# Supplementary material for: The Role of piRNA-Mediated Epigenetic Silencing in the Population Dynamics of Transposable Elements in Drosophila melanogaster
Source: PLoS Genet. 2015 Jun 4;11(6):e1005269. doi: 10.1371/journal.pgen.1005269 (PMC4456100; doi:10.1371/journal.pgen.1005269)
Supplement: S6 Table — (TXT) [file pgen.1005269.s019.txt]

CG	diff_ingene	no_permute_ingene	permutation_pval_ingene	diff_1kb	no_permute_1kb	permutation_pval_1kb	diff_2kb	no_permute_2kb	permutation_pval_2kb	diff_5kb	no_permute_5kb	permutation_pval_5kb	diff_10kb	no_permute_10kb	permutation_pval_10kb
CG10011	NA	NA	NA	NA	NA	NA	NA	NA	NA	NA	NA	NA	-487.5769231	105	0.942857143
CG10026	NA	NA	NA	NA	NA	NA	-330.2	1287	0.794871795	-330.2	1287	0.794871795	-330.2	1287	0.794871795
CG10067	NA	NA	NA	NA	NA	NA	NA	NA	NA	-1.588235294	171	0.619883041	-1.588235294	171	0.619883041
CG1007	NA	NA	NA	NA	NA	NA	NA	NA	NA	NA	NA	NA	-42.33333333	56	0.714285714
CG10080	NA	NA	NA	NA	NA	NA	NA	NA	NA	NA	NA	NA	-327.4117647	171	0.941520468
CG10082	NA	NA	NA	NA	NA	NA	NA	NA	NA	NA	NA	NA	495.6176471	171	0.011695906
CG10086	1977.642857	120	0.016666667	1977.642857	120	0.016666667	1977.642857	120	0.016666667	1336.636364	364	0.038461538	1336.636364	364	0.038461538
CG10092	NA	NA	NA	NA	NA	NA	-418.9166667	91	0.978021978	-418.9166667	91	0.978021978	-418.9166667	91	0.978021978
CG10109	4.191666667	3876	0.462332301	4.191666667	3876	0.462332301	4.191666667	3876	0.462332301	4.191666667	3876	0.462332301	4.191666667	3876	0.462332301
CG10119	NA	NA	NA	NA	NA	NA	NA	NA	NA	-149.03125	153	0.679738562	-186.3928571	3060	0.821568627
CG10120	-20.025	1287	0.643356643	-20.025	1287	0.643356643	-20.025	1287	0.643356643	-20.025	1287	0.643356643	-20.025	1287	0.643356643
CG10131	NA	NA	NA	NA	NA	NA	NA	NA	NA	NA	NA	NA	-16.26470588	171	0.514619883
CG10138	NA	NA	NA	NA	NA	NA	NA	NA	NA	NA	NA	NA	149.0882353	171	0.280701754
CG10143	NA	NA	NA	NA	NA	NA	-354.6071429	3060	0.970261438	-243.9	3003	0.89044289	-243.9	3003	0.89044289
CG10145	124.1666667	18564	0.118239604	128.0606061	12376	0.123545572	128.0606061	12376	0.123545572	128.0606061	12376	0.123545572	77.64285714	19448	0.250359934
CG10170	NA	NA	NA	NA	NA	NA	NA	NA	NA	NA	NA	NA	-193.1730769	105	0.695238095
CG10178	NA	NA	NA	NA	NA	NA	NA	NA	NA	-1448.466667	136	0.977941176	-1448.466667	136	0.977941176
CG10182	NA	NA	NA	NA	NA	NA	963.8571429	36	0.222222222	963.8571429	36	0.222222222	963.8571429	36	0.222222222
CG10184	NA	NA	NA	NA	NA	NA	NA	NA	NA	-585.8333333	455	0.848351648	-651.4	286	0.84965035
CG1021	NA	NA	NA	NA	NA	NA	131.5555556	55	0.236363636	131.5555556	55	0.236363636	-8	462	0.523809524
CG10223	NA	NA	NA	NA	NA	NA	NA	NA	NA	NA	NA	NA	23.1	462	0.415584416
CG10233	NA	NA	NA	NA	NA	NA	NA	NA	NA	NA	NA	NA	270.5	28	0.285714286
CG10238	-134.8055556	190	0.715789474	26.95238095	680	0.510294118	-67.83333333	1820	0.620879121	-67.83333333	1820	0.620879121	-67.83333333	1820	0.620879121
CG10241	NA	NA	NA	NA	NA	NA	NA	NA	NA	NA	NA	NA	-98.76666667	816	0.479166667
CG10242	NA	NA	NA	NA	NA	NA	NA	NA	NA	NA	NA	NA	714.2666667	816	0.208333333
CG10243	NA	NA	NA	NA	NA	NA	NA	NA	NA	296.0625	153	0.183006536	142	816	0.269607843
CG10245	983.9375	153	0.183006536	552.7333333	816	0.269607843	552.7333333	816	0.269607843	552.7333333	816	0.269607843	552.7333333	816	0.269607843
CG10246	NA	NA	NA	NA	NA	NA	NA	NA	NA	79.06666667	816	0.474264706	79.06666667	816	0.474264706
CG10247	NA	NA	NA	NA	NA	NA	-158.2666667	816	0.584558824	-158.2666667	816	0.584558824	-158.2666667	816	0.584558824
CG10248	NA	NA	NA	NA	NA	NA	NA	NA	NA	896.7333333	816	0.273284314	896.7333333	816	0.273284314
CG10275	NA	NA	NA	NA	NA	NA	NA	NA	NA	NA	NA	NA	-234.2333333	136	0.941176471
CG1028	-223.6785714	330	0.778787879	-223.6785714	330	0.778787879	-223.6785714	330	0.778787879	-223.6785714	330	0.778787879	-223.6785714	330	0.778787879
CG10286	NA	NA	NA	NA	NA	NA	NA	NA	NA	NA	NA	NA	40	45	0.488888889
CG10295	NA	NA	NA	NA	NA	NA	NA	NA	NA	420.625	45	0.133333333	420.625	45	0.133333333
CG10309	NA	NA	NA	-42.02941176	171	0.514619883	-42.02941176	171	0.514619883	-42.02941176	171	0.514619883	-41.96666667	136	0.5
CG1031	NA	NA	NA	NA	NA	NA	NA	NA	NA	-452.5	120	0.866666667	-452.5	120	0.866666667
CG10315	NA	NA	NA	NA	NA	NA	NA	NA	NA	NA	NA	NA	402.6944444	190	0.010526316
CG10321	NA	NA	NA	778.8235294	171	0.116959064	778.8235294	171	0.116959064	778.8235294	171	0.116959064	778.8235294	171	0.116959064
CG10324	NA	NA	NA	NA	NA	NA	22.02941176	171	0.450292398	22.02941176	171	0.450292398	22.02941176	171	0.450292398
CG10325	NA	NA	NA	NA	NA	NA	NA	NA	NA	NA	NA	NA	17.42307692	105	0.447619048
CG10326	NA	NA	NA	153.3529412	171	0.134502924	153.3529412	171	0.134502924	153.3529412	171	0.134502924	153.3529412	171	0.134502924
CG10328	NA	NA	NA	1973.205882	171	0.005847953	1973.205882	171	0.005847953	1973.205882	171	0.005847953	1973.205882	171	0.005847953
CG10337	NA	NA	NA	NA	NA	NA	NA	NA	NA	NA	NA	NA	136.4090909	78	0.217948718
CG1034	-248.8	286	0.741258741	-203.5555556	220	0.677272727	-203.5555556	220	0.677272727	-203.5555556	220	0.677272727	-203.5555556	220	0.677272727
CG10342	NA	NA	NA	579.0666667	136	0.029411765	579.0666667	136	0.029411765	579.0666667	136	0.029411765	561.3928571	120	0.033333333
CG10344	NA	NA	NA	NA	NA	NA	NA	NA	NA	NA	NA	NA	177.2647059	171	0.263157895
CG10345	NA	NA	NA	NA	NA	NA	NA	NA	NA	895.9	136	0.051470588	895.9	136	0.051470588
CG10360	NA	NA	NA	NA	NA	NA	NA	NA	NA	1.090909091	78	0.5	1.090909091	78	0.5
CG10363	NA	NA	NA	NA	NA	NA	NA	NA	NA	186.9090909	78	0.269230769	186.9090909	78	0.269230769
CG10391	NA	NA	NA	NA	NA	NA	NA	NA	NA	-24.70833333	24310	0.543192102	-24.70833333	24310	0.543192102
CG1041	NA	NA	NA	NA	NA	NA	NA	NA	NA	NA	NA	NA	118.125	45	0.4
CG10415	NA	NA	NA	NA	NA	NA	NA	NA	NA	-89.63888889	190	0.652631579	-89.63888889	190	0.652631579
CG10419	NA	NA	NA	NA	NA	NA	NA	NA	NA	NA	NA	NA	-220.9333333	136	0.727941176
CG10424	NA	NA	NA	NA	NA	NA	NA	NA	NA	NA	NA	NA	-584.3	136	0.948529412
CG10447	NA	NA	NA	51.75	495	0.44040404	51.75	495	0.44040404	102.7857143	330	0.384848485	102.7857143	330	0.384848485
CG10462	NA	NA	NA	NA	NA	NA	317.6428571	330	0.006060606	317.6428571	330	0.006060606	317.6428571	330	0.006060606
CG10478	NA	NA	NA	NA	NA	NA	NA	NA	NA	129.75	153	0.326797386	129.75	153	0.326797386
CG10479	NA	NA	NA	37.33333333	136	0.558823529	37.33333333	136	0.558823529	26.35714286	120	0.591666667	26.35714286	120	0.591666667
CG10483	NA	NA	NA	NA	NA	NA	NA	NA	NA	-58	816	0.598039216	-58	816	0.598039216
CG10497	195.5142857	19448	0.035787742	195.5142857	19448	0.035787742	195.5142857	19448	0.035787742	195.5142857	19448	0.035787742	195.5142857	19448	0.035787742
CG10528	NA	NA	NA	NA	NA	NA	NA	NA	NA	NA	NA	NA	-592.4166667	165	0.981818182
CG10537	NA	NA	NA	NA	NA	NA	NA	NA	NA	NA	NA	NA	-24.875	165	0.545454545
CG10550	NA	NA	NA	NA	NA	NA	NA	NA	NA	NA	NA	NA	-299.8214286	120	1
CG10559	NA	NA	NA	172.1428571	120	0.391666667	172.1428571	120	0.391666667	172.1428571	120	0.391666667	-614.4285714	120	0.85
CG10560	NA	NA	NA	NA	NA	NA	NA	NA	NA	1035.857143	120	0.008333333	1035.857143	120	0.008333333
CG10562	NA	NA	NA	NA	NA	NA	581.7857143	120	0.158333333	581.7857143	120	0.158333333	581.7857143	120	0.158333333
CG10564	522.75	91	0.142857143	522.75	91	0.142857143	522.75	91	0.142857143	522.75	91	0.142857143	377.6666667	364	0.17032967
CG10573	50.75	1365	0.363369963	50.75	1365	0.363369963	50.75	1365	0.363369963	50.75	1365	0.363369963	50.75	1365	0.363369963
CG10580	NA	NA	NA	NA	NA	NA	NA	NA	NA	1.071428571	120	0.541666667	1.071428571	120	0.541666667
CG10581	NA	NA	NA	NA	NA	NA	NA	NA	NA	-201.2142857	120	0.875	-133.6153846	560	0.823214286
CG10582	NA	NA	NA	NA	NA	NA	NA	NA	NA	35.25	120	0.425	-117.525641	560	0.8
CG10584	NA	NA	NA	NA	NA	NA	NA	NA	NA	NA	NA	NA	-110.1794872	560	0.767857143
CG10585	NA	NA	NA	NA	NA	NA	NA	NA	NA	NA	NA	NA	-355.1538462	560	0.928571429
CG10625	NA	NA	NA	NA	NA	NA	NA	NA	NA	NA	NA	NA	25.56666667	136	0.536764706
CG10626	NA	NA	NA	NA	NA	NA	NA	NA	NA	-534.3823529	171	0.976608187	-534.3823529	171	0.976608187
CG10630	NA	NA	NA	NA	NA	NA	NA	NA	NA	NA	NA	NA	-339.2857143	120	0.791666667
CG10669	NA	NA	NA	NA	NA	NA	NA	NA	NA	3.464285714	120	0.7	3.464285714	120	0.7
CG10675	NA	NA	NA	-777.1071429	120	0.908333333	-777.1071429	120	0.908333333	-777.1071429	120	0.908333333	-777.1071429	120	0.908333333
CG10693	262.2545455	4368	0.375915751	451.4666667	8008	0.217532468	451.4666667	8008	0.217532468	451.4666667	8008	0.217532468	451.4666667	8008	0.217532468
CG10694	NA	NA	NA	NA	NA	NA	NA	NA	NA	NA	NA	NA	-167.8846154	105	0.771428571
CG10698	458.8	136	0.191176471	458.8	136	0.191176471	458.8	136	0.191176471	458.8	136	0.191176471	182.3333333	680	0.401470588
CG1070	142.6818182	78	0.282051282	142.6818182	78	0.282051282	142.6818182	78	0.282051282	13.08333333	286	0.409090909	13.08333333	286	0.409090909
CG10706	65.4	816	0.420343137	65.4	816	0.420343137	65.4	816	0.420343137	65.4	816	0.420343137	65.4	816	0.420343137
CG10719	390	66	0.166666667	390	66	0.166666667	390	66	0.166666667	88.66666667	220	0.395454545	88.66666667	220	0.395454545
CG10737	NA	NA	NA	NA	NA	NA	NA	NA	NA	128.2254902	1140	0.374561404	128.2254902	1140	0.374561404
CG10738	NA	NA	NA	NA	NA	NA	NA	NA	NA	NA	NA	NA	-139.125	153	0.732026144
CG10748	NA	NA	NA	NA	NA	NA	NA	NA	NA	-15.27777778	190	0.594736842	-76.56862745	1140	0.906140351
CG10749	NA	NA	NA	NA	NA	NA	NA	NA	NA	-230.0833333	190	0.836842105	-191.1666667	1140	0.835087719
CG10751	NA	NA	NA	NA	NA	NA	84.30555556	190	0.268421053	NA	NA	NA	NA	NA	NA
CG10754	NA	NA	NA	NA	NA	NA	NA	NA	NA	NA	NA	NA	102.3125	4845	0.234881321
CG1077	NA	NA	NA	NA	NA	NA	NA	NA	NA	13.77272727	78	0.512820513	13.77272727	78	0.512820513
CG10772	81.35	3003	0.33000333	81.35	3003	0.33000333	81.35	3003	0.33000333	81.35	3003	0.33000333	81.35	3003	0.33000333
CG1079	NA	NA	NA	NA	NA	NA	NA	NA	NA	NA	NA	NA	-174	171	0.614035088
CG10793	NA	NA	NA	NA	NA	NA	NA	NA	NA	NA	NA	NA	-25.65789474	210	0.60952381
CG10798	NA	NA	NA	NA	NA	NA	NA	NA	NA	NA	NA	NA	472.3888889	190	0.078947368
CG10799	NA	NA	NA	NA	NA	NA	NA	NA	NA	NA	NA	NA	290	455	0.145054945
CG10809	1549.558824	171	0.035087719	1549.558824	171	0.035087719	1549.558824	171	0.035087719	1549.558824	171	0.035087719	1001.989583	969	0.070175439
CG10814	NA	NA	NA	164.8333333	190	0.421052632	167.6875	153	0.483660131	162.9666667	136	0.536764706	162.9666667	136	0.536764706
CG1082	NA	NA	NA	NA	NA	NA	NA	NA	NA	NA	NA	NA	-67.92857143	120	0.625
CG10847	NA	NA	NA	NA	NA	NA	NA	NA	NA	NA	NA	NA	-190.0625	969	0.684210526
CG10851	NA	NA	NA	NA	NA	NA	NA	NA	NA	NA	NA	NA	-64.53846154	560	0.676785714
CG10855	NA	NA	NA	NA	NA	NA	NA	NA	NA	NA	NA	NA	854.4285714	36	0.166666667
CG10861	NA	NA	NA	NA	NA	NA	NA	NA	NA	NA	NA	NA	-205.65625	153	0.718954248
CG10874	NA	NA	NA	NA	NA	NA	NA	NA	NA	NA	NA	NA	-151.9230769	105	0.80952381
CG1089	NA	NA	NA	NA	NA	NA	NA	NA	NA	NA	NA	NA	-399.2857143	120	0.75
CG10898	NA	NA	NA	NA	NA	NA	NA	NA	NA	-26.9	136	0.551470588	-160.5714286	680	0.842647059
CG10903	NA	NA	NA	NA	NA	NA	8.416666667	91	0.505494505	8.416666667	91	0.505494505	8.416666667	91	0.505494505
CG10924	-1418.026316	210	0.904761905	-1418.026316	210	0.904761905	-1418.026316	210	0.904761905	-478.8888889	1330	0.698496241	-875.4375	4845	0.848503612
CG10930	NA	NA	NA	NA	NA	NA	NA	NA	NA	-202.9722222	1330	0.94962406	-202.9722222	1330	0.94962406
CG10933	NA	NA	NA	NA	NA	NA	NA	NA	NA	-212.125	969	0.871001032	-212.125	969	0.871001032
CG10934	NA	NA	NA	NA	NA	NA	NA	NA	NA	-387.3958333	969	0.940144479	-387.3958333	969	0.940144479
CG10936	-174.9285714	120	0.9	-174.9285714	120	0.9	-174.9285714	120	0.9	-174.9285714	120	0.9	-174.9285714	120	0.9
CG10967	136.375	4845	0.317234262	136.375	4845	0.317234262	24.33333333	15504	0.448916409	24.33333333	15504	0.448916409	24.33333333	15504	0.448916409
CG10977	NA	NA	NA	NA	NA	NA	NA	NA	NA	126.3125	153	0.065359477	118.7333333	816	0.044117647
CG10979	NA	NA	NA	809.25	45	0.066666667	809.25	45	0.066666667	809.25	45	0.066666667	680.3333333	120	0.058333333
CG10990	NA	NA	NA	NA	NA	NA	NA	NA	NA	NA	NA	NA	-193.7352941	171	0.719298246
CG1100	NA	NA	NA	NA	NA	NA	NA	NA	NA	NA	NA	NA	-41.875	45	0.866666667
CG11006	-221.2222222	190	0.878947368	-221.2222222	190	0.878947368	-61.375	4845	0.675954592	-82.26666667	15504	0.747226522	-82.26666667	15504	0.747226522
CG11010	NA	NA	NA	NA	NA	NA	NA	NA	NA	NA	NA	NA	132.5294118	171	0.286549708
CG11018	NA	NA	NA	NA	NA	NA	NA	NA	NA	NA	NA	NA	363.5555556	190	0.052631579
CG11025	NA	NA	NA	NA	NA	NA	NA	NA	NA	NA	NA	NA	23.38235294	1140	0.406140351
CG11029	NA	NA	NA	NA	NA	NA	NA	NA	NA	NA	NA	NA	167.2708333	969	0.115583075
CG11030	-138.3125	969	0.786377709	-138.3125	969	0.786377709	-138.3125	969	0.786377709	-138.3125	969	0.786377709	-6.3	3876	0.51625387
CG11035	NA	NA	NA	NA	NA	NA	NA	NA	NA	30.75	91	0.571428571	30.75	91	0.571428571
CG11086	NA	NA	NA	NA	NA	NA	NA	NA	NA	NA	NA	NA	-91.22727273	364	0.642857143
CG11103	NA	NA	NA	NA	NA	NA	NA	NA	NA	NA	NA	NA	398.0294118	171	0.035087719
CG11106	NA	NA	NA	NA	NA	NA	NA	NA	NA	NA	NA	NA	459.5	120	0.433333333
CG11111	432.8	816	0.091911765	432.8	816	0.091911765	432.8	816	0.091911765	432.8	816	0.091911765	432.8	816	0.091911765
CG11121	NA	NA	NA	-352.6333333	136	0.985294118	-352.6333333	136	0.985294118	-352.6333333	136	0.985294118	-352.6333333	136	0.985294118
CG11123	NA	NA	NA	NA	NA	NA	NA	NA	NA	NA	NA	NA	-309.5333333	136	0.779411765
CG11124	NA	NA	NA	NA	NA	NA	NA	NA	NA	NA	NA	NA	-510.0666667	136	0.786764706
CG11125	NA	NA	NA	NA	NA	NA	NA	NA	NA	NA	NA	NA	406.5333333	136	0.058823529
CG11130	NA	NA	NA	NA	NA	NA	NA	NA	NA	NA	NA	NA	-325.1333333	816	0.886029412
CG11141	NA	NA	NA	NA	NA	NA	NA	NA	NA	NA	NA	NA	-365.5666667	136	0.830882353
CG11142	NA	NA	NA	NA	NA	NA	NA	NA	NA	NA	NA	NA	283.7916667	969	0.17131063
CG11145	NA	NA	NA	NA	NA	NA	NA	NA	NA	NA	NA	NA	-24	136	0.566176471
CG11160	NA	NA	NA	NA	NA	NA	NA	NA	NA	-450.5714286	120	0.925	-278.5454545	364	0.857142857
CG11165	NA	NA	NA	NA	NA	NA	NA	NA	NA	NA	NA	NA	332.6428571	120	0.008333333
CG1119	NA	NA	NA	NA	NA	NA	NA	NA	NA	169.6666667	220	0.236363636	169.6666667	220	0.236363636
CG1120	NA	NA	NA	NA	NA	NA	NA	NA	NA	NA	NA	NA	331.1428571	36	0.111111111
CG1121	NA	NA	NA	NA	NA	NA	NA	NA	NA	-368.9285714	120	0.733333333	-652.6727273	4368	0.925137363
CG11218	NA	NA	NA	NA	NA	NA	NA	NA	NA	NA	NA	NA	-33.25	153	0.614379085
CG11219	NA	NA	NA	140.1764706	171	0.198830409	140.1764706	171	0.198830409	9.178571429	3060	0.469934641	9.178571429	3060	0.469934641
CG11246	NA	NA	NA	NA	NA	NA	NA	NA	NA	NA	NA	NA	38.22222222	55	0.418181818
CG11247	NA	NA	NA	NA	NA	NA	NA	NA	NA	NA	NA	NA	-463.4444444	55	0.963636364
CG11261	NA	NA	NA	NA	NA	NA	NA	NA	NA	NA	NA	NA	-52.375	153	0.54248366
CG11262	NA	NA	NA	NA	NA	NA	67.25	153	0.346405229	26.33333333	1820	0.413736264	6.821428571	330	0.475757576
CG11263	NA	NA	NA	NA	NA	NA	NA	NA	NA	NA	NA	NA	266.5	1820	0.298901099
CG11265	NA	NA	NA	NA	NA	NA	NA	NA	NA	NA	NA	NA	189.3076923	27132	0.226522188
CG11282	362.0666667	3876	0.017801858	275.8285714	11628	0.079721362	275.8285714	11628	0.079721362	234.4285714	38760	0.105624355	253.5384615	27132	0.093984962
CG11284	-31.30555556	190	0.552631579	-31.30555556	190	0.552631579	-31.30555556	190	0.552631579	142.125	4845	0.063570691	142.125	4845	0.063570691
CG1131	-1174.871795	560	0.9875	-1174.871795	560	0.9875	-901	1820	0.964285714	-901	1820	0.964285714	-90.73015873	11440	0.580157343
CG11319	474.225	3876	0.119711042	474.225	3876	0.119711042	474.225	3876	0.119711042	474.225	3876	0.119711042	474.225	3876	0.119711042
CG11325	NA	NA	NA	NA	NA	NA	NA	NA	NA	NA	NA	NA	35.76470588	171	0.438596491
CG11326	NA	NA	NA	NA	NA	NA	NA	NA	NA	NA	NA	NA	81.60416667	969	0.403508772
CG11333	NA	NA	NA	NA	NA	NA	NA	NA	NA	NA	NA	NA	314.6	1287	0.131313131
CG11334	NA	NA	NA	NA	NA	NA	60.34722222	715	0.345454545	60.34722222	715	0.345454545	-79.10714286	1716	0.643939394
CG11354	NA	NA	NA	NA	NA	NA	NA	NA	NA	286.9285714	120	0.133333333	286.9285714	120	0.133333333
CG11368	NA	NA	NA	NA	NA	NA	NA	NA	NA	NA	NA	NA	305.3125	153	0.209150327
CG11458	NA	NA	NA	NA	NA	NA	NA	NA	NA	NA	NA	NA	678.8	21	0.285714286
CG1146	NA	NA	NA	NA	NA	NA	NA	NA	NA	56.80357143	3060	0.412091503	56.80357143	3060	0.412091503
CG1147	NA	NA	NA	327.3333333	55	0.272727273	327.3333333	55	0.272727273	181.375	495	0.313131313	181.375	495	0.313131313
CG11482	NA	NA	NA	NA	NA	NA	NA	NA	NA	-244.75	91	0.934065934	-244.75	91	0.934065934
CG11491	161.0909091	78	0.256410256	161.0909091	78	0.256410256	161.0909091	78	0.256410256	161.0909091	78	0.256410256	161.0909091	78	0.256410256
CG11534	NA	NA	NA	NA	NA	NA	NA	NA	NA	-470.6875	153	0.967320261	-470.6875	153	0.967320261
CG11546	NA	NA	NA	NA	NA	NA	NA	NA	NA	279.5714286	120	0.166666667	279.5714286	120	0.166666667
CG11552	NA	NA	NA	NA	NA	NA	NA	NA	NA	NA	NA	NA	80.71428571	6435	0.280652681
CG11556	NA	NA	NA	NA	NA	NA	NA	NA	NA	-258.9411765	171	0.783625731	-258.9411765	171	0.783625731
CG11560	NA	NA	NA	NA	NA	NA	NA	NA	NA	NA	NA	NA	97.125	153	0.352941176
CG11577	NA	NA	NA	NA	NA	NA	NA	NA	NA	NA	NA	NA	-299.8	136	0.764705882
CG11589	NA	NA	NA	251.6764706	171	0.192982456	251.6764706	171	0.192982456	251.6764706	171	0.192982456	251.6764706	171	0.192982456
CG11598	NA	NA	NA	NA	NA	NA	NA	NA	NA	NA	NA	NA	-951.0833333	91	0.868131868
CG11600	NA	NA	NA	NA	NA	NA	NA	NA	NA	NA	NA	NA	-116.25	91	0.857142857
CG11648	-8.166666667	136	0.507352941	-8.166666667	136	0.507352941	-8.166666667	136	0.507352941	-8.166666667	136	0.507352941	-8.166666667	136	0.507352941
CG1165	NA	NA	NA	-163.1571429	11628	0.830495356	-163.1571429	11628	0.830495356	-163.1571429	11628	0.830495356	-132.3974359	27132	0.794744213
CG11661	NA	NA	NA	NA	NA	NA	NA	NA	NA	2.857142857	38760	0.456785346	2.857142857	38760	0.456785346
CG11674	NA	NA	NA	NA	NA	NA	NA	NA	NA	NA	NA	NA	-49.3125	153	0.575163399
CG11711	1121	1140	0.029824561	1121	1140	0.029824561	1121	1140	0.029824561	1121	1140	0.029824561	1121	1140	0.029824561
CG11715	NA	NA	NA	NA	NA	NA	NA	NA	NA	NA	NA	NA	138.8055556	190	0.4
CG11737	NA	NA	NA	NA	NA	NA	NA	NA	NA	NA	NA	NA	-387.8214286	680	0.957352941
CG11753	NA	NA	NA	NA	NA	NA	NA	NA	NA	NA	NA	NA	-126.8666667	136	0.823529412
CG11804	-23.85714286	120	0.841666667	-23.85714286	120	0.841666667	-1.487179487	560	0.539285714	-1.487179487	560	0.539285714	-1.487179487	560	0.539285714
CG11811	NA	NA	NA	NA	NA	NA	-162.5	45	0.644444444	-162.5	45	0.644444444	-269.25	210	0.79047619
CG11844	NA	NA	NA	6.5	120	0.291666667	6.5	120	0.291666667	27.25	1820	0.032417582	27.25	1820	0.032417582
CG11847	69.97435897	560	0.307142857	69.97435897	560	0.307142857	7.916666667	1820	0.481868132	7.916666667	1820	0.481868132	7.916666667	1820	0.481868132
CG11848	NA	NA	NA	NA	NA	NA	-436.5714286	120	0.908333333	-97.02564103	560	0.630357143	12.66666667	1820	0.473076923
CG11866	NA	NA	NA	NA	NA	NA	NA	NA	NA	69.97058824	171	0.421052632	-8.083333333	18564	0.531243267
CG11892	NA	NA	NA	NA	NA	NA	NA	NA	NA	NA	NA	NA	50.35714286	120	0.4
CG11893	NA	NA	NA	NA	NA	NA	NA	NA	NA	NA	NA	NA	-393.7142857	120	0.591666667
CG11895	-399.4444444	190	0.957894737	-399.4444444	190	0.957894737	-399.4444444	190	0.957894737	-399.4444444	190	0.957894737	-399.4444444	190	0.957894737
CG11899	NA	NA	NA	NA	NA	NA	NA	NA	NA	-144.3333333	91	0.747252747	-168.9	1001	0.901098901
CG11900	NA	NA	NA	NA	NA	NA	NA	NA	NA	NA	NA	NA	52.51515152	364	0.370879121
CG11902	NA	NA	NA	NA	NA	NA	NA	NA	NA	NA	NA	NA	-204.8571429	120	0.85
CG11905	NA	NA	NA	NA	NA	NA	252.4444444	190	0.131578947	252.4444444	190	0.131578947	142	1140	0.213157895
CG11907	376.0952381	680	0.032352941	376.0952381	680	0.032352941	394.5128205	560	0.033928571	394.5128205	560	0.033928571	394.5128205	560	0.033928571
CG11920	NA	NA	NA	NA	NA	NA	NA	NA	NA	NA	NA	NA	-78.625	91	0.593406593
CG11940	NA	NA	NA	NA	NA	NA	NA	NA	NA	1055.875	153	0.117647059	1204.866667	816	0.077205882
CG11949	NA	NA	NA	NA	NA	NA	NA	NA	NA	NA	NA	NA	531.3947368	210	0.128571429
CG11951	NA	NA	NA	NA	NA	NA	NA	NA	NA	NA	NA	NA	-236.3333333	91	0.747252747
CG11977	NA	NA	NA	NA	NA	NA	NA	NA	NA	NA	NA	NA	68.70588235	171	0.391812865
CG11980	NA	NA	NA	NA	NA	NA	NA	NA	NA	14.44117647	171	0.502923977	14.44117647	171	0.502923977
CG11982	NA	NA	NA	NA	NA	NA	NA	NA	NA	15.29411765	171	0.467836257	15.29411765	171	0.467836257
CG11983	NA	NA	NA	NA	NA	NA	NA	NA	NA	NA	NA	NA	201.1470588	171	0.070175439
CG11989	NA	NA	NA	NA	NA	NA	NA	NA	NA	NA	NA	NA	101.6153846	105	0.2
CG1200	NA	NA	NA	NA	NA	NA	NA	NA	NA	150.0882353	171	0.257309942	118.0333333	136	0.301470588
CG12005	NA	NA	NA	NA	NA	NA	NA	NA	NA	NA	NA	NA	-23.5	28	0.571428571
CG12038	NA	NA	NA	NA	NA	NA	NA	NA	NA	NA	NA	NA	19.57142857	120	0.441666667
CG12052	-697.8529412	171	0.865497076	-765.75	153	0.882352941	-765.75	153	0.882352941	-765.75	153	0.882352941	-792	136	0.882352941
CG12056	NA	NA	NA	NA	NA	NA	NA	NA	NA	NA	NA	NA	-492.5882353	171	0.964912281
CG12075	18.66666667	91	0.516483516	18.66666667	91	0.516483516	18.66666667	91	0.516483516	18.66666667	91	0.516483516	18.66666667	91	0.516483516
CG12094	107.8333333	35	0.285714286	107.8333333	35	0.285714286	107.8333333	35	0.285714286	NA	NA	NA	NA	NA	NA
CG12106	NA	NA	NA	NA	NA	NA	NA	NA	NA	NA	NA	NA	-327.59375	969	0.940144479
CG12108	NA	NA	NA	NA	NA	NA	NA	NA	NA	423.3921569	1140	0.020175439	423.3921569	1140	0.020175439
CG12111	NA	NA	NA	NA	NA	NA	NA	NA	NA	NA	NA	NA	-381.9076923	8568	0.823996265
CG12114	NA	NA	NA	-70.69230769	105	0.571428571	-182	455	0.731868132	-182	455	0.731868132	-182	455	0.731868132
CG12118	NA	NA	NA	NA	NA	NA	NA	NA	NA	NA	NA	NA	-48.33333333	969	0.599587203
CG12119	NA	NA	NA	NA	NA	NA	NA	NA	NA	-218.6923077	560	0.7125	-218.6923077	560	0.7125
CG12128	NA	NA	NA	NA	NA	NA	NA	NA	NA	NA	NA	NA	-240.7941176	171	0.760233918
CG12129	NA	NA	NA	NA	NA	NA	NA	NA	NA	NA	NA	NA	4056.294118	171	0.005847953
CG12135	NA	NA	NA	NA	NA	NA	NA	NA	NA	173.6041667	969	0.172342621	173.6041667	969	0.172342621
CG12141	NA	NA	NA	NA	NA	NA	NA	NA	NA	NA	NA	NA	-113.0588235	171	0.795321637
CG12147	NA	NA	NA	NA	NA	NA	NA	NA	NA	20	21	0.333333333	20	21	0.333333333
CG1218	NA	NA	NA	NA	NA	NA	NA	NA	NA	NA	NA	NA	-223.375	45	0.644444444
CG12190	NA	NA	NA	NA	NA	NA	NA	NA	NA	NA	NA	NA	-186.8235294	171	0.777777778
CG12201	NA	NA	NA	NA	NA	NA	NA	NA	NA	NA	NA	NA	-8	715	0.537062937
CG12207	NA	NA	NA	NA	NA	NA	NA	NA	NA	NA	NA	NA	-84.47058824	171	0.824561404
CG12217	NA	NA	NA	NA	NA	NA	NA	NA	NA	NA	NA	NA	-84.5	1820	0.671428571
CG12220	NA	NA	NA	NA	NA	NA	NA	NA	NA	51.25	455	0.406593407	51.25	455	0.406593407
CG12224	NA	NA	NA	-434.1944444	715	0.983216783	-434.1944444	715	0.983216783	-434.1944444	715	0.983216783	-439.475	1287	0.98989899
CG12261	NA	NA	NA	NA	NA	NA	NA	NA	NA	NA	NA	NA	288.6153846	105	0.114285714
CG12269	NA	NA	NA	NA	NA	NA	NA	NA	NA	2369.846154	105	0.00952381	2369.846154	105	0.00952381
CG12272	NA	NA	NA	NA	NA	NA	NA	NA	NA	386.1666667	190	0.036842105	386.1666667	190	0.036842105
CG12299	NA	NA	NA	NA	NA	NA	NA	NA	NA	NA	NA	NA	63.73333333	136	0.433823529
CG1232	NA	NA	NA	NA	NA	NA	521.9411765	171	0.116959064	521.9411765	171	0.116959064	521.9411765	171	0.116959064
CG12348	197.9615385	2380	0.182352941	197.9615385	2380	0.182352941	197.9615385	2380	0.182352941	197.9615385	2380	0.182352941	197.9615385	2380	0.182352941
CG12357	NA	NA	NA	NA	NA	NA	NA	NA	NA	279.3076923	105	0.228571429	138	455	0.318681319
CG12369	NA	NA	NA	433.6862745	1140	0.021929825	433.6862745	1140	0.021929825	433.6862745	1140	0.021929825	336	4845	0.032198142
CG12370	-244.9705882	171	0.918128655	-244.9705882	171	0.918128655	-244.9705882	171	0.918128655	-244.9705882	171	0.918128655	-244.9705882	171	0.918128655
CG12398	NA	NA	NA	NA	NA	NA	55.69117647	171	0.438596491	36.25	153	0.470588235	36.25	153	0.470588235
CG12399	NA	NA	NA	NA	NA	NA	NA	NA	NA	NA	NA	NA	-230.0625	153	0.77124183
CG12438	NA	NA	NA	NA	NA	NA	NA	NA	NA	NA	NA	NA	-28.48333333	136	0.602941176
CG12448	NA	NA	NA	NA	NA	NA	NA	NA	NA	NA	NA	NA	69.88461538	105	0.342857143
CG12477	NA	NA	NA	NA	NA	NA	NA	NA	NA	NA	NA	NA	-54.41176471	171	0.742690058
CG12493	NA	NA	NA	NA	NA	NA	NA	NA	NA	NA	NA	NA	76.35714286	120	0.458333333
CG12498	NA	NA	NA	NA	NA	NA	NA	NA	NA	116.2222222	190	0.310526316	116.2222222	190	0.310526316
CG12511	NA	NA	NA	NA	NA	NA	NA	NA	NA	NA	NA	NA	-193.25	680	0.842647059
CG12516	NA	NA	NA	NA	NA	NA	130.2083333	91	0.450549451	130.2083333	91	0.450549451	130.2083333	91	0.450549451
CG12521	NA	NA	NA	NA	NA	NA	NA	NA	NA	-198.4558824	171	0.929824561	-198.4558824	171	0.929824561
CG12541	9.666666667	84	0.488095238	162.25	210	0.195238095	162.25	210	0.195238095	162.25	210	0.195238095	162.25	210	0.195238095
CG1257	NA	NA	NA	NA	NA	NA	NA	NA	NA	-152.0714286	120	0.641666667	-152.0714286	120	0.641666667
CG12593	NA	NA	NA	-13.61764706	171	0.549707602	-4.875	153	0.522875817	-4.875	153	0.522875817	156.6666667	924	0.095238095
CG12620	NA	NA	NA	NA	NA	NA	NA	NA	NA	NA	NA	NA	-335.53125	153	0.908496732
CG12637	NA	NA	NA	NA	NA	NA	320.2222222	190	0.084210526	320.2222222	190	0.084210526	156.8	15504	0.280895253
CG12643	NA	NA	NA	NA	NA	NA	NA	NA	NA	112.3676471	5985	0.471512114	112.3676471	5985	0.471512114
CG12693	NA	NA	NA	NA	NA	NA	NA	NA	NA	NA	NA	NA	-15.21052632	210	0.695238095
CG12713	NA	NA	NA	NA	NA	NA	NA	NA	NA	NA	NA	NA	-45.94444444	190	0.568421053
CG12715	NA	NA	NA	NA	NA	NA	NA	NA	NA	83.1875	153	0.183006536	49.05128205	560	0.294642857
CG12730	NA	NA	NA	NA	NA	NA	NA	NA	NA	NA	NA	NA	-538.4375	153	0.810457516
CG12736	NA	NA	NA	NA	NA	NA	NA	NA	NA	NA	NA	NA	959.1666667	136	0.014705882
CG12743	NA	NA	NA	NA	NA	NA	NA	NA	NA	NA	NA	NA	-173.1666667	18564	0.907239819
CG12758	236.4411765	171	0.134502924	236.4411765	171	0.134502924	236.4411765	171	0.134502924	246.1166667	3876	0.061145511	246.1166667	3876	0.061145511
CG12759	NA	NA	NA	NA	NA	NA	-250.1923077	105	0.904761905	-250.1923077	105	0.904761905	-250.1923077	105	0.904761905
CG12770	NA	NA	NA	NA	NA	NA	NA	NA	NA	NA	NA	NA	381.1666667	455	0.10989011
CG12772	NA	NA	NA	NA	NA	NA	NA	NA	NA	227.4705882	171	0.192982456	-205.1714286	11628	0.883298934
CG12780	NA	NA	NA	NA	NA	NA	NA	NA	NA	NA	NA	NA	112.25	495	0.44040404
CG12781	-358.4117647	171	0.783625731	-358.4117647	171	0.783625731	-358.4117647	171	0.783625731	-358.4117647	171	0.783625731	-358.4117647	171	0.783625731
CG12789	NA	NA	NA	NA	NA	NA	NA	NA	NA	NA	NA	NA	210.5	680	0.307352941
CG12820	371.5	105	0.019047619	225.7916667	455	0.065934066	152.3409091	1365	0.136996337	152.3409091	1365	0.136996337	152.3409091	1365	0.136996337
CG12860	NA	NA	NA	NA	NA	NA	NA	NA	NA	376.0846154	8568	0.072945845	376.0846154	8568	0.072945845
CG12861	NA	NA	NA	NA	NA	NA	NA	NA	NA	-144.5538462	8568	0.713702148	-144.5538462	8568	0.713702148
CG12866	NA	NA	NA	NA	NA	NA	NA	NA	NA	NA	NA	NA	-262.6692308	8568	0.949579832
CG1287	NA	NA	NA	343.5128205	560	0.141071429	343.5128205	560	0.141071429	410.5833333	1820	0.050549451	333.2222222	11440	0.204458042
CG12872	NA	NA	NA	NA	NA	NA	NA	NA	NA	-193.6428571	36	0.638888889	133.8333333	84	0.380952381
CG12895	NA	NA	NA	NA	NA	NA	NA	NA	NA	NA	NA	NA	-14.3125	153	0.535947712
CG12917	NA	NA	NA	NA	NA	NA	NA	NA	NA	NA	NA	NA	82.06666667	3876	0.184210526
CG12918	NA	NA	NA	24.58823529	171	0.467836257	24.58823529	171	0.467836257	86.29166667	969	0.333333333	66.5	3876	0.353199174
CG12944	NA	NA	NA	NA	NA	NA	NA	NA	NA	NA	NA	NA	-200.6111111	1330	0.84887218
CG12984	NA	NA	NA	NA	NA	NA	NA	NA	NA	NA	NA	NA	213.4230769	105	0.219047619
CG12998	NA	NA	NA	NA	NA	NA	NA	NA	NA	NA	NA	NA	2218.142857	120	0.125
CG13001	NA	NA	NA	NA	NA	NA	NA	NA	NA	-204.9375	153	0.666666667	-204.9375	153	0.666666667
CG13004	NA	NA	NA	NA	NA	NA	NA	NA	NA	-264.7352941	171	0.748538012	-264.7352941	171	0.748538012
CG13008	NA	NA	NA	NA	NA	NA	NA	NA	NA	NA	NA	NA	-102.5	969	0.852425181
CG13022	NA	NA	NA	NA	NA	NA	-960.75	190	0.973684211	-960.75	190	0.973684211	-960.75	190	0.973684211
CG13024	-138.3823529	171	0.789473684	-138.3823529	171	0.789473684	-230.9	816	0.924019608	-230.9	816	0.924019608	-230.9	816	0.924019608
CG13043	NA	NA	NA	NA	NA	NA	NA	NA	NA	NA	NA	NA	609.0714286	120	0.208333333
CG13044	NA	NA	NA	NA	NA	NA	NA	NA	NA	406.8421053	210	0.128571429	338.4285714	120	0.175
CG13047	NA	NA	NA	NA	NA	NA	NA	NA	NA	NA	NA	NA	4.176470588	171	0.578947368
CG13049	NA	NA	NA	NA	NA	NA	NA	NA	NA	NA	NA	NA	501.1176471	171	0.269005848
CG13053	NA	NA	NA	NA	NA	NA	NA	NA	NA	NA	NA	NA	173.3333333	91	0.296703297
CG13063	NA	NA	NA	NA	NA	NA	NA	NA	NA	NA	NA	NA	474.8214286	120	0.108333333
CG13082	NA	NA	NA	NA	NA	NA	NA	NA	NA	NA	NA	NA	553.1363636	78	0.115384615
CG13085	NA	NA	NA	NA	NA	NA	NA	NA	NA	NA	NA	NA	394.875	495	0.048484848
CG13086	NA	NA	NA	NA	NA	NA	NA	NA	NA	NA	NA	NA	35.4	286	0.335664336
CG13101	NA	NA	NA	NA	NA	NA	NA	NA	NA	NA	NA	NA	-191.8076923	2380	0.685714286
CG13102	NA	NA	NA	NA	NA	NA	-759.6875	153	0.928104575	-759.6875	153	0.928104575	-883.9333333	816	0.982843137
CG13123	NA	NA	NA	NA	NA	NA	NA	NA	NA	NA	NA	NA	-87.66666667	560	0.676785714
CG13155	NA	NA	NA	NA	NA	NA	NA	NA	NA	NA	NA	NA	417.7352941	1140	0.161403509
CG13159	NA	NA	NA	NA	NA	NA	NA	NA	NA	NA	NA	NA	-639.4375	4845	0.770897833
CG13160	NA	NA	NA	NA	NA	NA	481.6372549	1140	0.011403509	481.6372549	1140	0.011403509	155.797619	38760	0.206037152
CG13176	NA	NA	NA	NA	NA	NA	NA	NA	NA	-81.16666667	1330	0.619548872	-81.16666667	1330	0.619548872
CG13183	NA	NA	NA	NA	NA	NA	-270.3947368	210	0.757142857	-270.3947368	210	0.757142857	-270.3947368	210	0.757142857
CG13186	NA	NA	NA	NA	NA	NA	NA	NA	NA	NA	NA	NA	419.3947368	210	0.066666667
CG13188	-325.2105263	210	0.914285714	-325.2105263	210	0.914285714	-325.2105263	210	0.914285714	-325.2105263	210	0.914285714	-325.2105263	210	0.914285714
CG13194	NA	NA	NA	NA	NA	NA	NA	NA	NA	NA	NA	NA	-520.0588235	171	0.953216374
CG13203	NA	NA	NA	NA	NA	NA	NA	NA	NA	-35.88888889	1330	0.545864662	-37.17647059	5985	0.577944862
CG13204	NA	NA	NA	NA	NA	NA	NA	NA	NA	NA	NA	NA	-50.47222222	1330	0.57593985
CG13213	NA	NA	NA	NA	NA	NA	NA	NA	NA	NA	NA	NA	536.5909091	78	0.051282051
CG13229	NA	NA	NA	NA	NA	NA	NA	NA	NA	NA	NA	NA	-0.852941176	171	0.304093567
CG13244	NA	NA	NA	NA	NA	NA	NA	NA	NA	NA	NA	NA	106.5681818	78	0.243589744
CG13252	NA	NA	NA	NA	NA	NA	NA	NA	NA	NA	NA	NA	88.96428571	120	0.433333333
CG13285	NA	NA	NA	NA	NA	NA	NA	NA	NA	NA	NA	NA	-838.1764706	171	0.959064327
CG13311	NA	NA	NA	NA	NA	NA	NA	NA	NA	NA	NA	NA	-291.3333333	190	0.8
CG13317	NA	NA	NA	NA	NA	NA	NA	NA	NA	NA	NA	NA	-448.4285714	3060	0.95130719
CG13325	-466.3516484	77520	0.904785862	-466.3516484	77520	0.904785862	-466.3516484	77520	0.904785862	-466.3516484	77520	0.904785862	-466.3516484	77520	0.904785862
CG13326	NA	NA	NA	79.88235294	1140	0.252631579	79.88235294	1140	0.252631579	79.88235294	1140	0.252631579	79.88235294	1140	0.252631579
CG13348	NA	NA	NA	NA	NA	NA	NA	NA	NA	NA	NA	NA	-449.7857143	120	0.975
CG13350	NA	NA	NA	NA	NA	NA	NA	NA	NA	NA	NA	NA	213.2352941	171	0.34502924
CG13379	NA	NA	NA	NA	NA	NA	NA	NA	NA	-394.9705882	171	0.906432749	-394.9705882	171	0.906432749
CG13422	NA	NA	NA	NA	NA	NA	NA	NA	NA	NA	NA	NA	1803.578947	210	0.057142857
CG13423	NA	NA	NA	NA	NA	NA	NA	NA	NA	0.684210526	210	0.495238095	-79.38888889	1330	0.710526316
CG13425	NA	NA	NA	NA	NA	NA	NA	NA	NA	NA	NA	NA	-328.4736842	210	0.914285714
CG13427	NA	NA	NA	NA	NA	NA	NA	NA	NA	-982.1111111	1330	0.860150376	-982.1111111	1330	0.860150376
CG13428	NA	NA	NA	NA	NA	NA	NA	NA	NA	-66.38888889	1330	0.691729323	-66.38888889	1330	0.691729323
CG13432	304.6666667	190	0.168421053	304.6666667	190	0.168421053	304.6666667	190	0.168421053	304.6666667	190	0.168421053	44.9375	4845	0.436119711
CG13475	NA	NA	NA	NA	NA	NA	NA	NA	NA	-17.55882353	171	0.725146199	-14.5	969	0.711042312
CG13482	NA	NA	NA	NA	NA	NA	NA	NA	NA	NA	NA	NA	-498.7	21	0.80952381
CG13484	NA	NA	NA	NA	NA	NA	NA	NA	NA	NA	NA	NA	-400.1111111	190	0.805263158
CG1349	NA	NA	NA	NA	NA	NA	NA	NA	NA	243	91	0.406593407	243	91	0.406593407
CG13494	NA	NA	NA	NA	NA	NA	NA	NA	NA	-160.3676471	171	0.771929825	212.4423077	2380	0.184453782
CG13503	1257.205882	171	0.105263158	1246.0625	153	0.111111111	1246.0625	153	0.111111111	1246.0625	153	0.111111111	1246.0625	153	0.111111111
CG13510	NA	NA	NA	NA	NA	NA	NA	NA	NA	-704.0294118	171	0.923976608	-704.0294118	171	0.923976608
CG13511	NA	NA	NA	NA	NA	NA	-198.3529412	171	0.877192982	-198.3529412	171	0.877192982	-198.3529412	171	0.877192982
CG13516	NA	NA	NA	NA	NA	NA	NA	NA	NA	NA	NA	NA	-11.67647059	171	0.532163743
CG13526	NA	NA	NA	NA	NA	NA	NA	NA	NA	NA	NA	NA	-9.279411765	171	0.567251462
CG13527	NA	NA	NA	NA	NA	NA	NA	NA	NA	50.95384615	8568	0.505135387	73.125	18564	0.450280112
CG13531	NA	NA	NA	NA	NA	NA	NA	NA	NA	NA	NA	NA	-140.09375	969	0.747162023
CG13559	NA	NA	NA	NA	NA	NA	NA	NA	NA	-168.9722222	190	0.8	-157.0384615	77520	0.875464396
CG13577	NA	NA	NA	NA	NA	NA	NA	NA	NA	NA	NA	NA	-43.15384615	105	0.59047619
CG1358	-50.32142857	120	0.4	-50.32142857	120	0.4	-50.32142857	120	0.4	-66.70512821	560	0.385714286	-66.70512821	560	0.385714286
CG13624	52.55	66	0.46969697	52.55	66	0.46969697	52.55	66	0.46969697	52.55	66	0.46969697	52.55	66	0.46969697
CG13651	NA	NA	NA	NA	NA	NA	NA	NA	NA	NA	NA	NA	-414.1428571	120	1
CG13658	NA	NA	NA	NA	NA	NA	NA	NA	NA	-1514.821429	120	0.9	-1514.821429	120	0.9
CG13678	NA	NA	NA	NA	NA	NA	NA	NA	NA	NA	NA	NA	-1146.5	171	0.923976608
CG13707	NA	NA	NA	NA	NA	NA	NA	NA	NA	NA	NA	NA	-98.58823529	171	0.649122807
CG13723	NA	NA	NA	NA	NA	NA	NA	NA	NA	NA	NA	NA	167.6	6188	0.118131868
CG13741	NA	NA	NA	NA	NA	NA	NA	NA	NA	NA	NA	NA	-114.0769231	105	0.514285714
CG13742	2347.384615	105	0.00952381	2347.384615	105	0.00952381	2347.384615	105	0.00952381	2347.384615	105	0.00952381	2347.384615	105	0.00952381
CG13758	222.8	816	0.129901961	208.9285714	3060	0.109477124	208.9285714	3060	0.109477124	194.1923077	2380	0.139915966	158.0833333	1820	0.182967033
CG13760	NA	NA	NA	NA	NA	NA	NA	NA	NA	NA	NA	NA	485.53125	153	0.111111111
CG13784	NA	NA	NA	NA	NA	NA	NA	NA	NA	NA	NA	NA	-336.75	91	0.901098901
CG13794	NA	NA	NA	NA	NA	NA	NA	NA	NA	664.4615385	105	0.2	664.4615385	105	0.2
CG13795	NA	NA	NA	NA	NA	NA	NA	NA	NA	NA	NA	NA	2578.230769	105	0.019047619
CG13827	1070.307692	105	0.00952381	1070.307692	105	0.00952381	1070.307692	105	0.00952381	1070.307692	105	0.00952381	1070.307692	105	0.00952381
CG13830	267.030303	364	0.296703297	267.030303	364	0.296703297	267.030303	364	0.296703297	-82.4	1001	0.611388611	-82.4	1001	0.611388611
CG13841	NA	NA	NA	NA	NA	NA	NA	NA	NA	NA	NA	NA	293.3333333	91	0.032967033
CG1385	NA	NA	NA	NA	NA	NA	NA	NA	NA	-541.7058824	171	0.701754386	-800.7666667	3876	0.88003096
CG1387	NA	NA	NA	NA	NA	NA	NA	NA	NA	NA	NA	NA	29.11764706	171	0.532163743
CG13891	NA	NA	NA	51.16666667	136	0.580882353	51.16666667	136	0.580882353	51.16666667	136	0.580882353	51.16666667	136	0.580882353
CG13897	1270.666667	28	0.071428571	1270.666667	28	0.071428571	1270.666667	28	0.071428571	1270.666667	28	0.071428571	861	35	0.142857143
CG13898	NA	NA	NA	NA	NA	NA	NA	NA	NA	NA	NA	NA	396.9285714	120	0.216666667
CG13912	NA	NA	NA	NA	NA	NA	NA	NA	NA	NA	NA	NA	526.7	136	0.183823529
CG13914	NA	NA	NA	NA	NA	NA	NA	NA	NA	-741.8823529	171	0.947368421	-741.8823529	171	0.947368421
CG13927	NA	NA	NA	-50.8125	153	0.555555556	-50.8125	153	0.555555556	-50.8125	153	0.555555556	-50.8125	153	0.555555556
CG13928	NA	NA	NA	NA	NA	NA	38.125	153	0.509803922	38.125	153	0.509803922	38.125	153	0.509803922
CG13929	NA	NA	NA	NA	NA	NA	NA	NA	NA	NA	NA	NA	174.625	153	0.333333333
CG13951	NA	NA	NA	NA	NA	NA	NA	NA	NA	NA	NA	NA	314.4454545	4368	0.109203297
CG13976	NA	NA	NA	318.4722222	190	0.157894737	332.9375	153	0.163398693	346.5333333	136	0.161764706	458.3095238	680	0.041176471
CG13977	NA	NA	NA	NA	NA	NA	NA	NA	NA	2558.076923	105	0.028571429	1141.826923	2380	0.102521008
CG14005	NA	NA	NA	NA	NA	NA	NA	NA	NA	NA	NA	NA	-291.5520833	969	0.871001032
CG1401	NA	NA	NA	NA	NA	NA	NA	NA	NA	NA	NA	NA	134.6875	45	0.333333333
CG14026	40.23076923	2380	0.321008403	40.23076923	2380	0.321008403	40.23076923	2380	0.321008403	40.23076923	2380	0.321008403	40.23076923	2380	0.321008403
CG14040	NA	NA	NA	NA	NA	NA	NA	NA	NA	NA	NA	NA	252.4375	153	0.150326797
CG14042	NA	NA	NA	NA	NA	NA	NA	NA	NA	NA	NA	NA	-548.34375	153	0.986928105
CG14064	280.6071429	330	0.096969697	280.6071429	330	0.096969697	280.6071429	330	0.096969697	280.6071429	330	0.096969697	227.6571429	792	0.09469697
CG1407	NA	NA	NA	NA	NA	NA	NA	NA	NA	NA	NA	NA	-160.8823529	171	0.795321637
CG14070	NA	NA	NA	NA	NA	NA	NA	NA	NA	-85.16666667	6188	0.800581771	-104.2424242	12376	0.860536522
CG14071	NA	NA	NA	NA	NA	NA	NA	NA	NA	NA	NA	NA	-171.9166667	715	0.955244755
CG14073	-259.5	120	0.783333333	-259.5	120	0.783333333	-259.5	120	0.783333333	-259.5	120	0.783333333	-95.08333333	1820	0.652747253
CG14079	NA	NA	NA	NA	NA	NA	NA	NA	NA	NA	NA	NA	-177.9666667	136	0.720588235
CG14080	NA	NA	NA	NA	NA	NA	NA	NA	NA	-674.9	136	0.875	-359.0238095	680	0.75
CG14111	NA	NA	NA	NA	NA	NA	NA	NA	NA	NA	NA	NA	-28.66666667	190	0.573684211
CG14117	NA	NA	NA	NA	NA	NA	NA	NA	NA	NA	NA	NA	717.2083333	1820	0.025274725
CG14160	NA	NA	NA	NA	NA	NA	NA	NA	NA	-274.5	120	0.941666667	-274.5	120	0.941666667
CG14162	296.2368421	210	0.285714286	296.2368421	210	0.285714286	296.2368421	210	0.285714286	296.2368421	210	0.285714286	296.2368421	210	0.285714286
CG14181	NA	NA	NA	NA	NA	NA	NA	NA	NA	NA	NA	NA	121.2222222	190	0.289473684
CG14191	NA	NA	NA	NA	NA	NA	NA	NA	NA	NA	NA	NA	-2053.366667	136	0.992647059
CG14196	NA	NA	NA	NA	NA	NA	NA	NA	NA	NA	NA	NA	-373.8947368	210	0.776190476
CG14207	49.0625	4845	0.084416925	49.0625	4845	0.084416925	49.0625	4845	0.084416925	49.0625	4845	0.084416925	49.0625	4845	0.084416925
CG14210	NA	NA	NA	NA	NA	NA	NA	NA	NA	NA	NA	NA	132.03125	4845	0.207430341
CG14220	NA	NA	NA	NA	NA	NA	NA	NA	NA	NA	NA	NA	176.96875	4845	0.147574819
CG14230	NA	NA	NA	NA	NA	NA	NA	NA	NA	294.2222222	190	0.247368421	NA	NA	NA
CG14233	-308.2777778	190	0.926315789	-308.2777778	190	0.926315789	-308.2777778	190	0.926315789	-308.2777778	190	0.926315789	NA	NA	NA
CG14277	NA	NA	NA	NA	NA	NA	NA	NA	NA	NA	NA	NA	554.8846154	105	0.19047619
CG1429	65.65714286	11628	0.340213278	65.65714286	11628	0.340213278	65.65714286	11628	0.340213278	39.26153846	8568	0.392973856	54.63333333	6188	0.36667744
CG14294	NA	NA	NA	NA	NA	NA	158.9615385	105	0.2	218.375	45	0.177777778	204.0714286	36	0.222222222
CG14296	NA	NA	NA	NA	NA	NA	NA	NA	NA	NA	NA	NA	380.5625	45	0.266666667
CG1430	NA	NA	NA	NA	NA	NA	NA	NA	NA	NA	NA	NA	-73.02777778	190	0.673684211
CG14301	-163.9285714	120	0.783333333	-145.25	455	0.786813187	-145.25	455	0.786813187	-62.54545455	1365	0.649084249	-62.54545455	1365	0.649084249
CG14307	263.4166667	1820	0.114285714	263.4166667	1820	0.114285714	263.4166667	1820	0.114285714	263.4166667	1820	0.114285714	263.4166667	1820	0.114285714
CG14315	NA	NA	NA	NA	NA	NA	14.03846154	105	0.40952381	14.03846154	105	0.40952381	93.75	455	0.123076923
CG14316	NA	NA	NA	NA	NA	NA	NA	NA	NA	26.46428571	120	0.325	23.95	66	0.348484848
CG14322	NA	NA	NA	NA	NA	NA	NA	NA	NA	238.8571429	120	0.133333333	238.8571429	120	0.133333333
CG14334	-174.8333333	8008	0.793206793	-174.8333333	8008	0.793206793	-174.8333333	8008	0.793206793	-174.8333333	8008	0.793206793	-145.0714286	6435	0.744211344
CG1434	NA	NA	NA	NA	NA	NA	NA	NA	NA	NA	NA	NA	-318.9444444	190	0.710526316
CG14346	NA	NA	NA	NA	NA	NA	NA	NA	NA	NA	NA	NA	-272.2307692	105	0.8
CG14353	NA	NA	NA	NA	NA	NA	NA	NA	NA	131.5625	4845	0.144685243	97.53333333	15504	0.198529412
CG14356	NA	NA	NA	NA	NA	NA	NA	NA	NA	NA	NA	NA	117.7142857	120	0.3
CG14358	NA	NA	NA	141.4117647	171	0.251461988	141.4117647	171	0.251461988	141.4117647	171	0.251461988	62.375	969	0.353973168
CG14370	NA	NA	NA	NA	NA	NA	NA	NA	NA	NA	NA	NA	145.5	1820	0.096153846
CG14379	NA	NA	NA	NA	NA	NA	NA	NA	NA	NA	NA	NA	1834.923077	105	0.076190476
CG14406	NA	NA	NA	NA	NA	NA	NA	NA	NA	-41	153	0.529411765	-41	153	0.529411765
CG1444	98.27777778	190	0.063157895	98.27777778	190	0.063157895	98.27777778	190	0.063157895	98.27777778	190	0.063157895	98.27777778	190	0.063157895
CG14500	NA	NA	NA	NA	NA	NA	NA	NA	NA	1950.210526	210	0.095238095	1950.210526	210	0.095238095
CG14597	-121.3181818	78	0.641025641	-121.3181818	78	0.641025641	-43.72222222	55	0.581818182	-43.72222222	55	0.581818182	-43.72222222	55	0.581818182
CG1461	90.04761905	1716	0.413752914	90.04761905	1716	0.413752914	90.04761905	1716	0.413752914	90.04761905	1716	0.413752914	90.04761905	1716	0.413752914
CG14612	NA	NA	NA	NA	NA	NA	NA	NA	NA	NA	NA	NA	337.5454545	78	0.08974359
CG14629	NA	NA	NA	NA	NA	NA	NA	NA	NA	19.76923077	105	0.257142857	19.76923077	105	0.257142857
CG14631	NA	NA	NA	NA	NA	NA	NA	NA	NA	NA	NA	NA	-101.3939394	364	0.744505495
CG14660	NA	NA	NA	NA	NA	NA	NA	NA	NA	NA	NA	NA	-2.25	45	0.555555556
CG1468	NA	NA	NA	NA	NA	NA	NA	NA	NA	194.9375	153	0.169934641	147.5714286	11628	0.157980736
CG14685	NA	NA	NA	NA	NA	NA	NA	NA	NA	NA	NA	NA	297.5	153	0.111111111
CG14691	NA	NA	NA	NA	NA	NA	NA	NA	NA	-71.91176471	171	0.842105263	-21.01666667	3876	0.728328173
CG14704	NA	NA	NA	NA	NA	NA	NA	NA	NA	NA	NA	NA	-117.7678571	3060	0.632352941
CG14708	NA	NA	NA	223.8	136	0.169117647	223.8	136	0.169117647	160.6547619	680	0.288235294	160.6547619	680	0.288235294
CG14721	NA	NA	NA	NA	NA	NA	NA	NA	NA	-694.2738095	680	0.969117647	-694.2738095	680	0.969117647
CG14722	NA	NA	NA	NA	NA	NA	NA	NA	NA	NA	NA	NA	-63.8125	153	0.614379085
CG14731	NA	NA	NA	NA	NA	NA	NA	NA	NA	NA	NA	NA	-227.5666667	136	0.977941176
CG14735	NA	NA	NA	NA	NA	NA	NA	NA	NA	NA	NA	NA	152.2333333	816	0.50245098
CG14740	NA	NA	NA	NA	NA	NA	NA	NA	NA	471.047619	680	0.136764706	567.1	8008	0.074925075
CG14752	NA	NA	NA	NA	NA	NA	NA	NA	NA	NA	NA	NA	322.3076923	105	0.085714286
CG14757	NA	NA	NA	NA	NA	NA	NA	NA	NA	329.5	91	0.153846154	591.9393939	364	0.008241758
CG14759	NA	NA	NA	NA	NA	NA	NA	NA	NA	NA	NA	NA	70	560	0.341071429
CG14764	NA	NA	NA	NA	NA	NA	NA	NA	NA	186.6785714	120	0.308333333	186.6785714	120	0.308333333
CG14824	NA	NA	NA	NA	NA	NA	NA	NA	NA	NA	NA	NA	-72.0625	153	0.588235294
CG14830	393.0555556	55	0.090909091	393.0555556	55	0.090909091	393.0555556	55	0.090909091	393.0555556	55	0.090909091	393.0555556	55	0.090909091
CG14834	NA	NA	NA	NA	NA	NA	-1062.15625	153	0.960784314	-1062.15625	153	0.960784314	-1062.15625	153	0.960784314
CG14846	77.96923077	8568	0.354341737	77.96923077	8568	0.354341737	77.96923077	8568	0.354341737	77.96923077	8568	0.354341737	77.96923077	8568	0.354341737
CG14861	NA	NA	NA	NA	NA	NA	NA	NA	NA	NA	NA	NA	-223.6666667	220	0.822727273
CG14869	314.8	136	0.191176471	314.8	136	0.191176471	314.8	136	0.191176471	314.8	136	0.191176471	314.8	136	0.191176471
CG14879	1762.676471	171	0.005847953	1762.676471	171	0.005847953	1762.676471	171	0.005847953	1762.676471	171	0.005847953	1689.566667	136	0.007352941
CG14902	NA	NA	NA	NA	NA	NA	NA	NA	NA	NA	NA	NA	-406.5	136	0.852941176
CG14906	NA	NA	NA	NA	NA	NA	NA	NA	NA	NA	NA	NA	397.1176471	171	0.005847953
CG14907	NA	NA	NA	NA	NA	NA	NA	NA	NA	NA	NA	NA	-513.8235294	171	0.970760234
CG14930	NA	NA	NA	NA	NA	NA	NA	NA	NA	NA	NA	NA	-134.6666667	455	0.857142857
CG14935	NA	NA	NA	NA	NA	NA	NA	NA	NA	NA	NA	NA	-111.5357143	120	0.616666667
CG14941	NA	NA	NA	NA	NA	NA	NA	NA	NA	-242.4333333	136	0.544117647	-242.4333333	136	0.544117647
CG14955	NA	NA	NA	NA	NA	NA	NA	NA	NA	NA	NA	NA	365.0769231	105	0.095238095
CG14959	NA	NA	NA	NA	NA	NA	NA	NA	NA	325.5625	153	0.111111111	179.952381	680	0.205882353
CG14969	NA	NA	NA	NA	NA	NA	NA	NA	NA	NA	NA	NA	-216.4761905	680	0.889705882
CG14990	NA	NA	NA	NA	NA	NA	NA	NA	NA	NA	NA	NA	-751.1363636	78	1
CG14994	NA	NA	NA	NA	NA	NA	NA	NA	NA	-586.5588235	171	0.970760234	-586.5588235	171	0.970760234
CG14997	NA	NA	NA	NA	NA	NA	NA	NA	NA	NA	NA	NA	310.9791667	969	0.223942208
CG14998	NA	NA	NA	NA	NA	NA	NA	NA	NA	NA	NA	NA	-171.3125	153	1
CG14999	NA	NA	NA	NA	NA	NA	NA	NA	NA	NA	NA	NA	-506.3529412	171	1
CG15003	NA	NA	NA	NA	NA	NA	NA	NA	NA	NA	NA	NA	158.7794118	171	0.485380117
CG15004	-164.7941176	171	0.736842105	-164.7941176	171	0.736842105	-164.7941176	171	0.736842105	-164.7941176	171	0.736842105	-164.7941176	171	0.736842105
CG15009	-14.64583333	969	0.479876161	-14.64583333	969	0.479876161	-14.64583333	969	0.479876161	-14.64583333	969	0.479876161	-58.32142857	3060	0.610457516
CG15031	NA	NA	NA	NA	NA	NA	NA	NA	NA	NA	NA	NA	-479.5833333	28	1
CG15035	NA	NA	NA	NA	NA	NA	NA	NA	NA	-424.8214286	120	0.841666667	-424.8214286	120	0.841666667
CG15043	NA	NA	NA	NA	NA	NA	NA	NA	NA	NA	NA	NA	523.6111111	190	0.189473684
CG15044	NA	NA	NA	NA	NA	NA	NA	NA	NA	NA	NA	NA	-583.7222222	190	0.821052632
CG15046	NA	NA	NA	NA	NA	NA	NA	NA	NA	-115.4444444	190	0.778947368	-118.5882353	171	0.783625731
CG15056	NA	NA	NA	NA	NA	NA	NA	NA	NA	NA	NA	NA	60.30952381	38760	0.223426213
CG15065	NA	NA	NA	NA	NA	NA	NA	NA	NA	NA	NA	NA	-139.8333333	91	0.857142857
CG15068	NA	NA	NA	NA	NA	NA	NA	NA	NA	NA	NA	NA	-61.83333333	91	0.615384615
CG15073	NA	NA	NA	NA	NA	NA	NA	NA	NA	NA	NA	NA	76.63888889	1330	0.312030075
CG15077	NA	NA	NA	NA	NA	NA	NA	NA	NA	-312.8653846	105	0.704761905	-312.8653846	105	0.704761905
CG15084	NA	NA	NA	NA	NA	NA	NA	NA	NA	NA	NA	NA	18.35714286	120	0.516666667
CG15087	NA	NA	NA	NA	NA	NA	NA	NA	NA	NA	NA	NA	33.81578947	210	0.457142857
CG15093	NA	NA	NA	NA	NA	NA	NA	NA	NA	NA	NA	NA	-122	21	1
CG15095	NA	NA	NA	NA	NA	NA	NA	NA	NA	226.675	20349	0.198682982	226.675	20349	0.198682982
CG15096	NA	NA	NA	53.5375	20349	0.287286845	53.5375	20349	0.287286845	53.5375	20349	0.287286845	53.5375	20349	0.287286845
CG15101	NA	NA	NA	NA	NA	NA	NA	NA	NA	281.5714286	120	0.233333333	281.5714286	120	0.233333333
CG15102	NA	NA	NA	63.07142857	120	0.183333333	63.07142857	120	0.183333333	63.07142857	120	0.183333333	63.07142857	120	0.183333333
CG15104	NA	NA	NA	NA	NA	NA	NA	NA	NA	NA	NA	NA	-521.0277778	1330	0.87443609
CG15106	NA	NA	NA	-593.75	120	0.958333333	-593.75	120	0.958333333	-593.75	120	0.958333333	-593.75	120	0.958333333
CG15109	NA	NA	NA	-12.18421053	210	0.661904762	181.8833333	3876	0.560887513	181.8833333	3876	0.560887513	181.8833333	3876	0.560887513
CG15111	NA	NA	NA	NA	NA	NA	NA	NA	NA	NA	NA	NA	54.23684211	210	0.419047619
CG15112	727.7105263	210	0.071428571	727.7105263	210	0.071428571	115.3888889	1330	0.394736842	132.7647059	1140	0.380701754	132.7647059	1140	0.380701754
CG15116	NA	NA	NA	NA	NA	NA	NA	NA	NA	65.10526316	210	0.623809524	38.96428571	3060	0.645098039
CG15125	NA	NA	NA	NA	NA	NA	NA	NA	NA	-46.75	190	0.684210526	-46.75	190	0.684210526
CG15127	NA	NA	NA	NA	NA	NA	368.1111111	190	0.121052632	244.0784314	1140	0.171929825	392.5625	4845	0.042724458
CG15128	NA	NA	NA	NA	NA	NA	NA	NA	NA	-1553.611111	190	0.921052632	-687.5	4845	0.825180599
CG15136	NA	NA	NA	NA	NA	NA	NA	NA	NA	NA	NA	NA	64.03846154	105	0.419047619
CG15138	-68.0625	153	0.555555556	-68.0625	153	0.555555556	-68.0625	153	0.555555556	177.6	816	0.230392157	261.8888889	220	0.190909091
CG15141	NA	NA	NA	NA	NA	NA	NA	NA	NA	NA	NA	NA	-62.40625	153	0.568627451
CG15143	NA	NA	NA	NA	NA	NA	NA	NA	NA	-0.783333333	136	0.522058824	-0.783333333	136	0.522058824
CG15144	NA	NA	NA	NA	NA	NA	NA	NA	NA	NA	NA	NA	-677.8	136	0.992647059
CG1515	NA	NA	NA	NA	NA	NA	NA	NA	NA	NA	NA	NA	-287.6944444	190	0.721052632
CG15154	NA	NA	NA	NA	NA	NA	NA	NA	NA	-70.76666667	136	0.566176471	NA	NA	NA
CG15160	NA	NA	NA	NA	NA	NA	NA	NA	NA	NA	NA	NA	-51.64285714	120	0.575
CG15162	245.1142857	19448	0.090754833	245.1142857	19448	0.090754833	245.1142857	19448	0.090754833	245.1142857	19448	0.090754833	245.1142857	19448	0.090754833
CG15210	NA	NA	NA	NA	NA	NA	NA	NA	NA	NA	NA	NA	-90.35416667	969	0.700722394
CG15221	NA	NA	NA	NA	NA	NA	22.55555556	190	0.457894737	22.55555556	190	0.457894737	22.55555556	190	0.457894737
CG15235	NA	NA	NA	124.5833333	91	0.252747253	124.5833333	91	0.252747253	124.5833333	91	0.252747253	124.5833333	91	0.252747253
CG15247	NA	NA	NA	NA	NA	NA	NA	NA	NA	298.35	11628	0.115669075	298.35	11628	0.115669075
CG15279	NA	NA	NA	NA	NA	NA	NA	NA	NA	NA	NA	NA	-84.1	136	0.544117647
CG15282	NA	NA	NA	-141.9285714	120	0.558333333	-96.18181818	78	0.551282051	-96.18181818	78	0.551282051	-39.95	1287	0.522144522
CG15293	NA	NA	NA	NA	NA	NA	NA	NA	NA	NA	NA	NA	-63.68181818	78	0.935897436
CG15312	NA	NA	NA	NA	NA	NA	NA	NA	NA	NA	NA	NA	859.0735294	5985	0.029239766
CG15333	NA	NA	NA	NA	NA	NA	NA	NA	NA	NA	NA	NA	-52.75	165	0.606060606
CG15361	NA	NA	NA	NA	NA	NA	NA	NA	NA	NA	NA	NA	750.7857143	120	0.066666667
CG15403	NA	NA	NA	NA	NA	NA	NA	NA	NA	NA	NA	NA	124.5	560	0.176785714
CG15408	NA	NA	NA	NA	NA	NA	NA	NA	NA	NA	NA	NA	1371.21875	153	0.08496732
CG15414	21.375	153	0.490196078	21.375	153	0.490196078	21.375	153	0.490196078	21.375	153	0.490196078	-70.6	816	0.628676471
CG15429	NA	NA	NA	NA	NA	NA	NA	NA	NA	NA	NA	NA	24.17708333	969	0.458204334
CG15433	NA	NA	NA	NA	NA	NA	NA	NA	NA	NA	NA	NA	-6.25	969	0.566563467
CG15437	NA	NA	NA	NA	NA	NA	NA	NA	NA	-144.2291667	969	0.824561404	-144.2291667	969	0.824561404
CG15438	NA	NA	NA	NA	NA	NA	NA	NA	NA	NA	NA	NA	-26.83333333	969	0.506707946
CG15482	NA	NA	NA	NA	NA	NA	NA	NA	NA	157.5	105	0.2	157.5	105	0.2
CG15489	732.2857143	120	0.041666667	732.2857143	120	0.041666667	732.2857143	120	0.041666667	732.2857143	120	0.041666667	341.6410256	560	0.164285714
CG15504	NA	NA	NA	NA	NA	NA	NA	NA	NA	NA	NA	NA	-240.5833333	91	0.923076923
CG15510	NA	NA	NA	NA	NA	NA	NA	NA	NA	NA	NA	NA	-1157.5	105	0.933333333
CG15526	NA	NA	NA	NA	NA	NA	NA	NA	NA	NA	NA	NA	-20.07142857	120	0.575
CG15532	254.9166667	91	0.164835165	254.9166667	91	0.164835165	254.9166667	91	0.164835165	254.9166667	91	0.164835165	254.9166667	91	0.164835165
CG15535	NA	NA	NA	NA	NA	NA	NA	NA	NA	NA	NA	NA	424.1428571	120	0.233333333
CG15536	NA	NA	NA	NA	NA	NA	NA	NA	NA	NA	NA	NA	-248.2857143	120	0.641666667
CG15552	NA	NA	NA	NA	NA	NA	NA	NA	NA	-441.4230769	105	0.876190476	-441.4230769	105	0.876190476
CG15571	NA	NA	NA	-65.83333333	1330	0.554887218	-65.83333333	1330	0.554887218	-65.83333333	1330	0.554887218	23.97916667	969	0.498452012
CG15572	NA	NA	NA	NA	NA	NA	NA	NA	NA	NA	NA	NA	-55.36842105	210	0.819047619
CG15573	NA	NA	NA	NA	NA	NA	NA	NA	NA	NA	NA	NA	-1300.083333	190	0.973684211
CG15632	NA	NA	NA	NA	NA	NA	NA	NA	NA	NA	NA	NA	143.2647059	171	0.280701754
CG15633	-203.7058824	171	0.812865497	-203.7058824	171	0.812865497	-10.20833333	969	0.535603715	-10.20833333	969	0.535603715	-28.83333333	3876	0.578947368
CG15658	NA	NA	NA	NA	NA	NA	NA	NA	NA	288.2941176	171	0.228070175	288.2941176	171	0.228070175
CG15660	349.0238095	680	0.167647059	349.0238095	680	0.167647059	349.0238095	680	0.167647059	349.0238095	680	0.167647059	349.0238095	680	0.167647059
CG15666	NA	NA	NA	NA	NA	NA	NA	NA	NA	263.2222222	220	0.090909091	263.2222222	220	0.090909091
CG15667	NA	NA	NA	NA	NA	NA	NA	NA	NA	NA	NA	NA	-120.4705882	171	0.877192982
CG15674	NA	NA	NA	NA	NA	NA	NA	NA	NA	99.25	171	0.315789474	99.25	171	0.315789474
CG15711	NA	NA	NA	NA	NA	NA	NA	NA	NA	NA	NA	NA	-33.14705882	171	0.637426901
CG15715	NA	NA	NA	NA	NA	NA	NA	NA	NA	4.583333333	190	0.436842105	4.583333333	190	0.436842105
CG15766	NA	NA	NA	NA	NA	NA	16.19230769	105	0.295238095	16.19230769	105	0.295238095	-125.4166667	1820	0.501098901
CG15811	NA	NA	NA	NA	NA	NA	NA	NA	NA	NA	NA	NA	-123.3235294	171	0.725146199
CG15817	NA	NA	NA	NA	NA	NA	NA	NA	NA	NA	NA	NA	61.5	91	0.43956044
CG15818	NA	NA	NA	NA	NA	NA	NA	NA	NA	NA	NA	NA	-1081.535714	120	0.916666667
CG15820	NA	NA	NA	NA	NA	NA	NA	NA	NA	NA	NA	NA	-736.6911765	171	0.789473684
CG15845	-12.72727273	1365	0.537728938	-12.72727273	1365	0.537728938	93.60606061	364	0.203296703	93.60606061	364	0.203296703	93.60606061	364	0.203296703
CG15855	-1029.791667	969	0.966976264	-1029.791667	969	0.966976264	-1029.791667	969	0.966976264	NA	NA	NA	NA	NA	NA
CG15863	NA	NA	NA	NA	NA	NA	NA	NA	NA	NA	NA	NA	203.3125	153	0.267973856
CG15871	NA	NA	NA	NA	NA	NA	NA	NA	NA	361.2222222	190	0.031578947	382.3125	153	0.026143791
CG15876	NA	NA	NA	NA	NA	NA	NA	NA	NA	45.9	136	0.433823529	45.9	136	0.433823529
CG15877	NA	NA	NA	NA	NA	NA	NA	NA	NA	NA	NA	NA	151.875	153	0.37254902
CG1602	NA	NA	NA	NA	NA	NA	NA	NA	NA	NA	NA	NA	14.71428571	120	0.441666667
CG1603	NA	NA	NA	NA	NA	NA	NA	NA	NA	NA	NA	NA	-666.2666667	136	0.963235294
CG1605	NA	NA	NA	NA	NA	NA	NA	NA	NA	NA	NA	NA	-574.4666667	136	0.963235294
CG1623	NA	NA	NA	NA	NA	NA	NA	NA	NA	NA	NA	NA	377.8333333	680	0.052941176
CG1634	-184.7846154	8568	0.818510738	-184.7846154	8568	0.818510738	-184.7846154	8568	0.818510738	-184.7846154	8568	0.818510738	-184.7846154	8568	0.818510738
CG1640	NA	NA	NA	NA	NA	NA	11.70588235	171	0.380116959	11.70588235	171	0.380116959	15.48076923	2380	0.31092437
CG1648	-16.93333333	816	0.486519608	-0.692307692	560	0.414285714	-0.692307692	560	0.414285714	-0.692307692	560	0.414285714	-0.692307692	560	0.414285714
CG1652	NA	NA	NA	NA	NA	NA	NA	NA	NA	-207.0769231	560	0.903571429	-207.0769231	560	0.903571429
CG1656	NA	NA	NA	NA	NA	NA	264.8	816	0.218137255	264.8	816	0.218137255	78.35897436	560	0.301785714
CG1660	NA	NA	NA	NA	NA	NA	NA	NA	NA	NA	NA	NA	169.2352941	171	0.233918129
CG1669	NA	NA	NA	NA	NA	NA	NA	NA	NA	NA	NA	NA	92.26666667	136	0.227941176
CG16704	NA	NA	NA	NA	NA	NA	NA	NA	NA	NA	NA	NA	-743.1730769	105	0.923809524
CG16713	NA	NA	NA	NA	NA	NA	NA	NA	NA	NA	NA	NA	-7	105	0.438095238
CG16718	NA	NA	NA	-13.5	91	0.637362637	-13.5	91	0.637362637	-13.5	91	0.637362637	69.90909091	364	0.464285714
CG16720	-9.8	43758	0.519356461	-9.8	43758	0.519356461	-9.8	43758	0.519356461	-18.8	43758	0.53978701	46.14285714	31824	0.412078934
CG16727	NA	NA	NA	NA	NA	NA	NA	NA	NA	-1994.5	105	0.942857143	-2026.583333	91	0.934065934
CG16732	NA	NA	NA	NA	NA	NA	NA	NA	NA	NA	NA	NA	571.6153846	105	0.095238095
CG16733	NA	NA	NA	-17.3125	153	0.85620915	-17.3125	153	0.85620915	-17.3125	153	0.85620915	-41.26666667	816	0.829656863
CG16734	NA	NA	NA	NA	NA	NA	402.625	153	0.130718954	174.6666667	816	0.285539216	174.6666667	816	0.285539216
CG16736	NA	NA	NA	NA	NA	NA	NA	NA	NA	39.33333333	816	0.329656863	39.33333333	816	0.329656863
CG16740	NA	NA	NA	NA	NA	NA	2354.923077	105	0.114285714	2354.923077	105	0.114285714	1929.357143	36	0.166666667
CG16752	180.125	35	0.371428571	180.125	35	0.371428571	180.125	35	0.371428571	120.5833333	35	0.4	120.5833333	35	0.4
CG16757	273.9038462	2380	0.037815126	273.9038462	2380	0.037815126	273.9038462	2380	0.037815126	273.9038462	2380	0.037815126	273.9038462	2380	0.037815126
CG16761	NA	NA	NA	NA	NA	NA	NA	NA	NA	NA	NA	NA	337.9642857	3060	0.223529412
CG1677	-126	455	0.901098901	-126	455	0.901098901	-126	455	0.901098901	-49.84090909	1365	0.721611722	-49.84090909	1365	0.721611722
CG16772	NA	NA	NA	NA	NA	NA	NA	NA	NA	NA	NA	NA	-439.7222222	55	0.945454545
CG16790	NA	NA	NA	NA	NA	NA	NA	NA	NA	NA	NA	NA	15.94117647	171	0.532163743
CG16792	NA	NA	NA	NA	NA	NA	-58.5	1330	0.727819549	-58.5	1330	0.727819549	-58.5	1330	0.727819549
CG16807	NA	NA	NA	NA	NA	NA	NA	NA	NA	NA	NA	NA	-567.0833333	190	0.936842105
CG16826	NA	NA	NA	NA	NA	NA	NA	NA	NA	NA	NA	NA	1.564102564	560	0.307142857
CG16836	NA	NA	NA	NA	NA	NA	NA	NA	NA	NA	NA	NA	-42.41666667	91	0.571428571
CG16838	NA	NA	NA	NA	NA	NA	NA	NA	NA	140.4215686	1140	0.336842105	200.65625	4845	0.27120743
CG16874	NA	NA	NA	NA	NA	NA	NA	NA	NA	NA	NA	NA	-120.5	136	0.507352941
CG1688	-53.76923077	560	0.660714286	-53.76923077	560	0.660714286	-53.76923077	560	0.660714286	-53.76923077	560	0.660714286	-53.76923077	560	0.660714286
CG16886	NA	NA	NA	NA	NA	NA	NA	NA	NA	NA	NA	NA	-376.8	66	0.787878788
CG1691	154.8333333	190	0.305263158	154.8333333	190	0.305263158	158.6714286	11628	0.240884073	158.6714286	11628	0.240884073	93.51282051	27132	0.331011352
CG16963	NA	NA	NA	NA	NA	NA	267.0625	153	0.352941176	317.4666667	816	0.302696078	558.987013	31824	0.110828306
CG16972	NA	NA	NA	NA	NA	NA	NA	NA	NA	NA	NA	NA	169.1923077	105	0.276190476
CG16974	56.07142857	120	0.358333333	56.07142857	120	0.358333333	56.07142857	120	0.358333333	56.07142857	120	0.358333333	56.07142857	120	0.358333333
CG16975	NA	NA	NA	NA	NA	NA	NA	NA	NA	NA	NA	NA	-219	120	0.8
CG16991	NA	NA	NA	NA	NA	NA	NA	NA	NA	NA	NA	NA	-16.46875	153	0.790849673
CG17010	NA	NA	NA	NA	NA	NA	NA	NA	NA	316.4285714	120	0.091666667	316.4285714	120	0.091666667
CG17031	-81.91025641	560	0.8375	-81.91025641	560	0.8375	-81.91025641	560	0.8375	-81.91025641	560	0.8375	-81.91025641	560	0.8375
CG17042	168.5	190	0.205263158	168.5	190	0.205263158	168.5	190	0.205263158	168.5	190	0.205263158	168.5	190	0.205263158
CG17046	95.33333333	24310	0.385396956	40.20634921	11440	0.484965035	40.20634921	11440	0.484965035	40.20634921	11440	0.484965035	40.20634921	11440	0.484965035
CG17077	-301.9444444	55	0.472727273	-301.9444444	55	0.472727273	-301.9444444	55	0.472727273	-301.9444444	55	0.472727273	-301.9444444	55	0.472727273
CG17100	-204.4166667	136	0.632352941	-204.4166667	136	0.632352941	-204.4166667	136	0.632352941	-204.4166667	136	0.632352941	-143.4285714	680	0.605882353
CG17104	NA	NA	NA	NA	NA	NA	NA	NA	NA	NA	NA	NA	-658.5714286	120	1
CG17109	NA	NA	NA	NA	NA	NA	NA	NA	NA	NA	NA	NA	-660.8846154	105	0.895238095
CG17110	NA	NA	NA	NA	NA	NA	NA	NA	NA	NA	NA	NA	-1041.307692	105	0.952380952
CG17117	-56.88888889	220	0.472727273	-56.88888889	220	0.472727273	-56.88888889	220	0.472727273	-56.88888889	220	0.472727273	-56.88888889	220	0.472727273
CG17122	NA	NA	NA	NA	NA	NA	-357.5	105	0.904761905	-275.8333333	455	0.881318681	-213.5227273	1365	0.847619048
CG17124	319.2666667	136	0.183823529	319.2666667	136	0.183823529	319.2666667	136	0.183823529	319.2666667	136	0.183823529	319.2666667	136	0.183823529
CG17150	-74.1	3876	0.687048504	-74.1	3876	0.687048504	-74.1	3876	0.687048504	-74.1	3876	0.687048504	-74.1	3876	0.687048504
CG17153	NA	NA	NA	NA	NA	NA	NA	NA	NA	NA	NA	NA	65.25	153	0.418300654
CG17161	NA	NA	NA	NA	NA	NA	NA	NA	NA	NA	NA	NA	8.5625	153	0.45751634
CG17199	NA	NA	NA	NA	NA	NA	NA	NA	NA	237.5441176	171	0.175438596	318.9423077	105	0.104761905
CG17216	NA	NA	NA	NA	NA	NA	NA	NA	NA	-26.36666667	136	0.558823529	-26.36666667	136	0.558823529
CG17228	-279.1	136	0.845588235	-279.1	136	0.845588235	-279.1	136	0.845588235	-279.1	136	0.845588235	-130.7179487	560	0.676785714
CG17230	NA	NA	NA	NA	NA	NA	815.875	153	0.019607843	773.6428571	3060	0.001633987	590.4307692	8568	0.011671335
CG17266	NA	NA	NA	NA	NA	NA	NA	NA	NA	NA	NA	NA	219.3636364	364	0.112637363
CG17270	NA	NA	NA	NA	NA	NA	NA	NA	NA	NA	NA	NA	-451	91	0.835164835
CG17271	NA	NA	NA	NA	NA	NA	NA	NA	NA	NA	NA	NA	47.5	91	0.252747253
CG17272	NA	NA	NA	NA	NA	NA	NA	NA	NA	NA	NA	NA	-251.8333333	91	0.813186813
CG17273	NA	NA	NA	NA	NA	NA	NA	NA	NA	NA	NA	NA	68.33333333	91	0.032967033
CG17330	NA	NA	NA	NA	NA	NA	NA	NA	NA	NA	NA	NA	0.875	153	0.614379085
CG17342	NA	NA	NA	NA	NA	NA	NA	NA	NA	NA	NA	NA	-11.33333333	816	0.598039216
CG17349	99.41666667	91	0.362637363	99.41666667	91	0.362637363	-78.7	286	0.622377622	-78.7	286	0.622377622	-146.3333333	220	0.736363636
CG17350	NA	NA	NA	NA	NA	NA	NA	NA	NA	NA	NA	NA	133.7777778	220	0.186363636
CG17359	NA	NA	NA	NA	NA	NA	NA	NA	NA	NA	NA	NA	-258.2156863	1140	0.839473684
CG17361	NA	NA	NA	NA	NA	NA	NA	NA	NA	NA	NA	NA	-382.5294118	1140	0.886842105
CG17364	-657.8035714	3060	0.873529412	-657.8035714	3060	0.873529412	-657.8035714	3060	0.873529412	-657.8035714	3060	0.873529412	-657.8035714	3060	0.873529412
CG1750	NA	NA	NA	NA	NA	NA	NA	NA	NA	303.3333333	455	0.032967033	303.3333333	455	0.032967033
CG17522	NA	NA	NA	NA	NA	NA	NA	NA	NA	-125.9473684	210	0.576190476	70.75	91	0.483516484
CG17525	NA	NA	NA	NA	NA	NA	NA	NA	NA	NA	NA	NA	276.6578947	210	0.328571429
CG17527	NA	NA	NA	NA	NA	NA	NA	NA	NA	NA	NA	NA	-1763.763158	210	0.985714286
CG17530	NA	NA	NA	NA	NA	NA	NA	NA	NA	NA	NA	NA	-94.89473684	210	0.814285714
CG17531	NA	NA	NA	NA	NA	NA	NA	NA	NA	NA	NA	NA	-671.2105263	210	0.780952381
CG17534	NA	NA	NA	NA	NA	NA	NA	NA	NA	NA	NA	NA	-95.28947368	210	0.666666667
CG17559	NA	NA	NA	NA	NA	NA	NA	NA	NA	NA	NA	NA	-256.5681818	78	0.743589744
CG17560	NA	NA	NA	NA	NA	NA	NA	NA	NA	NA	NA	NA	-77.14285714	120	0.7
CG17562	NA	NA	NA	NA	NA	NA	NA	NA	NA	NA	NA	NA	-114.9642857	120	0.575
CG17574	NA	NA	NA	NA	NA	NA	NA	NA	NA	-56.66666667	55	0.836363636	-4.625	165	0.545454545
CG17577	NA	NA	NA	NA	NA	NA	NA	NA	NA	-182.4	15504	0.830624355	-83.57142857	792	0.647727273
CG17579	NA	NA	NA	NA	NA	NA	NA	NA	NA	NA	NA	NA	73.58823529	171	0.245614035
CG17580	NA	NA	NA	NA	NA	NA	NA	NA	NA	NA	NA	NA	-52	190	0.857894737
CG17632	NA	NA	NA	NA	NA	NA	NA	NA	NA	-173.6388889	190	0.736842105	-173.6388889	190	0.736842105
CG17669	NA	NA	NA	NA	NA	NA	NA	NA	NA	NA	NA	NA	-148.6666667	1330	0.804511278
CG17697	-266.4	126	0.785714286	-266.4	126	0.785714286	-266.4	126	0.785714286	-266.4	126	0.785714286	-266.4	126	0.785714286
CG17725	NA	NA	NA	NA	NA	NA	NA	NA	NA	NA	NA	NA	234.5416667	969	0.061919505
CG17744	NA	NA	NA	NA	NA	NA	NA	NA	NA	442.3571429	120	0.066666667	373.7307692	2380	0.098739496
CG17751	NA	NA	NA	104.8846154	105	0.447619048	104.8846154	105	0.447619048	36.83333333	91	0.505494505	36.83333333	91	0.505494505
CG17752	NA	NA	NA	2868.423077	105	0.019047619	2868.423077	105	0.019047619	2868.423077	105	0.019047619	2850.458333	91	0.021978022
CG1780	NA	NA	NA	NA	NA	NA	NA	NA	NA	-5.333333333	1330	0.606015038	-1.7125	20349	0.545530493
CG17816	98.66666667	364	0.282967033	98.85	1001	0.274725275	98.85	1001	0.274725275	78.8	2002	0.303196803	78.8	2002	0.303196803
CG17834	NA	NA	NA	NA	NA	NA	NA	NA	NA	NA	NA	NA	-39.42857143	120	0.641666667
CG17839	-569.1923077	2380	0.905882353	-569.1923077	2380	0.905882353	-569.1923077	2380	0.905882353	-571.15	6188	0.924046542	-719.5606061	12376	0.9739819
CG17841	NA	NA	NA	NA	NA	NA	NA	NA	NA	-54.71052632	210	0.866666667	69.22222222	1330	0.129323308
CG17856	NA	NA	NA	NA	NA	NA	NA	NA	NA	NA	NA	NA	258.4285714	120	0.175
CG1786	NA	NA	NA	NA	NA	NA	NA	NA	NA	NA	NA	NA	-273	28	0.785714286
CG17906	NA	NA	NA	-128.2666667	816	0.661764706	-9.017857143	3060	0.507843137	-9.017857143	3060	0.507843137	-9.017857143	3060	0.507843137
CG1791	NA	NA	NA	NA	NA	NA	NA	NA	NA	NA	NA	NA	128.2	54264	0.303350287
CG17941	-247.8636364	1365	0.786080586	-247.8636364	1365	0.786080586	-247.8636364	1365	0.786080586	-247.8636364	1365	0.786080586	-247.8636364	1365	0.786080586
CG17943	NA	NA	NA	NA	NA	NA	NA	NA	NA	NA	NA	NA	18.93333333	816	0.488970588
CG1795	NA	NA	NA	NA	NA	NA	NA	NA	NA	820.8333333	190	0.021052632	351.2745098	1140	0.115789474
CG17956	NA	NA	NA	958.3571429	120	0.333333333	958.3571429	120	0.333333333	958.3571429	120	0.333333333	958.3571429	120	0.333333333
CG17974	-686.25	66	0.96969697	-686.25	66	0.96969697	-686.25	66	0.96969697	-269.6111111	220	0.795454545	-269.6111111	220	0.795454545
CG17975	NA	NA	NA	-103	455	0.723076923	-103	455	0.723076923	-103	455	0.723076923	-103	455	0.723076923
CG17976	NA	NA	NA	NA	NA	NA	NA	NA	NA	103.75	455	0.193406593	103.75	455	0.193406593
CG17988	NA	NA	NA	130.9	66	0.287878788	130.9	66	0.287878788	130.9	66	0.287878788	130.9	66	0.287878788
CG17998	-383.1666667	286	0.902097902	-392.952381	1716	0.932400932	-392.952381	1716	0.932400932	-392.952381	1716	0.932400932	-392.952381	1716	0.932400932
CG18041	NA	NA	NA	NA	NA	NA	NA	NA	NA	NA	NA	NA	1146.027778	190	0.005263158
CG18066	NA	NA	NA	NA	NA	NA	NA	NA	NA	NA	NA	NA	-264.7777778	1330	0.727819549
CG18067	NA	NA	NA	NA	NA	NA	NA	NA	NA	NA	NA	NA	-26.55555556	1330	0.745864662
CG18081	NA	NA	NA	NA	NA	NA	NA	NA	NA	-359.6111111	190	0.757894737	-359.6111111	190	0.757894737
CG1809	NA	NA	NA	NA	NA	NA	NA	NA	NA	219.7142857	120	0.291666667	161.6666667	455	0.32967033
CG1810	NA	NA	NA	NA	NA	NA	NA	NA	NA	NA	NA	NA	-35.72222222	190	0.542105263
CG18104	NA	NA	NA	NA	NA	NA	NA	NA	NA	NA	NA	NA	-539.5714286	120	0.783333333
CG18132	NA	NA	NA	NA	NA	NA	NA	NA	NA	NA	NA	NA	246.3846154	105	0.428571429
CG1815	NA	NA	NA	NA	NA	NA	NA	NA	NA	NA	NA	NA	-428.1666667	28	0.892857143
CG18190	NA	NA	NA	NA	NA	NA	NA	NA	NA	NA	NA	NA	33.21428571	120	0.516666667
CG18214	1064.5	84	0.083333333	1064.5	84	0.083333333	1064.5	84	0.083333333	1064.5	84	0.083333333	1064.5	84	0.083333333
CG1826	NA	NA	NA	NA	NA	NA	NA	NA	NA	NA	NA	NA	178.1282051	560	0.171428571
CG18265	NA	NA	NA	459.875	45	0.133333333	459.875	45	0.133333333	459.875	45	0.133333333	459.875	45	0.133333333
CG18268	NA	NA	NA	NA	NA	NA	NA	NA	NA	NA	NA	NA	101.6666667	220	0.209090909
CG18273	NA	NA	NA	NA	NA	NA	NA	NA	NA	284.0490196	1140	0.069298246	284.0490196	1140	0.069298246
CG18279	NA	NA	NA	NA	NA	NA	NA	NA	NA	-2252.392157	1140	0.911403509	-2252.392157	1140	0.911403509
CG18284	NA	NA	NA	NA	NA	NA	NA	NA	NA	NA	NA	NA	131.4333333	136	0.014705882
CG18285	-776.1875	153	0.91503268	-341.9333333	816	0.764705882	-341.9333333	816	0.764705882	-341.9333333	816	0.764705882	-341.9333333	816	0.764705882
CG18290	NA	NA	NA	NA	NA	NA	NA	NA	NA	NA	NA	NA	-22.25	1820	0.771428571
CG18341	NA	NA	NA	NA	NA	NA	NA	NA	NA	NA	NA	NA	-40.25	1820	0.613736264
CG18345	NA	NA	NA	NA	NA	NA	NA	NA	NA	-139.2424242	364	0.571428571	-306	1001	0.755244755
CG18348	NA	NA	NA	NA	NA	NA	NA	NA	NA	-230.8	66	0.803030303	-230.8	66	0.803030303
CG18349	NA	NA	NA	NA	NA	NA	NA	NA	NA	NA	NA	NA	-251.1	66	0.833333333
CG18363	NA	NA	NA	NA	NA	NA	NA	NA	NA	NA	NA	NA	-637.5	136	0.904411765
CG18371	NA	NA	NA	NA	NA	NA	NA	NA	NA	19.79411765	171	0.532163743	19.79411765	171	0.532163743
CG18389	411.4	3003	0.056610057	411.4	3003	0.056610057	411.4	3003	0.056610057	411.4	3003	0.056610057	454.6111111	5005	0.033766234
CG1839	NA	NA	NA	NA	NA	NA	NA	NA	NA	221.8333333	190	0.147368421	221.8333333	190	0.147368421
CG18408	-128.6176471	171	0.701754386	-152.15625	153	0.758169935	-152.15625	153	0.758169935	-152.15625	153	0.758169935	-152.15625	153	0.758169935
CG1841	NA	NA	NA	NA	NA	NA	NA	NA	NA	NA	NA	NA	2712.333333	190	0.021052632
CG18418	NA	NA	NA	NA	NA	NA	NA	NA	NA	NA	NA	NA	656.4333333	136	0.022058824
CG1842	NA	NA	NA	NA	NA	NA	NA	NA	NA	NA	NA	NA	194.5384615	105	0.104761905
CG18428	NA	NA	NA	NA	NA	NA	NA	NA	NA	NA	NA	NA	403.8461538	105	0.028571429
CG18445	-43.9375	153	0.712418301	-43.9375	153	0.712418301	-3.104166667	969	0.53250774	-3.104166667	969	0.53250774	-3.104166667	969	0.53250774
CG18449	NA	NA	NA	NA	NA	NA	NA	NA	NA	NA	NA	NA	644.05	136	0.022058824
CG18467	NA	NA	NA	NA	NA	NA	NA	NA	NA	221.9411765	171	0.16374269	NA	NA	NA
CG18472	NA	NA	NA	NA	NA	NA	NA	NA	NA	NA	NA	NA	41.32142857	120	0.566666667
CG18480	NA	NA	NA	NA	NA	NA	NA	NA	NA	NA	NA	NA	-35.75	91	0.582417582
CG18493	NA	NA	NA	NA	NA	NA	NA	NA	NA	575.4166667	91	0.054945055	575.4166667	91	0.054945055
CG18507	NA	NA	NA	NA	NA	NA	NA	NA	NA	105	91	0.241758242	105	91	0.241758242
CG18530	NA	NA	NA	NA	NA	NA	NA	NA	NA	NA	NA	NA	246.2916667	91	0.065934066
CG18547	NA	NA	NA	NA	NA	NA	NA	NA	NA	-671.5555556	715	0.955244755	-464.3	1287	0.852369852
CG18549	NA	NA	NA	NA	NA	NA	NA	NA	NA	NA	NA	NA	-2.076923077	105	0.371428571
CG18568	NA	NA	NA	NA	NA	NA	NA	NA	NA	NA	NA	NA	-251	120	0.933333333
CG18577	NA	NA	NA	NA	NA	NA	NA	NA	NA	NA	NA	NA	197.9230769	560	0.173214286
CG18578	NA	NA	NA	NA	NA	NA	NA	NA	NA	-46.82142857	3060	0.580065359	-10	70	0.542857143
CG18594	NA	NA	NA	NA	NA	NA	NA	NA	NA	-71.33333333	91	0.43956044	-71.33333333	91	0.43956044
CG18657	NA	NA	NA	NA	NA	NA	NA	NA	NA	NA	NA	NA	-146.3571429	120	0.575
CG18661	NA	NA	NA	NA	NA	NA	NA	NA	NA	-373.1071429	3060	0.828104575	-373.1071429	3060	0.828104575
CG1869	315.9375	153	0.287581699	315.9375	153	0.287581699	95.48717949	560	0.383928571	95.48717949	560	0.383928571	104.25	455	0.364835165
CG18744	NA	NA	NA	NA	NA	NA	NA	NA	NA	215	364	0.236263736	215	364	0.236263736
CG18745	NA	NA	NA	NA	NA	NA	NA	NA	NA	NA	NA	NA	-411.0416667	91	0.912087912
CG18746	NA	NA	NA	NA	NA	NA	NA	NA	NA	-268.2307692	105	0.742857143	-73.57575758	364	0.56043956
CG18747	NA	NA	NA	NA	NA	NA	NA	NA	NA	NA	NA	NA	35.91666667	91	0.450549451
CG18783	881.1470588	171	0.140350877	881.1470588	171	0.140350877	881.1470588	171	0.140350877	881.1470588	171	0.140350877	97.3	11628	0.418472652
CG18803	NA	NA	NA	NA	NA	NA	NA	NA	NA	NA	NA	NA	-378.5	105	0.980952381
CG18808	NA	NA	NA	NA	NA	NA	NA	NA	NA	NA	NA	NA	287.5625	153	0.058823529
CG18811	NA	NA	NA	NA	NA	NA	NA	NA	NA	NA	NA	NA	233	171	0.122807018
CG18812	-46.66666667	136	0.544117647	-46.66666667	136	0.544117647	-46.66666667	136	0.544117647	-55.83333333	91	0.56043956	-55.83333333	91	0.56043956
CG18814	NA	NA	NA	NA	NA	NA	NA	NA	NA	NA	NA	NA	66.66666667	190	0.426315789
CG1887	NA	NA	NA	NA	NA	NA	343.1764706	171	0.140350877	203.71875	969	0.236326109	203.71875	969	0.236326109
CG1888	NA	NA	NA	NA	NA	NA	NA	NA	NA	-41.69230769	105	0.19047619	-41.69230769	105	0.19047619
CG1889	NA	NA	NA	NA	NA	NA	NA	NA	NA	NA	NA	NA	-88.42857143	116280	0.698856209
CG1894	NA	NA	NA	NA	NA	NA	NA	NA	NA	56.53846154	105	0.438095238	56.53846154	105	0.438095238
CG1911	NA	NA	NA	NA	NA	NA	NA	NA	NA	NA	NA	NA	-212.125	91	0.659340659
CG1912	NA	NA	NA	NA	NA	NA	441.25	91	0.054945055	441.25	91	0.054945055	441.25	91	0.054945055
CG1915	-138.1333333	3876	0.59623323	-138.1333333	3876	0.59623323	-138.1333333	3876	0.59623323	-138.1333333	3876	0.59623323	-333.1333333	8008	0.69542957
CG1921	NA	NA	NA	NA	NA	NA	NA	NA	NA	-249.2307692	105	0.780952381	-249.2307692	105	0.780952381
CG1968	NA	NA	NA	NA	NA	NA	NA	NA	NA	NA	NA	NA	-93.10714286	120	0.741666667
CG1987	NA	NA	NA	NA	NA	NA	NA	NA	NA	296.1764706	171	0.14619883	296.1764706	171	0.14619883
CG2004	NA	NA	NA	NA	NA	NA	NA	NA	NA	NA	NA	NA	578.125	153	0.183006536
CG2005	410.1607143	6435	0.049417249	410.1607143	6435	0.049417249	410.1607143	6435	0.049417249	410.1607143	6435	0.049417249	239.2857143	11440	0.210751748
CG2010	NA	NA	NA	NA	NA	NA	NA	NA	NA	NA	NA	NA	-1130.642857	120	0.95
CG2038	NA	NA	NA	NA	NA	NA	58.84615385	105	0.285714286	58.84615385	105	0.285714286	58.84615385	105	0.285714286
CG2045	NA	NA	NA	NA	NA	NA	NA	NA	NA	34.95	20349	0.461251167	34.95	20349	0.461251167
CG2046	NA	NA	NA	NA	NA	NA	NA	NA	NA	NA	NA	NA	-120.375	45	0.733333333
CG2049	-303.9166667	455	0.975824176	-303.9166667	455	0.975824176	-303.9166667	455	0.975824176	-303.9166667	455	0.975824176	-303.9166667	455	0.975824176
CG2056	NA	NA	NA	NA	NA	NA	NA	NA	NA	55.23333333	3876	0.357585139	65.43076923	8568	0.318394024
CG2063	NA	NA	NA	NA	NA	NA	NA	NA	NA	NA	NA	NA	-66.03571429	120	0.625
CG2096	NA	NA	NA	NA	NA	NA	NA	NA	NA	NA	NA	NA	-75.1	816	0.892156863
CG2146	NA	NA	NA	NA	NA	NA	NA	NA	NA	NA	NA	NA	841.6666667	136	0.110294118
CG2155	NA	NA	NA	-44.86111111	190	0.542105263	-44.86111111	190	0.542105263	-44.86111111	190	0.542105263	296.7156863	1140	0.307017544
CG2173	NA	NA	NA	NA	NA	NA	NA	NA	NA	NA	NA	NA	-94.95833333	91	0.736263736
CG2183	NA	NA	NA	NA	NA	NA	NA	NA	NA	NA	NA	NA	-143.9166667	91	0.725274725
CG2194	NA	NA	NA	418.8529412	171	0.222222222	450.7708333	969	0.162022704	388.1794872	560	0.2125	388.1794872	560	0.2125
CG2198	NA	NA	NA	NA	NA	NA	NA	NA	NA	437.8888889	220	0.136363636	340.75	495	0.165656566
CG2199	NA	NA	NA	NA	NA	NA	NA	NA	NA	-353.2941176	171	0.847953216	-353.2941176	171	0.847953216
CG2211	NA	NA	NA	NA	NA	NA	398	171	0.18128655	398	171	0.18128655	398	171	0.18128655
CG2213	NA	NA	NA	NA	NA	NA	NA	NA	NA	-981.6470588	171	0.970760234	-981.6470588	171	0.970760234
CG2218	NA	NA	NA	NA	NA	NA	NA	NA	NA	NA	NA	NA	286.7142857	120	0.1
CG2222	NA	NA	NA	NA	NA	NA	NA	NA	NA	NA	NA	NA	536.8947368	210	0.085714286
CG2227	NA	NA	NA	NA	NA	NA	NA	NA	NA	NA	NA	NA	19.07843137	1140	0.379824561
CG2233	NA	NA	NA	-0.35	3876	0.486326109	-1.528571429	11628	0.568541452	-1.528571429	11628	0.568541452	6.916666667	3003	0.070929071
CG2249	-996.5588235	171	0.959064327	-996.5588235	171	0.959064327	-996.5588235	171	0.959064327	-880.9166667	969	0.961816305	-585.7166667	3876	0.913570691
CG2252	NA	NA	NA	13.97142857	11628	0.398864809	13.97142857	11628	0.398864809	13.97142857	11628	0.398864809	-38.6	2002	0.47952048
CG2264	NA	NA	NA	NA	NA	NA	NA	NA	NA	212.3645833	969	0.104231166	112.4166667	3876	0.24380805
CG2291	NA	NA	NA	NA	NA	NA	NA	NA	NA	NA	NA	NA	-2.892857143	120	0.675
CG2304	NA	NA	NA	NA	NA	NA	NA	NA	NA	NA	NA	NA	-142.8571429	120	0.608333333
CG2331	NA	NA	NA	NA	NA	NA	NA	NA	NA	NA	NA	NA	29.91176471	171	0.070175439
CG2469	NA	NA	NA	NA	NA	NA	NA	NA	NA	NA	NA	NA	283.96875	153	0.31372549
CG2505	NA	NA	NA	1498.428571	120	0.108333333	1498.428571	120	0.108333333	1498.428571	120	0.108333333	1498.428571	120	0.108333333
CG2507	396.9583333	91	0.076923077	396.9583333	91	0.076923077	396.9583333	91	0.076923077	396.9583333	91	0.076923077	396.9583333	91	0.076923077
CG2543	528.6458333	969	0.079463364	528.6458333	969	0.079463364	528.6458333	969	0.079463364	528.6458333	969	0.079463364	528.6458333	969	0.079463364
CG2555	NA	NA	NA	NA	NA	NA	NA	NA	NA	NA	NA	NA	-569	3060	0.924509804
CG2577	NA	NA	NA	NA	NA	NA	-134.3611111	715	0.755244755	-134.3611111	715	0.755244755	-134.3611111	715	0.755244755
CG2595	NA	NA	NA	-47.90909091	78	0.602564103	-47.90909091	78	0.602564103	-47.90909091	78	0.602564103	-47.90909091	78	0.602564103
CG2641	NA	NA	NA	NA	NA	NA	-529.2727273	364	0.914835165	-529.2727273	364	0.914835165	-529.2727273	364	0.914835165
CG2708	NA	NA	NA	NA	NA	NA	NA	NA	NA	401.8333333	91	0.098901099	61.84848485	364	0.409340659
CG2714	NA	NA	NA	NA	NA	NA	NA	NA	NA	NA	NA	NA	-457.625	4845	0.966150671
CG2750	NA	NA	NA	NA	NA	NA	NA	NA	NA	NA	NA	NA	-364.5882353	1140	0.968421053
CG2772	NA	NA	NA	NA	NA	NA	NA	NA	NA	NA	NA	NA	479.2333333	136	0.25
CG2789	NA	NA	NA	NA	NA	NA	NA	NA	NA	NA	NA	NA	-1.769230769	105	0.533333333
CG2807	NA	NA	NA	NA	NA	NA	NA	NA	NA	NA	NA	NA	-72.33333333	55	0.709090909
CG2845	126.8333333	35	0.485714286	126.8333333	35	0.485714286	126.8333333	35	0.485714286	126.8333333	35	0.485714286	126.8333333	35	0.485714286
CG2863	NA	NA	NA	NA	NA	NA	NA	NA	NA	NA	NA	NA	66.22222222	55	0.381818182
CG2872	-87.5	252	0.626984127	-87.5	252	0.626984127	-87.5	252	0.626984127	-87.5	252	0.626984127	-55.67857143	36	0.611111111
CG2885	NA	NA	NA	NA	NA	NA	NA	NA	NA	NA	NA	NA	-20.67708333	969	0.534571723
CG2902	NA	NA	NA	NA	NA	NA	NA	NA	NA	275	45	0.133333333	275	45	0.133333333
CG2906	NA	NA	NA	NA	NA	NA	61.21428571	120	0.25	61.21428571	120	0.25	61.21428571	120	0.25
CG2909	NA	NA	NA	NA	NA	NA	NA	NA	NA	NA	NA	NA	77.75490196	1140	0.336842105
CG2910	NA	NA	NA	NA	NA	NA	NA	NA	NA	NA	NA	NA	489.8571429	120	0.041666667
CG2915	NA	NA	NA	NA	NA	NA	NA	NA	NA	67.21428571	120	0.283333333	67.21428571	120	0.283333333
CG2916	NA	NA	NA	NA	NA	NA	NA	NA	NA	NA	NA	NA	1106	120	0.033333333
CG2938	NA	NA	NA	NA	NA	NA	NA	NA	NA	NA	NA	NA	11.19607843	1140	0.457894737
CG2941	NA	NA	NA	NA	NA	NA	NA	NA	NA	NA	NA	NA	-283.6078431	1140	0.710526316
CG2958	NA	NA	NA	NA	NA	NA	NA	NA	NA	NA	NA	NA	187.2352941	171	0.298245614
CG2961	NA	NA	NA	NA	NA	NA	NA	NA	NA	NA	NA	NA	-696.6666667	190	0.878947368
CG2969	NA	NA	NA	771.90625	153	0.058823529	771.90625	153	0.058823529	440.5666667	816	0.193627451	440.5666667	816	0.193627451
CG2983	NA	NA	NA	NA	NA	NA	NA	NA	NA	NA	NA	NA	-237.5384615	105	0.971428571
CG2991	-114.7666667	136	0.669117647	-114.7666667	136	0.669117647	-91.5952381	680	0.648529412	-91.5952381	680	0.648529412	-116.5833333	455	0.698901099
CG30015	168.8333333	190	0.363157895	168.8333333	190	0.363157895	168.8333333	190	0.363157895	168.8333333	190	0.363157895	168.8333333	190	0.363157895
CG3002	NA	NA	NA	NA	NA	NA	NA	NA	NA	313.6029412	171	0.058479532	313.6029412	171	0.058479532
CG30022	NA	NA	NA	NA	NA	NA	NA	NA	NA	NA	NA	NA	157.5714286	116280	0.152949776
CG30023	398.7222222	1330	0.055639098	398.7222222	1330	0.055639098	80.8	20349	0.384588923	53	116280	0.414533884	53	116280	0.414533884
CG30035	NA	NA	NA	NA	NA	NA	NA	NA	NA	38.36842105	210	0.3	49.38636364	75582	0.121073801
CG3004	NA	NA	NA	NA	NA	NA	NA	NA	NA	NA	NA	NA	135.7352941	171	0.321637427
CG30042	NA	NA	NA	NA	NA	NA	NA	NA	NA	NA	NA	NA	-56.45098039	1140	0.707894737
CG30043	NA	NA	NA	NA	NA	NA	-419.5131579	210	0.7	-721.254902	1140	0.881578947	-801.8809524	38760	0.953637771
CG30047	NA	NA	NA	NA	NA	NA	NA	NA	NA	NA	NA	NA	115.1944444	190	0.357894737
CG30051	NA	NA	NA	NA	NA	NA	NA	NA	NA	NA	NA	NA	-149.4722222	190	0.747368421
CG30072	NA	NA	NA	NA	NA	NA	NA	NA	NA	NA	NA	NA	203.5416667	969	0.079463364
CG30075	NA	NA	NA	NA	NA	NA	NA	NA	NA	-192.6979167	969	0.854489164	-192.6979167	969	0.854489164
CG30083	NA	NA	NA	NA	NA	NA	NA	NA	NA	NA	NA	NA	236.6333333	136	0.419117647
CG30092	NA	NA	NA	NA	NA	NA	NA	NA	NA	NA	NA	NA	1009.1875	153	0.032679739
CG30115	NA	NA	NA	-160.7894737	210	0.9	-160.7894737	210	0.9	-160.7894737	210	0.9	-69.76470588	5985	0.766248956
CG30116	-198.7222222	1330	0.933834586	-198.7222222	1330	0.933834586	-198.6764706	5985	0.956390977	-162.925	20349	0.930414271	-158.9285714	38760	0.93875129
CG30148	NA	NA	NA	NA	NA	NA	NA	NA	NA	1623.631579	210	0.019047619	1250.083333	1330	0.040601504
CG30151	NA	NA	NA	NA	NA	NA	NA	NA	NA	NA	NA	NA	618.4736842	210	0.042857143
CG30154	NA	NA	NA	NA	NA	NA	NA	NA	NA	NA	NA	NA	557.2777778	1330	0.026315789
CG30156	NA	NA	NA	NA	NA	NA	-8.769230769	105	0.380952381	-8.769230769	105	0.380952381	NA	NA	NA
CG30157	NA	NA	NA	NA	NA	NA	NA	NA	NA	5.916666667	455	0.415384615	-7.863636364	1365	0.467399267
CG30158	32.83333333	455	0.384615385	32.83333333	455	0.384615385	32.83333333	455	0.384615385	32.83333333	455	0.384615385	172.2954545	1365	0.090842491
CG30173	NA	NA	NA	NA	NA	NA	NA	NA	NA	NA	NA	NA	-194.3125	153	0.836601307
CG3019	NA	NA	NA	NA	NA	NA	NA	NA	NA	NA	NA	NA	1268.916667	91	0.120879121
CG30196	NA	NA	NA	NA	NA	NA	NA	NA	NA	NA	NA	NA	-98.20588235	171	0.707602339
CG30222	NA	NA	NA	NA	NA	NA	NA	NA	NA	NA	NA	NA	8.0625	153	0.366013072
CG30269	NA	NA	NA	NA	NA	NA	NA	NA	NA	NA	NA	NA	-206.5	171	0.643274854
CG30273	NA	NA	NA	NA	NA	NA	NA	NA	NA	NA	NA	NA	9.117647059	171	0.473684211
CG30280	NA	NA	NA	NA	NA	NA	NA	NA	NA	NA	NA	NA	561.375	153	0.130718954
CG30281	NA	NA	NA	NA	NA	NA	NA	NA	NA	NA	NA	NA	1694.3125	153	0.019607843
CG3032	NA	NA	NA	NA	NA	NA	NA	NA	NA	NA	NA	NA	-26.40625	153	0.477124183
CG30334	NA	NA	NA	NA	NA	NA	NA	NA	NA	874.2222222	190	0.036842105	874.2222222	190	0.036842105
CG30342	NA	NA	NA	NA	NA	NA	NA	NA	NA	NA	NA	NA	174.1666667	1820	0.074175824
CG30344	NA	NA	NA	NA	NA	NA	NA	NA	NA	-613.5128205	560	0.998214286	-414.0833333	1820	0.975824176
CG30350	NA	NA	NA	NA	NA	NA	NA	NA	NA	NA	NA	NA	-56.83333333	91	0.714285714
CG30362	NA	NA	NA	NA	NA	NA	NA	NA	NA	NA	NA	NA	-30.16666667	136	0.595588235
CG30363	NA	NA	NA	NA	NA	NA	NA	NA	NA	NA	NA	NA	253.1785714	120	0.05
CG30366	NA	NA	NA	NA	NA	NA	NA	NA	NA	NA	NA	NA	122.4285714	120	0.208333333
CG30377	NA	NA	NA	NA	NA	NA	NA	NA	NA	195.8181818	1365	0.274725275	195.8181818	1365	0.274725275
CG30378	NA	NA	NA	NA	NA	NA	NA	NA	NA	NA	NA	NA	202.1785714	120	0.158333333
CG30389	NA	NA	NA	NA	NA	NA	NA	NA	NA	330.1875	153	0.052287582	330.1875	153	0.052287582
CG30391	NA	NA	NA	NA	NA	NA	92.1875	153	0.261437908	92.1875	153	0.261437908	5.023809524	680	0.472058824
CG30393	NA	NA	NA	NA	NA	NA	NA	NA	NA	-47.125	153	0.620915033	-9.416666667	680	0.536764706
CG30401	NA	NA	NA	NA	NA	NA	NA	NA	NA	NA	NA	NA	809.7941176	171	0.023391813
CG3041	NA	NA	NA	NA	NA	NA	NA	NA	NA	NA	NA	NA	636.71875	153	0.130718954
CG30411	NA	NA	NA	NA	NA	NA	NA	NA	NA	947.4444444	190	0.052631579	895.25	4845	0.023529412
CG30413	NA	NA	NA	NA	NA	NA	NA	NA	NA	NA	NA	NA	1137.294118	171	0.122807018
CG30417	NA	NA	NA	NA	NA	NA	NA	NA	NA	NA	NA	NA	0.666666667	190	0.463157895
CG30418	NA	NA	NA	NA	NA	NA	NA	NA	NA	NA	NA	NA	237.8846154	105	0.2
CG30443	NA	NA	NA	NA	NA	NA	NA	NA	NA	NA	NA	NA	171.7045455	1365	0.128937729
CG30463	379.375	165	0.060606061	192.3571429	330	0.2	192.3571429	330	0.2	192.3571429	330	0.2	192.3571429	330	0.2
CG30479	NA	NA	NA	NA	NA	NA	NA	NA	NA	NA	NA	NA	-557.6666667	816	1
CG30480	NA	NA	NA	NA	NA	NA	NA	NA	NA	NA	NA	NA	-20	816	0.517156863
CG30483	-399.0625	3003	0.896103896	-399.0625	3003	0.896103896	-399.0625	3003	0.896103896	-487.4553571	6435	0.94001554	-487.4553571	6435	0.94001554
CG30486	NA	NA	NA	NA	NA	NA	NA	NA	NA	NA	NA	NA	111	495	0.315151515
CG30488	NA	NA	NA	NA	NA	NA	NA	NA	NA	NA	NA	NA	133.9714286	792	0.188131313
CG30492	272.8666667	136	0.080882353	179.0238095	680	0.114705882	179.0238095	680	0.114705882	179.0238095	680	0.114705882	179.0238095	680	0.114705882
CG3050	NA	NA	NA	NA	NA	NA	NA	NA	NA	NA	NA	NA	-13.89393939	12376	0.635827408
CG30502	NA	NA	NA	NA	NA	NA	NA	NA	NA	NA	NA	NA	-414.6	136	0.801470588
CG30503	NA	NA	NA	NA	NA	NA	NA	NA	NA	NA	NA	NA	358.8666667	136	0.257352941
CG3066	460.9	66	0.212121212	460.9	66	0.212121212	460.9	66	0.212121212	460.9	66	0.212121212	460.9	66	0.212121212
CG31003	NA	NA	NA	NA	NA	NA	NA	NA	NA	240.2727273	364	0.299450549	266.8	286	0.269230769
CG31005	NA	NA	NA	NA	NA	NA	NA	NA	NA	1031.583333	455	0.10989011	991.7272727	1365	0.082051282
CG31006	-44.78787879	364	0.541208791	-44.78787879	364	0.541208791	-44.78787879	364	0.541208791	-44.78787879	364	0.541208791	-44.78787879	364	0.541208791
CG31009	245.4230769	105	0.095238095	245.4230769	105	0.095238095	245.4230769	105	0.095238095	245.4230769	105	0.095238095	245.4230769	105	0.095238095
CG31010	NA	NA	NA	NA	NA	NA	NA	NA	NA	NA	NA	NA	413.0714286	120	0.025
CG31013	NA	NA	NA	NA	NA	NA	NA	NA	NA	-106.4285714	120	0.75	-103.7435897	560	0.789285714
CG31015	NA	NA	NA	NA	NA	NA	-490.0357143	120	0.866666667	-409.1666667	560	0.857142857	-409.1666667	560	0.857142857
CG31033	NA	NA	NA	NA	NA	NA	NA	NA	NA	NA	NA	NA	-495.8846154	105	0.904761905
CG3104	NA	NA	NA	NA	NA	NA	NA	NA	NA	-100.25	455	0.685714286	-100.25	455	0.685714286
CG3106	NA	NA	NA	NA	NA	NA	NA	NA	NA	NA	NA	NA	435.0833333	190	0.226315789
CG31087	NA	NA	NA	NA	NA	NA	NA	NA	NA	-51.25	120	0.558333333	-51.25	120	0.558333333
CG31092	621.6153846	2380	0.089915966	621.6153846	2380	0.089915966	621.6153846	2380	0.089915966	621.6153846	2380	0.089915966	621.6153846	2380	0.089915966
CG31094	225	120	0.233333333	225	120	0.233333333	225	120	0.233333333	58.92307692	560	0.426785714	58.92307692	560	0.426785714
CG31098	NA	NA	NA	NA	NA	NA	NA	NA	NA	NA	NA	NA	986.3571429	120	0.041666667
CG31099	NA	NA	NA	NA	NA	NA	NA	NA	NA	NA	NA	NA	199.1071429	120	0.325
CG31100	NA	NA	NA	NA	NA	NA	452.7058824	171	0.029239766	452.7058824	171	0.029239766	452.7058824	171	0.029239766
CG31102	NA	NA	NA	NA	NA	NA	NA	NA	NA	NA	NA	NA	-182.4285714	120	0.691666667
CG31104	NA	NA	NA	NA	NA	NA	NA	NA	NA	24.85714286	120	0.491666667	24.85714286	120	0.491666667
CG31108	NA	NA	NA	NA	NA	NA	NA	NA	NA	26.97435897	560	0.441071429	222.3333333	1820	0.14010989
CG31126	NA	NA	NA	NA	NA	NA	NA	NA	NA	NA	NA	NA	14.5	105	0.466666667
CG31128	NA	NA	NA	NA	NA	NA	NA	NA	NA	NA	NA	NA	316.3653846	105	0.228571429
CG31133	NA	NA	NA	NA	NA	NA	NA	NA	NA	-6.166666667	91	0.461538462	-6.166666667	91	0.461538462
CG31145	200.1111111	220	0.304545455	200.1111111	220	0.304545455	200.1111111	220	0.304545455	200.1111111	220	0.304545455	83.4	252	0.416666667
CG31158	369.7142857	120	0.175	369.7142857	120	0.175	369.7142857	120	0.175	369.7142857	120	0.175	369.7142857	120	0.175
CG31160	NA	NA	NA	NA	NA	NA	NA	NA	NA	NA	NA	NA	-517.1666667	91	0.89010989
CG31176	-123.4666667	2002	0.747752248	-123.4666667	2002	0.747752248	-123.4666667	2002	0.747752248	-123.4666667	2002	0.747752248	-123.4666667	2002	0.747752248
CG31183	NA	NA	NA	NA	NA	NA	NA	NA	NA	NA	NA	NA	-334.5833333	91	1
CG31184	NA	NA	NA	NA	NA	NA	NA	NA	NA	NA	NA	NA	-30.64102564	560	0.55
CG3121	NA	NA	NA	NA	NA	NA	-43.09375	153	0.647058824	-43.09375	153	0.647058824	-43.09375	153	0.647058824
CG31216	266.9375	45	0.177777778	434.6041667	165	0.048484848	139.3214286	330	0.278787879	139.3214286	330	0.278787879	139.3214286	330	0.278787879
CG31217	NA	NA	NA	NA	NA	NA	NA	NA	NA	NA	NA	NA	-653.2941176	171	0.923976608
CG31244	NA	NA	NA	NA	NA	NA	NA	NA	NA	NA	NA	NA	-351.6666667	91	0.967032967
CG31251	NA	NA	NA	NA	NA	NA	NA	NA	NA	NA	NA	NA	316.9285714	120	0.15
CG31272	NA	NA	NA	NA	NA	NA	NA	NA	NA	NA	NA	NA	542.4852941	171	0.269005848
CG31284	NA	NA	NA	NA	NA	NA	NA	NA	NA	NA	NA	NA	981.25	91	0.021978022
CG31293	NA	NA	NA	NA	NA	NA	NA	NA	NA	NA	NA	NA	59.30952381	680	0.420588235
CG31300	NA	NA	NA	NA	NA	NA	NA	NA	NA	NA	NA	NA	1382.214286	120	0.1
CG31304	556.2820513	560	0.098214286	556.2820513	560	0.098214286	556.2820513	560	0.098214286	556.2820513	560	0.098214286	556.2820513	560	0.098214286
CG31317	NA	NA	NA	NA	NA	NA	NA	NA	NA	NA	NA	NA	506.5	171	0.14619883
CG31321	NA	NA	NA	NA	NA	NA	NA	NA	NA	222.4705882	171	0.269005848	222.4705882	171	0.269005848
CG31326	NA	NA	NA	-134.0882353	171	0.590643275	-134.0882353	171	0.590643275	476.3	3876	0.088235294	476.3	3876	0.088235294
CG31358	NA	NA	NA	NA	NA	NA	NA	NA	NA	184.9666667	816	0.093137255	184.9666667	816	0.093137255
CG3143	805.2142857	120	0.033333333	805.2142857	120	0.033333333	805.2142857	120	0.033333333	805.2142857	120	0.033333333	84	78	0.474358974
CG31437	NA	NA	NA	NA	NA	NA	NA	NA	NA	NA	NA	NA	-81.58333333	91	0.703296703
CG31453	NA	NA	NA	NA	NA	NA	NA	NA	NA	NA	NA	NA	-8.666666667	136	0.544117647
CG31475	42.8	21	0.476190476	42.8	21	0.476190476	42.8	21	0.476190476	42.8	21	0.476190476	42.8	21	0.476190476
CG31482	NA	NA	NA	NA	NA	NA	NA	NA	NA	NA	NA	NA	-191.7777778	55	0.781818182
CG31510	NA	NA	NA	NA	NA	NA	NA	NA	NA	241.8333333	560	0.201785714	506.7083333	1820	0.021428571
CG3153	NA	NA	NA	NA	NA	NA	NA	NA	NA	-311.3645833	969	0.832817337	-311.3645833	969	0.832817337
CG3156	NA	NA	NA	NA	NA	NA	NA	NA	NA	NA	NA	NA	-78.28431373	1140	0.678070175
CG3158	NA	NA	NA	NA	NA	NA	NA	NA	NA	NA	NA	NA	37.91666667	91	0.483516484
CG3160	NA	NA	NA	NA	NA	NA	NA	NA	NA	278.8666667	136	0.066176471	278.8666667	136	0.066176471
CG3162	NA	NA	NA	NA	NA	NA	NA	NA	NA	NA	NA	NA	188.0196078	1140	0.142982456
CG3163	NA	NA	NA	NA	NA	NA	NA	NA	NA	NA	NA	NA	-189.8125	153	0.901960784
CG31637	636.8958333	969	0.004127967	636.8958333	969	0.004127967	636.8958333	969	0.004127967	636.8958333	969	0.004127967	636.8958333	969	0.004127967
CG31639	NA	NA	NA	NA	NA	NA	NA	NA	NA	1089.678571	120	0.016666667	1089.678571	120	0.016666667
CG31641	-1059.382353	1140	0.996491228	-1059.382353	1140	0.996491228	-1059.382353	1140	0.996491228	-1107.96875	969	0.997936017	-1107.96875	969	0.997936017
CG31642	NA	NA	NA	NA	NA	NA	NA	NA	NA	NA	NA	NA	-80.76470588	1140	0.722807018
CG31646	433.5714286	120	0.125	433.5714286	120	0.125	390.2051282	560	0.158928571	138.5	1820	0.445054945	138.5	1820	0.445054945
CG31659	NA	NA	NA	NA	NA	NA	NA	NA	NA	NA	NA	NA	595.4230769	105	0.00952381
CG31663	NA	NA	NA	NA	NA	NA	NA	NA	NA	-194.5	120	0.708333333	-194.5	120	0.708333333
CG31664	NA	NA	NA	NA	NA	NA	NA	NA	NA	NA	NA	NA	-135	330	0.581818182
CG31670	NA	NA	NA	NA	NA	NA	NA	NA	NA	-715.1666667	55	1	-715.1666667	55	1
CG3169	NA	NA	NA	NA	NA	NA	NA	NA	NA	147.875	153	0.320261438	-25.26666667	816	0.569852941
CG31705	NA	NA	NA	-15.83333333	455	0.589010989	-15.83333333	455	0.589010989	-15.83333333	455	0.589010989	-6.863636364	1365	0.537728938
CG31706	NA	NA	NA	NA	NA	NA	-409.8	136	0.852941176	-539.3863636	1365	0.952380952	-539.3863636	1365	0.952380952
CG3171	NA	NA	NA	NA	NA	NA	NA	NA	NA	NA	NA	NA	-19.26666667	136	0.536764706
CG31710	NA	NA	NA	NA	NA	NA	NA	NA	NA	483.9285714	120	0.108333333	483.9285714	120	0.108333333
CG31720	NA	NA	NA	645.875	153	0.006535948	645.875	153	0.006535948	645.875	153	0.006535948	645.875	153	0.006535948
CG31721	-289.8928571	3060	0.982352941	-289.8928571	3060	0.982352941	-289.8928571	3060	0.982352941	-289.8928571	3060	0.982352941	-175.4615385	8568	0.911181139
CG31729	190.5	136	0.382352941	190.5	136	0.382352941	277.7142857	120	0.3	277.7142857	120	0.3	277.7142857	120	0.3
CG31760	-143.6	136	0.867647059	-154	66	0.863636364	-154	66	0.863636364	-154	66	0.863636364	-154	66	0.863636364
CG31769	NA	NA	NA	NA	NA	NA	NA	NA	NA	NA	NA	NA	-359.375	91	0.67032967
CG31773	NA	NA	NA	NA	NA	NA	NA	NA	NA	194.8088235	171	0.245614035	194.8088235	171	0.245614035
CG31774	-179.2115385	2380	0.838235294	-179.2115385	2380	0.838235294	-179.2115385	2380	0.838235294	-179.2115385	2380	0.838235294	50.47222222	24310	0.375113122
CG31779	NA	NA	NA	NA	NA	NA	NA	NA	NA	NA	NA	NA	233.8846154	105	0.314285714
CG31794	700.3888889	5005	0.136863137	700.3888889	5005	0.136863137	700.3888889	5005	0.136863137	700.3888889	5005	0.136863137	700.3888889	5005	0.136863137
CG31795	-527.2307692	105	0.6	-527.2307692	105	0.6	-527.2307692	105	0.6	-527.2307692	105	0.6	-527.2307692	105	0.6
CG3180	NA	NA	NA	NA	NA	NA	NA	NA	NA	NA	NA	NA	27.76470588	171	0.350877193
CG31811	328.3333333	924	0.212121212	328.3333333	924	0.212121212	328.3333333	924	0.212121212	328.3333333	924	0.212121212	328.3333333	924	0.212121212
CG31813	NA	NA	NA	NA	NA	NA	NA	NA	NA	NA	NA	NA	-1240.958333	165	0.848484848
CG31849	NA	NA	NA	NA	NA	NA	NA	NA	NA	-260.2142857	120	0.808333333	-260.2142857	120	0.808333333
CG31871	NA	NA	NA	-130.5666667	136	0.75	-130.5666667	136	0.75	-130.5666667	136	0.75	-158.1428571	120	0.816666667
CG31872	NA	NA	NA	NA	NA	NA	NA	NA	NA	NA	NA	NA	51.23333333	136	0.492647059
CG31886	NA	NA	NA	326.6	66	0.121212121	326.6	66	0.121212121	326.6	66	0.121212121	100.8928571	330	0.245454545
CG3189	NA	NA	NA	NA	NA	NA	NA	NA	NA	13.29545455	1365	0.463736264	6.212121212	364	0.478021978
CG31933	NA	NA	NA	NA	NA	NA	NA	NA	NA	283.6428571	330	0.072727273	283.6428571	330	0.072727273
CG31961	NA	NA	NA	NA	NA	NA	NA	NA	NA	NA	NA	NA	-445.3529412	171	0.970760234
CG32023	NA	NA	NA	NA	NA	NA	NA	NA	NA	-155.6111111	190	0.621052632	-155.6111111	190	0.621052632
CG32024	NA	NA	NA	NA	NA	NA	NA	NA	NA	NA	NA	NA	2309.583333	190	0.010526316
CG32037	NA	NA	NA	-149.8333333	190	0.710526316	-149.8333333	190	0.710526316	-149.8333333	190	0.710526316	-149.8333333	190	0.710526316
CG32053	NA	NA	NA	NA	NA	NA	NA	NA	NA	-165.6428571	120	0.9	-165.6428571	120	0.9
CG32054	NA	NA	NA	NA	NA	NA	NA	NA	NA	NA	NA	NA	112.5714286	120	0.308333333
CG32062	-195.3333333	56	0.625	-195.3333333	56	0.625	-195.3333333	56	0.625	-195.3333333	56	0.625	-195.3333333	56	0.625
CG32066	378.4	136	0.110294118	378.4	136	0.110294118	378.4	136	0.110294118	382.0357143	120	0.116666667	-59.73809524	120	0.566666667
CG32067	87.3	66	0.378787879	41.375	165	0.43030303	41.375	165	0.43030303	317.75	35	0.114285714	-180.1666667	28	0.607142857
CG32068	NA	NA	NA	NA	NA	NA	NA	NA	NA	NA	NA	NA	-62.875	45	0.711111111
CG32082	-49.14705882	171	0.555555556	-49.14705882	171	0.555555556	40.60416667	969	0.366357069	40.60416667	969	0.366357069	40.60416667	969	0.366357069
CG32085	42.40769231	8568	0.33076564	42.40769231	8568	0.33076564	42.40769231	8568	0.33076564	42.40769231	8568	0.33076564	42.40769231	8568	0.33076564
CG32107	NA	NA	NA	NA	NA	NA	NA	NA	NA	-83.76470588	171	0.608187135	-83.76470588	171	0.608187135
CG32110	NA	NA	NA	NA	NA	NA	NA	NA	NA	-96.75	4845	0.760371517	-7.6	15504	0.534765222
CG32132	-800.4285714	3060	0.995424837	-800.4285714	3060	0.995424837	-800.4285714	3060	0.995424837	-800.4285714	3060	0.995424837	-781.9038462	2380	0.994117647
CG32137	1501.214286	120	0.016666667	1501.214286	120	0.016666667	1541.076923	105	0.019047619	1541.076923	105	0.019047619	1541.076923	105	0.019047619
CG32138	-5.75	190	0.5	-5.75	190	0.5	-5.75	190	0.5	-5.75	190	0.5	-5.75	190	0.5
CG32146	-241.4666667	816	0.894607843	-241.4666667	816	0.894607843	-241.4666667	816	0.894607843	-241.4666667	816	0.894607843	-241.4666667	816	0.894607843
CG32154	NA	NA	NA	NA	NA	NA	NA	NA	NA	-482.3235294	171	0.883040936	-482.3235294	171	0.883040936
CG32155	NA	NA	NA	NA	NA	NA	NA	NA	NA	NA	NA	NA	119.6470588	171	0.403508772
CG32161	NA	NA	NA	NA	NA	NA	NA	NA	NA	NA	NA	NA	-146.2777778	190	0.868421053
CG32169	-141.8	66	0.727272727	-141.8	66	0.727272727	-141.8	66	0.727272727	-141.8	66	0.727272727	-111	78	0.692307692
CG32170	NA	NA	NA	NA	NA	NA	NA	NA	NA	NA	NA	NA	-223.8	136	0.875
CG32177	NA	NA	NA	-28.36842105	210	0.480952381	-28.36842105	210	0.480952381	-28.36842105	210	0.480952381	-28.36842105	210	0.480952381
CG32179	NA	NA	NA	NA	NA	NA	NA	NA	NA	-159.3421053	210	0.79047619	-159.3421053	210	0.79047619
CG32180	544.3125	969	0.221878225	544.3125	969	0.221878225	544.3125	969	0.221878225	375.4	3876	0.272187822	375.4	3876	0.272187822
CG32183	-28.32142857	50388	0.600400889	-28.32142857	50388	0.600400889	-28.32142857	50388	0.600400889	-28.32142857	50388	0.600400889	-28.32142857	50388	0.600400889
CG32187	NA	NA	NA	NA	NA	NA	NA	NA	NA	-411.7105263	210	0.861904762	-411.7105263	210	0.861904762
CG3219	NA	NA	NA	NA	NA	NA	NA	NA	NA	NA	NA	NA	60.10714286	3060	0.281699346
CG32191	NA	NA	NA	NA	NA	NA	NA	NA	NA	-866.5789474	210	0.933333333	-866.5789474	210	0.933333333
CG32195	NA	NA	NA	NA	NA	NA	NA	NA	NA	NA	NA	NA	-387.8666667	816	0.816176471
CG32196	NA	NA	NA	NA	NA	NA	NA	NA	NA	NA	NA	NA	452.2666667	286	0.066433566
CG32198	482.8333333	190	0.394736842	482.8333333	190	0.394736842	482.8333333	190	0.394736842	590.254902	1140	0.286842105	91.5	1330	0.285714286
CG32206	291.6	19448	0.149475524	103.3333333	12376	0.365303814	103.3333333	12376	0.365303814	103.3333333	12376	0.365303814	103.3333333	12376	0.365303814
CG32227	965.9166667	455	0.002197802	965.9166667	455	0.002197802	763.6136364	1365	0.004395604	763.6136364	1365	0.004395604	763.6136364	1365	0.004395604
CG32236	NA	NA	NA	NA	NA	NA	NA	NA	NA	181.1428571	36	0.611111111	181.1428571	36	0.611111111
CG32237	NA	NA	NA	NA	NA	NA	NA	NA	NA	NA	NA	NA	90.91176471	171	0.479532164
CG32239	790.7	252	0.003968254	790.7	252	0.003968254	779.4	462	0.002164502	779.4	462	0.002164502	779.4	462	0.002164502
CG32264	-1017.272727	78	0.871794872	-1017.272727	78	0.871794872	-1017.272727	78	0.871794872	-1017.272727	78	0.871794872	-1017.272727	78	0.871794872
CG32266	NA	NA	NA	NA	NA	NA	NA	NA	NA	NA	NA	NA	-329.2142857	36	0.611111111
CG32296	252.5119048	680	0.135294118	252.5119048	680	0.135294118	252.5119048	680	0.135294118	252.5119048	680	0.135294118	252.5119048	680	0.135294118
CG32333	NA	NA	NA	NA	NA	NA	NA	NA	NA	-78.42857143	3060	0.710457516	-78.42857143	3060	0.710457516
CG32335	NA	NA	NA	NA	NA	NA	NA	NA	NA	NA	NA	NA	-243.5	969	0.98245614
CG3234	NA	NA	NA	NA	NA	NA	NA	NA	NA	NA	NA	NA	229.7333333	816	0.341911765
CG32365	-315.3529412	171	0.830409357	-145.8541667	969	0.684210526	-145.8541667	969	0.684210526	-145.8541667	969	0.684210526	-145.8541667	969	0.684210526
CG32373	-141.1168831	31824	0.665912519	-141.1168831	31824	0.665912519	-141.1168831	31824	0.665912519	-141.1168831	31824	0.665912519	-141.1168831	31824	0.665912519
CG32381	NA	NA	NA	NA	NA	NA	-354	70	0.785714286	-205.8666667	56	0.678571429	NA	NA	NA
CG32383	NA	NA	NA	163.5	45	0.244444444	163.5	45	0.244444444	163.5	45	0.244444444	27.4	462	0.413419913
CG3239	NA	NA	NA	NA	NA	NA	NA	NA	NA	150.3	56	0.392857143	-15.825	126	0.484126984
CG32396	NA	NA	NA	NA	NA	NA	NA	NA	NA	1.529411765	171	0.666666667	197.5333333	816	0.284313725
CG32406	-403.3690476	680	0.9	-403.3690476	680	0.9	-403.3690476	680	0.9	-406.0641026	560	0.891071429	-406.0641026	560	0.891071429
CG32407	NA	NA	NA	NA	NA	NA	NA	NA	NA	-1357.1875	153	0.947712418	-575.4666667	816	0.796568627
CG32423	-787.625	45	0.955555556	-787.625	45	0.955555556	-787.625	45	0.955555556	-787.625	45	0.955555556	-787.625	45	0.955555556
CG32428	NA	NA	NA	NA	NA	NA	NA	NA	NA	-106.9285714	120	0.55	-106.9285714	120	0.55
CG32434	114.1545455	4368	0.305631868	114.1545455	4368	0.305631868	114.1545455	4368	0.305631868	114.1545455	4368	0.305631868	114.1545455	4368	0.305631868
CG32435	NA	NA	NA	NA	NA	NA	NA	NA	NA	NA	NA	NA	208.25	91	0.043956044
CG32436	NA	NA	NA	NA	NA	NA	NA	NA	NA	-2117.076923	105	0.971428571	-2117.076923	105	0.971428571
CG32437	NA	NA	NA	-1163.384615	105	0.923809524	-1163.384615	105	0.923809524	-1163.384615	105	0.923809524	-1163.384615	105	0.923809524
CG32440	NA	NA	NA	-1674.730769	105	0.914285714	-1674.730769	105	0.914285714	-1674.730769	105	0.914285714	-1674.730769	105	0.914285714
CG32473	NA	NA	NA	NA	NA	NA	NA	NA	NA	-44.3	66	0.787878788	-44.3	66	0.787878788
CG32533	NA	NA	NA	NA	NA	NA	NA	NA	NA	NA	NA	NA	49.13157895	210	0.419047619
CG32549	-0.0625	4845	0.485448916	-4	38760	0.510087719	-4	38760	0.510087719	-4	38760	0.510087719	-4	38760	0.510087719
CG32556	-989.2692308	105	0.933333333	-989.2692308	105	0.933333333	-989.2692308	105	0.933333333	-989.2692308	105	0.933333333	-989.2692308	105	0.933333333
CG32564	NA	NA	NA	NA	NA	NA	NA	NA	NA	NA	NA	NA	435.8529412	171	0.070175439
CG3257	NA	NA	NA	NA	NA	NA	NA	NA	NA	NA	NA	NA	-121.2142857	120	0.758333333
CG32572	NA	NA	NA	NA	NA	NA	-58.82352941	171	0.801169591	-22.71875	969	0.682146543	-22.71875	969	0.682146543
CG32592	144.5	21	0.19047619	144.5	21	0.19047619	144.5	21	0.19047619	144.5	21	0.19047619	144.5	21	0.19047619
CG32593	-33.275	1287	0.536907537	-33.275	1287	0.536907537	-33.275	1287	0.536907537	-33.275	1287	0.536907537	-33.275	1287	0.536907537
CG3260	NA	NA	NA	NA	NA	NA	352.8571429	120	0.233333333	352.8571429	120	0.233333333	352.8571429	120	0.233333333
CG32600	68.43181818	1365	0.393406593	68.43181818	1365	0.393406593	68.43181818	1365	0.393406593	94.51515152	364	0.373626374	94.51515152	364	0.373626374
CG32604	NA	NA	NA	NA	NA	NA	NA	NA	NA	NA	NA	NA	157.1153846	105	0.4
CG32625	NA	NA	NA	NA	NA	NA	NA	NA	NA	NA	NA	NA	-890.1333333	816	0.974264706
CG32638	NA	NA	NA	NA	NA	NA	NA	NA	NA	NA	NA	NA	91.05128205	560	0.405357143
CG32647	NA	NA	NA	NA	NA	NA	NA	NA	NA	81.5	153	0.392156863	52.03333333	136	0.419117647
CG32654	NA	NA	NA	NA	NA	NA	NA	NA	NA	-161.1666667	969	0.787409701	-161.1666667	969	0.787409701
CG32655	NA	NA	NA	NA	NA	NA	NA	NA	NA	NA	NA	NA	490.5882353	171	0.035087719
CG32675	NA	NA	NA	144.7352941	171	0.222222222	144.7352941	171	0.222222222	144.7352941	171	0.222222222	144.7352941	171	0.222222222
CG32677	-379.2321429	6435	0.991452991	-379.2321429	6435	0.991452991	-379.2321429	6435	0.991452991	-379.2321429	6435	0.991452991	-185.9571429	19448	0.772315919
CG32686	NA	NA	NA	NA	NA	NA	NA	NA	NA	NA	NA	NA	18.68421053	210	0.685714286
CG32695	NA	NA	NA	NA	NA	NA	NA	NA	NA	196.7125	20349	0.238242665	184.4714286	11628	0.26496388
CG32697	-288.0416667	455	0.916483516	-288.0416667	455	0.916483516	-288.0416667	455	0.916483516	-288.0416667	455	0.916483516	-288.0416667	455	0.916483516
CG32700	-30.55555556	5005	0.612787213	-30.55555556	5005	0.612787213	-30.55555556	5005	0.612787213	-30.55555556	5005	0.612787213	-30.55555556	5005	0.612787213
CG3271	NA	NA	NA	NA	NA	NA	NA	NA	NA	NA	NA	NA	44.96969697	364	0.428571429
CG3273	NA	NA	NA	NA	NA	NA	NA	NA	NA	-482.6818182	1365	0.897435897	-141.1818182	364	0.659340659
CG32776	-30.5625	4845	0.545717234	-30.5625	4845	0.545717234	-30.5625	4845	0.545717234	-30.5625	4845	0.545717234	-30.5625	4845	0.545717234
CG32791	NA	NA	NA	NA	NA	NA	NA	NA	NA	-227.0333333	136	0.683823529	-227.0333333	136	0.683823529
CG32795	NA	NA	NA	NA	NA	NA	-285.0980392	1140	0.881578947	-285.0980392	1140	0.881578947	-201.6904762	680	0.829411765
CG32833	NA	NA	NA	NA	NA	NA	NA	NA	NA	NA	NA	NA	89.14705882	171	0.456140351
CG32834	NA	NA	NA	NA	NA	NA	NA	NA	NA	NA	NA	NA	-530.2352941	171	0.730994152
CG3284	NA	NA	NA	NA	NA	NA	NA	NA	NA	-28.58823529	171	0.514619883	-28.58823529	171	0.514619883
CG32843	NA	NA	NA	NA	NA	NA	NA	NA	NA	-14.11111111	190	0.563157895	-14.11111111	190	0.563157895
CG3285	NA	NA	NA	NA	NA	NA	NA	NA	NA	NA	NA	NA	426.71875	153	0.300653595
CG32953	NA	NA	NA	NA	NA	NA	NA	NA	NA	NA	NA	NA	16.41666667	455	0.325274725
CG3297	NA	NA	NA	NA	NA	NA	NA	NA	NA	NA	NA	NA	-522.3235294	171	0.994152047
CG32970	-147.0833333	91	0.736263736	-148.4545455	78	0.717948718	-148.4545455	78	0.717948718	-148.4545455	78	0.717948718	55.53333333	286	0.398601399
CG32975	NA	NA	NA	NA	NA	NA	NA	NA	NA	NA	NA	NA	-151.3333333	286	0.748251748
CG32984	NA	NA	NA	NA	NA	NA	NA	NA	NA	NA	NA	NA	-252.4583333	165	0.551515152
CG32985	NA	NA	NA	NA	NA	NA	NA	NA	NA	17.875	165	0.109090909	17.875	165	0.109090909
CG3301	NA	NA	NA	NA	NA	NA	NA	NA	NA	2081.923077	105	0.066666667	2081.923077	105	0.066666667
CG33066	NA	NA	NA	NA	NA	NA	NA	NA	NA	NA	NA	NA	145.625	4845	0.239422085
CG3307	NA	NA	NA	NA	NA	NA	NA	NA	NA	NA	NA	NA	-869.1764706	171	0.801169591
CG3308	2355.821429	120	0.008333333	2321.153846	105	0.00952381	2321.153846	105	0.00952381	2321.153846	105	0.00952381	2321.153846	105	0.00952381
CG33101	NA	NA	NA	NA	NA	NA	NA	NA	NA	NA	NA	NA	162.3571429	120	0.275
CG33106	NA	NA	NA	NA	NA	NA	NA	NA	NA	NA	NA	NA	858.8076923	105	0.095238095
CG33109	5608.088235	171	0.023391813	5608.088235	171	0.023391813	5608.088235	171	0.023391813	2209.716667	3876	0.09494324	2209.716667	3876	0.09494324
CG33110	NA	NA	NA	-338.8571429	120	0.7	-338.8571429	120	0.7	-338.8571429	120	0.7	-338.8571429	120	0.7
CG3313	NA	NA	NA	NA	NA	NA	NA	NA	NA	NA	NA	NA	398.3125	153	0.163398693
CG33135	353.4285714	3060	0.369934641	102.375	1820	0.45989011	102.375	1820	0.45989011	-361.0757576	12376	0.856011635	-361.0757576	12376	0.856011635
CG33141	-445.7424242	364	1	-445.7424242	364	1	-445.7424242	364	1	-445.7424242	364	1	-445.7424242	364	1
CG33158	-103.8333333	28	0.821428571	-103.8333333	28	0.821428571	-103.8333333	28	0.821428571	-55.16666667	84	0.702380952	-55.16666667	84	0.702380952
CG33166	NA	NA	NA	NA	NA	NA	NA	NA	NA	NA	NA	NA	534.2941176	171	0.187134503
CG33174	NA	NA	NA	NA	NA	NA	NA	NA	NA	NA	NA	NA	-289.9411765	171	0.912280702
CG33181	29	18564	0.458845076	29	18564	0.458845076	29	18564	0.458845076	-215.5142857	19448	0.76177499	-215.5142857	19448	0.76177499
CG33208	NA	NA	NA	NA	NA	NA	NA	NA	NA	-506.4166667	91	0.824175824	-506.4166667	91	0.824175824
CG3322	NA	NA	NA	NA	NA	NA	NA	NA	NA	225.8823529	171	0.304093567	225.8823529	171	0.304093567
CG33225	NA	NA	NA	NA	NA	NA	NA	NA	NA	-3.8125	153	0.575163399	10.13333333	816	0.442401961
CG33232	222.8928571	3060	0.130718954	222.8928571	3060	0.130718954	222.8928571	3060	0.130718954	284.6666667	55	0.127272727	284.6666667	55	0.127272727
CG3324	NA	NA	NA	NA	NA	NA	NA	NA	NA	187.6818182	78	0.153846154	187.6818182	78	0.153846154
CG33259	NA	NA	NA	NA	NA	NA	NA	NA	NA	NA	NA	NA	-24.06666667	136	0.661764706
CG3327	NA	NA	NA	NA	NA	NA	-153.28125	153	0.568627451	-153.28125	153	0.568627451	-153.28125	153	0.568627451
CG33281	NA	NA	NA	NA	NA	NA	NA	NA	NA	NA	NA	NA	266.03125	153	0.450980392
CG33282	NA	NA	NA	NA	NA	NA	NA	NA	NA	10.0625	153	0.490196078	10.0625	153	0.490196078
CG33296	NA	NA	NA	NA	NA	NA	NA	NA	NA	NA	NA	NA	593.6923077	105	0.076190476
CG33298	291.2083333	455	0.048351648	291.2083333	455	0.048351648	291.2083333	455	0.048351648	291.2083333	455	0.048351648	19.04545455	1365	0.476923077
CG33307	NA	NA	NA	NA	NA	NA	NA	NA	NA	-651.2272727	78	0.897435897	-651.2272727	78	0.897435897
CG3331	NA	NA	NA	NA	NA	NA	NA	NA	NA	NA	NA	NA	-189.0833333	91	0.692307692
CG33329	NA	NA	NA	-166.1833333	3876	0.794891641	-166.1833333	3876	0.794891641	-166.1833333	3876	0.794891641	-166.1833333	3876	0.794891641
CG33333	NA	NA	NA	NA	NA	NA	NA	NA	NA	-112.5833333	680	0.810294118	-34.00961538	2380	0.614285714
CG33338	NA	NA	NA	NA	NA	NA	NA	NA	NA	NA	NA	NA	370.1666667	91	0.098901099
CG33346	NA	NA	NA	1367.076923	105	0.361904762	1367.076923	105	0.361904762	728.5	455	0.410989011	88.8	3003	0.41025641
CG33351	NA	NA	NA	8.269230769	105	0.352380952	-19.5	91	0.395604396	NA	NA	NA	NA	NA	NA
CG33459	NA	NA	NA	NA	NA	NA	NA	NA	NA	NA	NA	NA	51.46666667	136	0.558823529
CG3348	NA	NA	NA	NA	NA	NA	NA	NA	NA	NA	NA	NA	763.6923077	105	0.161904762
CG33485	NA	NA	NA	NA	NA	NA	NA	NA	NA	NA	NA	NA	-21.2	816	0.442401961
CG33486	NA	NA	NA	NA	NA	NA	NA	NA	NA	NA	NA	NA	298.8333333	91	0.263736264
CG33493	NA	NA	NA	NA	NA	NA	-527.5	45	0.822222222	-527.5	45	0.822222222	-644.4166667	210	0.947619048
CG33533	NA	NA	NA	NA	NA	NA	62.83333333	1330	0.476691729	-531.1666667	1820	0.83021978	156	5005	0.384015984
CG3358	NA	NA	NA	NA	NA	NA	NA	NA	NA	NA	NA	NA	-190.5384615	105	0.923809524
CG3359	NA	NA	NA	NA	NA	NA	NA	NA	NA	115.875	1287	0.253302253	115.875	1287	0.253302253
CG3360	NA	NA	NA	NA	NA	NA	NA	NA	NA	NA	NA	NA	816.1875	153	0.163398693
CG3365	NA	NA	NA	26	91	0.351648352	26	91	0.351648352	26	91	0.351648352	26	91	0.351648352
CG3373	NA	NA	NA	NA	NA	NA	NA	NA	NA	NA	NA	NA	65.69230769	105	0.285714286
CG3376	NA	NA	NA	-673.8461538	105	0.885714286	-673.8461538	105	0.885714286	-673.8461538	105	0.885714286	-673.8461538	105	0.885714286
CG33779	NA	NA	NA	NA	NA	NA	NA	NA	NA	-111.9166667	91	0.659340659	57.85	1001	0.363636364
CG3385	NA	NA	NA	NA	NA	NA	NA	NA	NA	435.75	455	0.063736264	313	3003	0.081585082
CG3394	NA	NA	NA	673.5384615	105	0.038095238	417.5909091	1365	0.063003663	417.5909091	1365	0.063003663	417.5909091	1365	0.063003663
CG33955	38.42307692	105	0.495238095	-42.18181818	364	0.662087912	-42.18181818	364	0.662087912	-42.18181818	364	0.662087912	-42.18181818	364	0.662087912
CG33966	NA	NA	NA	NA	NA	NA	NA	NA	NA	NA	NA	NA	370.1025641	27132	0.033355447
CG33967	-121.5208333	969	0.583075335	-121.5208333	969	0.583075335	-121.5208333	969	0.583075335	-163.2	816	0.62377451	-265.5	35	0.685714286
CG33968	NA	NA	NA	94.75	153	0.39869281	154.8461538	105	0.333333333	154.8461538	105	0.333333333	154.8461538	105	0.333333333
CG3397	NA	NA	NA	-959.5	715	0.983216783	-959.5	715	0.983216783	-745.175	1287	0.957264957	-745.175	1287	0.957264957
CG33970	NA	NA	NA	NA	NA	NA	NA	NA	NA	NA	NA	NA	-83.875	153	0.588235294
CG3399	-67.92727273	4368	0.670100733	-67.92727273	4368	0.670100733	-67.92727273	4368	0.670100733	-67.92727273	4368	0.670100733	-29.56060606	12376	0.583710407
CG33993	NA	NA	NA	NA	NA	NA	NA	NA	NA	NA	NA	NA	-295	120	0.791666667
CG34021	NA	NA	NA	-69.38636364	1365	0.966300366	-69.38636364	1365	0.966300366	-69.38636364	1365	0.966300366	-69.38636364	1365	0.966300366
CG34026	NA	NA	NA	2754.777778	190	0.036842105	2754.777778	190	0.036842105	2748.470588	171	0.040935673	2748.470588	171	0.040935673
CG34029	NA	NA	NA	NA	NA	NA	NA	NA	NA	NA	NA	NA	230.0238095	680	0.058823529
CG34033	NA	NA	NA	199.8	816	0.381127451	199.8	816	0.381127451	199.8	816	0.381127451	8.153846154	560	0.494642857
CG34129	NA	NA	NA	NA	NA	NA	NA	NA	NA	NA	NA	NA	176.9230769	2380	0.521848739
CG3413	NA	NA	NA	NA	NA	NA	NA	NA	NA	NA	NA	NA	2.104166667	969	0.464396285
CG34157	-380.4761905	1716	0.958041958	-380.4761905	1716	0.958041958	-380.4761905	1716	0.958041958	-380.4761905	1716	0.958041958	-393.7428571	792	0.950757576
CG3428	NA	NA	NA	NA	NA	NA	NA	NA	NA	NA	NA	NA	710.8888889	190	0.010526316
CG34321	NA	NA	NA	NA	NA	NA	NA	NA	NA	684.0555556	190	0.089473684	684.0555556	190	0.089473684
CG34370	-185.1474359	27132	0.910622144	-185.1474359	27132	0.910622144	-185.1474359	27132	0.910622144	-185.1474359	27132	0.910622144	-185.1474359	27132	0.910622144
CG34371	-21.5	190	0.457894737	-21.5	190	0.457894737	-21.5	190	0.457894737	-21.5	190	0.457894737	2.725490196	1140	0.372807018
CG34379	-3.928571429	11628	0.524509804	-3.928571429	11628	0.524509804	-3.928571429	11628	0.524509804	-3.928571429	11628	0.524509804	-3.928571429	11628	0.524509804
CG34383	203.5666667	8008	0.296703297	203.5666667	8008	0.296703297	203.5666667	8008	0.296703297	203.5666667	8008	0.296703297	203.5666667	8008	0.296703297
CG34386	-20.5	210	0.49047619	-20.5	210	0.49047619	-20.5	210	0.49047619	-20.5	210	0.49047619	-20.5	210	0.49047619
CG34404	NA	NA	NA	NA	NA	NA	NA	NA	NA	NA	NA	NA	-322.5333333	816	0.966911765
CG34414	5.777777778	5005	0.474325674	5.777777778	5005	0.474325674	5.777777778	5005	0.474325674	5.777777778	5005	0.474325674	5.777777778	5005	0.474325674
CG34417	-275.8928571	120	0.766666667	-275.8928571	120	0.766666667	-275.8928571	120	0.766666667	-275.8928571	120	0.766666667	-275.8928571	120	0.766666667
CG34418	-462.1	3003	0.766233766	-462.1	3003	0.766233766	-462.1	3003	0.766233766	-462.1	3003	0.766233766	-462.1	3003	0.766233766
CG34451	NA	NA	NA	NA	NA	NA	NA	NA	NA	NA	NA	NA	-87.16666667	91	0.538461538
CG34460	NA	NA	NA	NA	NA	NA	NA	NA	NA	NA	NA	NA	-145.7142857	38760	0.969427245
CG34461	NA	NA	NA	NA	NA	NA	NA	NA	NA	NA	NA	NA	74.5	171	0.362573099
CG3504	NA	NA	NA	35.85294118	171	0.461988304	35.85294118	171	0.461988304	35.85294118	171	0.461988304	35.85294118	171	0.461988304
CG3513	NA	NA	NA	NA	NA	NA	NA	NA	NA	NA	NA	NA	-30.19230769	105	0.685714286
CG3517	NA	NA	NA	NA	NA	NA	NA	NA	NA	NA	NA	NA	388.75	70	0.057142857
CG3520	NA	NA	NA	NA	NA	NA	NA	NA	NA	NA	NA	NA	-161.1176471	1140	0.676315789
CG3528	NA	NA	NA	NA	NA	NA	NA	NA	NA	NA	NA	NA	-91.61904762	680	0.838235294
CG3532	NA	NA	NA	NA	NA	NA	NA	NA	NA	NA	NA	NA	-60.71875	153	0.712418301
CG3544	NA	NA	NA	NA	NA	NA	NA	NA	NA	NA	NA	NA	230.9318182	78	0.269230769
CG3567	NA	NA	NA	NA	NA	NA	NA	NA	NA	130.875	455	0.250549451	-89.84090909	1365	0.722344322
CG3572	-155.1538462	105	0.647619048	-155.1538462	105	0.647619048	-155.1538462	105	0.647619048	NA	NA	NA	NA	NA	NA
CG3588	NA	NA	NA	NA	NA	NA	NA	NA	NA	416.9444444	190	0.105263158	416.9444444	190	0.105263158
CG3590	NA	NA	NA	NA	NA	NA	-169.7666667	136	0.654411765	-169.7666667	136	0.654411765	-169.7666667	136	0.654411765
CG3593	NA	NA	NA	NA	NA	NA	NA	NA	NA	372.5833333	91	0.120879121	372.5833333	91	0.120879121
CG3618	NA	NA	NA	NA	NA	NA	NA	NA	NA	NA	NA	NA	-373.7272727	364	0.994505495
CG3620	47.90625	4845	0.473477812	47.90625	4845	0.473477812	47.90625	4845	0.473477812	47.90625	4845	0.473477812	47.90625	4845	0.473477812
CG3637	NA	NA	NA	NA	NA	NA	-529.3333333	91	0.978021978	-529.3333333	91	0.978021978	-418.1515152	364	0.947802198
CG3653	284.5	120	0.233333333	284.5	120	0.233333333	284.5	120	0.233333333	284.5	120	0.233333333	284.5	120	0.233333333
CG3654	NA	NA	NA	NA	NA	NA	NA	NA	NA	NA	NA	NA	130.7222222	190	0.263157895
CG3655	55.15909091	1365	0.350915751	55.15909091	1365	0.350915751	55.15909091	1365	0.350915751	55.15909091	1365	0.350915751	55.15909091	1365	0.350915751
CG3671	NA	NA	NA	NA	NA	NA	NA	NA	NA	NA	NA	NA	-103.1515152	364	0.711538462
CG3675	NA	NA	NA	NA	NA	NA	NA	NA	NA	NA	NA	NA	-42.26470588	171	0.67251462
CG3680	NA	NA	NA	NA	NA	NA	NA	NA	NA	NA	NA	NA	416.9090909	364	0.021978022
CG3688	NA	NA	NA	NA	NA	NA	NA	NA	NA	NA	NA	NA	-273.3461538	105	0.828571429
CG3689	NA	NA	NA	NA	NA	NA	NA	NA	NA	NA	NA	NA	216.8333333	190	0.084210526
CG3690	NA	NA	NA	NA	NA	NA	878.1333333	136	0.058823529	878.1333333	136	0.058823529	874.5714286	120	0.066666667
CG3694	-71.08333333	455	0.617582418	-71.08333333	455	0.617582418	-71.08333333	455	0.617582418	-71.08333333	455	0.617582418	-71.08333333	455	0.617582418
CG3699	NA	NA	NA	NA	NA	NA	NA	NA	NA	NA	NA	NA	-64.9	136	0.514705882
CG3703	NA	NA	NA	NA	NA	NA	NA	NA	NA	NA	NA	NA	174.7666667	136	0.169117647
CG3705	NA	NA	NA	1942.222222	190	0.015789474	1942.222222	190	0.015789474	1263.137255	1140	0.045614035	1263.137255	1140	0.045614035
CG3715	NA	NA	NA	NA	NA	NA	NA	NA	NA	-194.2222222	190	0.889473684	-127.0196078	1140	0.834210526
CG3726	388.0333333	136	0.110294118	388.0333333	136	0.110294118	388.0333333	136	0.110294118	388.0333333	136	0.110294118	388.0333333	136	0.110294118
CG3734	NA	NA	NA	NA	NA	NA	NA	NA	NA	NA	NA	NA	-49.91666667	91	0.516483516
CG3739	NA	NA	NA	NA	NA	NA	NA	NA	NA	-936.1666667	91	0.802197802	-936.1666667	91	0.802197802
CG3752	NA	NA	NA	NA	NA	NA	NA	NA	NA	-30.64285714	120	0.841666667	1.25	1820	0.465934066
CG3764	NA	NA	NA	NA	NA	NA	NA	NA	NA	NA	NA	NA	126.28125	969	0.305469556
CG3775	NA	NA	NA	NA	NA	NA	NA	NA	NA	NA	NA	NA	885.9166667	91	0.153846154
CG3788	NA	NA	NA	NA	NA	NA	NA	NA	NA	NA	NA	NA	-27.20588235	171	0.549707602
CG3798	NA	NA	NA	NA	NA	NA	NA	NA	NA	NA	NA	NA	833.8888889	190	0.015789474
CG3800	NA	NA	NA	NA	NA	NA	NA	NA	NA	NA	NA	NA	20.26470588	171	0.32748538
CG3809	NA	NA	NA	333.5641026	560	0.121428571	350.9166667	1820	0.080769231	350.9166667	1820	0.080769231	-57.2	792	0.702020202
CG3820	NA	NA	NA	NA	NA	NA	NA	NA	NA	NA	NA	NA	164.2058824	171	0.233918129
CG3821	NA	NA	NA	NA	NA	NA	NA	NA	NA	NA	NA	NA	16.33333333	190	0.257894737
CG3823	NA	NA	NA	NA	NA	NA	NA	NA	NA	NA	NA	NA	330.25	1820	0.203846154
CG3830	248.2222222	190	0.205263158	248.2222222	190	0.205263158	248.2222222	190	0.205263158	248.2222222	190	0.205263158	248.2222222	190	0.205263158
CG3831	NA	NA	NA	NA	NA	NA	NA	NA	NA	2559.029412	171	0.081871345	1686.833333	969	0.113519092
CG3843	NA	NA	NA	NA	NA	NA	NA	NA	NA	430.90625	153	0.045751634	504.3333333	8008	0.046703297
CG3849	-308.0833333	190	0.768421053	-308.0833333	190	0.768421053	-308.0833333	190	0.768421053	-308.0833333	190	0.768421053	-308.0833333	190	0.768421053
CG3853	NA	NA	NA	NA	NA	NA	NA	NA	NA	NA	NA	NA	54.13461538	105	0.314285714
CG3870	NA	NA	NA	NA	NA	NA	NA	NA	NA	NA	NA	NA	-174.0277778	190	0.721052632
CG3906	NA	NA	NA	NA	NA	NA	NA	NA	NA	-18.77777778	190	0.605263158	-15.17647059	1140	0.589473684
CG3907	-782.9375	153	0.993464052	-782.9375	153	0.993464052	-782.9375	153	0.993464052	-782.9375	153	0.993464052	-782.9375	153	0.993464052
CG3915	-59.875	125970	0.621449551	-59.875	125970	0.621449551	-59.875	125970	0.621449551	-59.875	125970	0.621449551	-134.6025641	27132	0.7392378
CG3923	NA	NA	NA	NA	NA	NA	NA	NA	NA	181.1960784	1140	0.169298246	181.1960784	1140	0.169298246
CG3924	NA	NA	NA	NA	NA	NA	NA	NA	NA	NA	NA	NA	-105.96875	153	0.607843137
CG3929	NA	NA	NA	NA	NA	NA	NA	NA	NA	NA	NA	NA	311.7857143	120	0.225
CG3937	NA	NA	NA	NA	NA	NA	NA	NA	NA	NA	NA	NA	104.2	136	0.323529412
CG3941	NA	NA	NA	NA	NA	NA	NA	NA	NA	NA	NA	NA	592.4166667	190	0.047368421
CG3949	NA	NA	NA	NA	NA	NA	NA	NA	NA	NA	NA	NA	-28.71428571	120	0.858333333
CG3955	NA	NA	NA	NA	NA	NA	NA	NA	NA	-185.872549	1140	0.922807018	-185.872549	1140	0.922807018
CG3957	NA	NA	NA	NA	NA	NA	NA	NA	NA	NA	NA	NA	-43.11111111	190	0.647368421
CG3959	NA	NA	NA	-83.07142857	120	0.641666667	-83.07142857	120	0.641666667	-83.07142857	120	0.641666667	-83.07142857	120	0.641666667
CG3961	NA	NA	NA	NA	NA	NA	-71.9	66	0.606060606	-71.9	66	0.606060606	-71.9	66	0.606060606
CG3962	325.5909091	78	0.076923077	325.5909091	78	0.076923077	325.5909091	78	0.076923077	217.5333333	286	0.146853147	217.5333333	286	0.146853147
CG3967	201.6372549	1140	0.206140351	201.6372549	1140	0.206140351	201.6372549	1140	0.206140351	201.6372549	1140	0.206140351	201.6372549	1140	0.206140351
CG3983	NA	NA	NA	NA	NA	NA	NA	NA	NA	218.5909091	78	0.038461538	33.31666667	286	0.370629371
CG3985	NA	NA	NA	NA	NA	NA	-210.1428571	120	0.658333333	-210.1428571	120	0.658333333	-76.97435897	560	0.591071429
CG3998	NA	NA	NA	NA	NA	NA	NA	NA	NA	NA	NA	NA	175.5714286	120	0.175
CG4000	NA	NA	NA	NA	NA	NA	NA	NA	NA	-9.083333333	91	0.472527473	-25.60606061	364	0.618131868
CG4001	NA	NA	NA	NA	NA	NA	NA	NA	NA	NA	NA	NA	178.7333333	816	0.044117647
CG4032	-90.5	4845	0.727347781	-90.5	4845	0.727347781	-90.5	4845	0.727347781	-90.5	4845	0.727347781	-90.5	4845	0.727347781
CG4036	NA	NA	NA	NA	NA	NA	NA	NA	NA	NA	NA	NA	-194.8717949	560	0.748214286
CG4059	274.3809524	680	0.160294118	274.3809524	680	0.160294118	274.3809524	680	0.160294118	274.3809524	680	0.160294118	274.3809524	680	0.160294118
CG4065	NA	NA	NA	NA	NA	NA	NA	NA	NA	8.142857143	120	0.55	8.142857143	120	0.55
CG4089	NA	NA	NA	NA	NA	NA	NA	NA	NA	NA	NA	NA	-186.0681818	78	0.692307692
CG4103	NA	NA	NA	NA	NA	NA	NA	NA	NA	NA	NA	NA	32.03846154	105	0.457142857
CG4105	NA	NA	NA	NA	NA	NA	NA	NA	NA	NA	NA	NA	-724.1428571	120	0.666666667
CG4111	NA	NA	NA	NA	NA	NA	NA	NA	NA	NA	NA	NA	-15.3	136	0.669117647
CG4119	NA	NA	NA	NA	NA	NA	NA	NA	NA	237.3666667	136	0.147058824	237.3666667	136	0.147058824
CG4120	NA	NA	NA	NA	NA	NA	NA	NA	NA	NA	NA	NA	-1096.7	136	0.889705882
CG4128	153.5	24310	0.148539696	153.5	24310	0.148539696	93.33333333	48620	0.263739202	93.33333333	48620	0.263739202	93.33333333	48620	0.263739202
CG4135	104.7857143	120	0.35	104.7857143	120	0.35	104.7857143	120	0.35	104.7857143	120	0.35	104.7857143	120	0.35
CG4144	NA	NA	NA	NA	NA	NA	NA	NA	NA	NA	NA	NA	337.4117647	171	0.134502924
CG4145	NA	NA	NA	NA	NA	NA	NA	NA	NA	NA	NA	NA	-131.75	153	0.764705882
CG4166	NA	NA	NA	NA	NA	NA	NA	NA	NA	NA	NA	NA	-98.77083333	969	0.690402477
CG4168	29.85714286	120	0.45	29.85714286	120	0.45	320.0606061	364	0.142857143	393.1333333	286	0.083916084	454.1111111	2002	0.050949051
CG4178	NA	NA	NA	-2168.576923	105	0.866666667	-1106.583333	455	0.771428571	-885.4242424	364	0.725274725	214.4	1001	0.461538462
CG42242	-312.2857143	120	0.841666667	-312.2857143	120	0.841666667	-312.2857143	120	0.841666667	-312.2857143	120	0.841666667	-312.2857143	120	0.841666667
CG4225	NA	NA	NA	NA	NA	NA	-320.5833333	91	0.934065934	-320.5833333	91	0.934065934	-320.5833333	91	0.934065934
CG42253	NA	NA	NA	NA	NA	NA	NA	NA	NA	51.68181818	78	0.435897436	218.2666667	286	0.216783217
CG42271	-547.2222222	190	0.989473684	-547.2222222	190	0.989473684	-547.2222222	190	0.989473684	-547.2222222	190	0.989473684	-547.2222222	190	0.989473684
CG42275	236.2222222	220	0.281818182	236.2222222	220	0.281818182	236.2222222	220	0.281818182	236.2222222	220	0.281818182	236.2222222	220	0.281818182
CG42276	-64.83333333	55	0.618181818	-64.83333333	55	0.618181818	-64.83333333	55	0.618181818	-64.83333333	55	0.618181818	-64.83333333	55	0.618181818
CG42281	160.4	1001	0.205794206	160.4	1001	0.205794206	160.4	1001	0.205794206	160.4	1001	0.205794206	160.4	1001	0.205794206
CG4229	NA	NA	NA	66.94444444	190	0.531578947	66.94444444	190	0.531578947	207.2291667	969	0.297213622	207.2291667	969	0.297213622
CG42312	415	84	0.226190476	415	84	0.226190476	415	84	0.226190476	NA	NA	NA	NA	NA	NA
CG42317	-367.4411765	171	0.830409357	-367.4411765	171	0.830409357	-367.4411765	171	0.830409357	-367.4411765	171	0.830409357	-367.4411765	171	0.830409357
CG42327	NA	NA	NA	NA	NA	NA	NA	NA	NA	NA	NA	NA	-458.625	153	0.941176471
CG42329	-167	120	0.708333333	-167	120	0.708333333	-156.7692308	105	0.676190476	-158.3636364	78	0.653846154	-158.3636364	78	0.653846154
CG42332	-4.857142857	120	0.525	-4.857142857	120	0.525	-4.857142857	120	0.525	98.15384615	560	0.310714286	98.15384615	560	0.310714286
CG42341	-380.3484848	364	0.925824176	-380.3484848	364	0.925824176	-380.3484848	364	0.925824176	-380.3484848	364	0.925824176	-380.3484848	364	0.925824176
CG42344	-211.974359	560	0.791071429	-211.974359	560	0.791071429	-211.974359	560	0.791071429	-211.974359	560	0.791071429	-211.974359	560	0.791071429
CG42349	NA	NA	NA	NA	NA	NA	NA	NA	NA	NA	NA	NA	549.0588235	171	0.058479532
CG42351	NA	NA	NA	NA	NA	NA	NA	NA	NA	-76.76923077	105	0.485714286	-306.9166667	455	0.736263736
CG4238	-61.19230769	560	0.485714286	-61.19230769	560	0.485714286	-61.19230769	560	0.485714286	-283.9583333	1820	0.871428571	-283.9583333	1820	0.871428571
CG42389	85.75714286	792	0.463383838	85.75714286	792	0.463383838	85.75714286	792	0.463383838	85.75714286	792	0.463383838	199.0833333	924	0.376623377
CG42403	150.2333333	136	0.411764706	150.2333333	136	0.411764706	150.2333333	136	0.411764706	150.2333333	136	0.411764706	150.2333333	136	0.411764706
CG42458	-149.1666667	924	0.765151515	-149.1666667	924	0.765151515	-149.1666667	924	0.765151515	-127.6904762	1716	0.75	-127.6904762	1716	0.75
CG4250	NA	NA	NA	NA	NA	NA	NA	NA	NA	-533.4411765	171	0.65497076	-533.4411765	171	0.65497076
CG42533	NA	NA	NA	NA	NA	NA	NA	NA	NA	NA	NA	NA	-71.88888889	55	0.563636364
CG42540	1894.958333	165	0.096969697	1894.958333	165	0.096969697	1894.958333	165	0.096969697	653.8	462	0.311688312	502.3333333	924	0.346320346
CG42566	NA	NA	NA	1589.411765	171	0.128654971	1589.411765	171	0.128654971	1589.411765	171	0.128654971	1589.411765	171	0.128654971
CG42575	NA	NA	NA	NA	NA	NA	NA	NA	NA	NA	NA	NA	4038.058824	171	0.01754386
CG42588	NA	NA	NA	NA	NA	NA	NA	NA	NA	NA	NA	NA	-67.5	4845	0.656346749
CG42610	NA	NA	NA	285.9	136	0.213235294	285.9	136	0.213235294	285.9	136	0.213235294	340.1190476	680	0.120588235
CG42613	444.6666667	455	0.026373626	444.6666667	455	0.026373626	444.6666667	455	0.026373626	367.0227273	1365	0.037362637	367.0227273	1365	0.037362637
CG4288	NA	NA	NA	NA	NA	NA	NA	NA	NA	NA	NA	NA	39.1969697	364	0.423076923
CG4293	NA	NA	NA	NA	NA	NA	NA	NA	NA	NA	NA	NA	100.125	153	0.300653595
CG4306	NA	NA	NA	NA	NA	NA	NA	NA	NA	NA	NA	NA	-935.3	66	0.803030303
CG4324	NA	NA	NA	NA	NA	NA	NA	NA	NA	291.875	153	0.006535948	291.875	153	0.006535948
CG4337	NA	NA	NA	NA	NA	NA	NA	NA	NA	NA	NA	NA	-103.2142857	120	0.866666667
CG4341	NA	NA	NA	NA	NA	NA	NA	NA	NA	NA	NA	NA	88.69230769	105	0.323809524
CG4357	458.125	153	0.013071895	458.125	153	0.013071895	458.125	153	0.013071895	458.125	153	0.013071895	296.0666667	816	0.046568627
CG4360	NA	NA	NA	NA	NA	NA	NA	NA	NA	-201.8076923	105	0.714285714	88.45833333	1820	0.358241758
CG4364	NA	NA	NA	NA	NA	NA	NA	NA	NA	70.07142857	120	0.083333333	70.07142857	120	0.083333333
CG4373	NA	NA	NA	NA	NA	NA	NA	NA	NA	NA	NA	NA	1313.147059	171	0.005847953
CG4379	NA	NA	NA	NA	NA	NA	NA	NA	NA	NA	NA	NA	865.7857143	120	0.1
CG4409	NA	NA	NA	NA	NA	NA	NA	NA	NA	NA	NA	NA	194.9230769	105	0.219047619
CG4415	NA	NA	NA	NA	NA	NA	NA	NA	NA	NA	NA	NA	464.3269231	105	0.076190476
CG4438	NA	NA	NA	NA	NA	NA	NA	NA	NA	NA	NA	NA	-287.8	136	0.808823529
CG4444	397.8076923	105	0.066666667	397.8076923	105	0.066666667	397.8076923	105	0.066666667	397.8076923	105	0.066666667	397.8076923	105	0.066666667
CG4448	NA	NA	NA	NA	NA	NA	NA	NA	NA	-345.0769231	105	0.704761905	-345.0769231	105	0.704761905
CG4449	NA	NA	NA	NA	NA	NA	NA	NA	NA	NA	NA	NA	-294.1944444	715	0.921678322
CG4451	-22	210	0.528571429	-22	210	0.528571429	-22	210	0.528571429	-22	210	0.528571429	-22	210	0.528571429
CG4467	-448.3787879	364	0.777472527	-448.3787879	364	0.777472527	-543.15	1001	0.851148851	-543.15	1001	0.851148851	-543.15	1001	0.851148851
CG4472	NA	NA	NA	NA	NA	NA	NA	NA	NA	NA	NA	NA	-166.46875	153	0.633986928
CG4475	NA	NA	NA	NA	NA	NA	NA	NA	NA	NA	NA	NA	-5.9375	153	0.549019608
CG4476	NA	NA	NA	NA	NA	NA	NA	NA	NA	NA	NA	NA	-888.4117647	1140	0.988596491
CG4484	1140.470588	1140	0.003508772	1140.470588	1140	0.003508772	1140.470588	1140	0.003508772	995.8125	4845	0.002683179	995.8125	4845	0.002683179
CG4537	NA	NA	NA	NA	NA	NA	NA	NA	NA	NA	NA	NA	207.4666667	136	0.073529412
CG4546	NA	NA	NA	NA	NA	NA	NA	NA	NA	-12.45833333	91	0.604395604	-12.45833333	91	0.604395604
CG4551	-571.1666667	84	0.952380952	-571.1666667	84	0.952380952	-571.1666667	84	0.952380952	-571.1666667	84	0.952380952	-571.1666667	84	0.952380952
CG4559	NA	NA	NA	NA	NA	NA	NA	NA	NA	14.5	153	0.516339869	14.5	153	0.516339869
CG4606	350.8333333	136	0.294117647	-316.047619	680	0.689705882	-316.047619	680	0.689705882	-316.047619	680	0.689705882	-316.047619	680	0.689705882
CG4609	NA	NA	NA	NA	NA	NA	NA	NA	NA	-253.9444444	190	0.936842105	-94.56862745	1140	0.713157895
CG4626	NA	NA	NA	NA	NA	NA	NA	NA	NA	NA	NA	NA	-483.28125	153	0.830065359
CG4661	NA	NA	NA	NA	NA	NA	NA	NA	NA	NA	NA	NA	555.9583333	455	0.006593407
CG4665	NA	NA	NA	NA	NA	NA	NA	NA	NA	NA	NA	NA	-844.5555556	190	0.910526316
CG4673	NA	NA	NA	NA	NA	NA	NA	NA	NA	26.35714286	120	0.258333333	26.35714286	120	0.258333333
CG4680	NA	NA	NA	NA	NA	NA	NA	NA	NA	NA	NA	NA	911.6111111	190	0.031578947
CG4700	1873.733333	816	0.00122549	1873.733333	816	0.00122549	1873.733333	816	0.00122549	1873.733333	816	0.00122549	1858.666667	165	0.006060606
CG4702	NA	NA	NA	NA	NA	NA	NA	NA	NA	430.2666667	816	0.142156863	368.5285714	19448	0.119960921
CG4706	NA	NA	NA	NA	NA	NA	NA	NA	NA	-38.59375	153	0.705882353	-9.75	70	0.557142857
CG4711	NA	NA	NA	NA	NA	NA	NA	NA	NA	NA	NA	NA	-135.375	153	0.68627451
CG4716	NA	NA	NA	NA	NA	NA	NA	NA	NA	NA	NA	NA	-10.41666667	455	0.764835165
CG4721	NA	NA	NA	NA	NA	NA	NA	NA	NA	NA	NA	NA	97.66666667	91	0.395604396
CG4723	NA	NA	NA	NA	NA	NA	NA	NA	NA	NA	NA	NA	-276.9230769	105	0.8
CG4740	NA	NA	NA	NA	NA	NA	NA	NA	NA	NA	NA	NA	-1188.875	4845	0.820433437
CG4744	NA	NA	NA	NA	NA	NA	NA	NA	NA	84.625	4845	0.195252838	84.625	4845	0.195252838
CG4757	3221.9375	153	0.039215686	1131.678571	3060	0.229738562	1131.678571	3060	0.229738562	1131.678571	3060	0.229738562	-256	70	0.571428571
CG4760	216.375	969	0.343653251	216.375	969	0.343653251	216.375	969	0.343653251	216.375	969	0.343653251	216.375	969	0.343653251
CG4772	NA	NA	NA	NA	NA	NA	NA	NA	NA	NA	NA	NA	879.8571429	36	0.055555556
CG4778	NA	NA	NA	NA	NA	NA	NA	NA	NA	NA	NA	NA	2.115384615	105	0.457142857
CG4783	NA	NA	NA	58.77272727	78	0.282051282	58.77272727	78	0.282051282	32.93939394	364	0.337912088	97.95	1001	0.084915085
CG4784	NA	NA	NA	NA	NA	NA	NA	NA	NA	1076.722222	190	0.226315789	1076.722222	190	0.226315789
CG4795	NA	NA	NA	NA	NA	NA	NA	NA	NA	NA	NA	NA	-104.3333333	455	0.578021978
CG4810	NA	NA	NA	NA	NA	NA	103	560	0.501785714	112.1272727	4368	0.458333333	85.6	3003	0.511488511
CG4829	NA	NA	NA	NA	NA	NA	136.8529412	171	0.368421053	136.8529412	171	0.368421053	136.8529412	171	0.368421053
CG4830	NA	NA	NA	NA	NA	NA	NA	NA	NA	NA	NA	NA	-46.11111111	220	0.509090909
CG4842	NA	NA	NA	NA	NA	NA	NA	NA	NA	1113.444444	190	0.010526316	1113.444444	190	0.010526316
CG4849	-17.13541667	969	0.494324045	-17.13541667	969	0.494324045	-24.98809524	680	0.507352941	-30.125	2380	0.529831933	-205.7166667	6188	0.868455074
CG4867	NA	NA	NA	NA	NA	NA	NA	NA	NA	NA	NA	NA	-236.1333333	136	0.970588235
CG4869	214.8333333	91	0.21978022	140.6333333	6188	0.191822883	140.6333333	6188	0.191822883	140.6333333	6188	0.191822883	140.6333333	6188	0.191822883
CG4884	NA	NA	NA	NA	NA	NA	NA	NA	NA	NA	NA	NA	157.3095238	680	0.276470588
CG4891	NA	NA	NA	NA	NA	NA	NA	NA	NA	NA	NA	NA	47.625	153	0.437908497
CG4892	NA	NA	NA	NA	NA	NA	NA	NA	NA	NA	NA	NA	23.03846154	105	0.495238095
CG4916	NA	NA	NA	NA	NA	NA	NA	NA	NA	25.9375	153	0.137254902	25.9375	153	0.137254902
CG4922	NA	NA	NA	NA	NA	NA	NA	NA	NA	227.7	136	0.419117647	227.7	136	0.419117647
CG4930	NA	NA	NA	NA	NA	NA	NA	NA	NA	NA	NA	NA	-179.0625	153	0.751633987
CG4935	NA	NA	NA	NA	NA	NA	NA	NA	NA	NA	NA	NA	-83.5	153	0.647058824
CG4943	NA	NA	NA	NA	NA	NA	NA	NA	NA	NA	NA	NA	-84.89583333	969	0.660474716
CG4962	NA	NA	NA	NA	NA	NA	NA	NA	NA	812.3333333	1330	0.134586466	812.3333333	1330	0.134586466
CG4965	NA	NA	NA	NA	NA	NA	NA	NA	NA	NA	NA	NA	428.0625	153	0.22875817
CG4975	NA	NA	NA	NA	NA	NA	NA	NA	NA	NA	NA	NA	191.375	969	0.295149639
CG4977	NA	NA	NA	NA	NA	NA	NA	NA	NA	NA	NA	NA	-684.8	136	1
CG4984	NA	NA	NA	NA	NA	NA	NA	NA	NA	NA	NA	NA	239.03125	969	0.341589267
CG5000	NA	NA	NA	NA	NA	NA	NA	NA	NA	NA	NA	NA	42.77777778	715	0.225174825
CG5003	NA	NA	NA	NA	NA	NA	NA	NA	NA	NA	NA	NA	-222.6923077	105	0.723809524
CG5004	182.5	171	0.286549708	182.5	171	0.286549708	182.5	171	0.286549708	182.5	171	0.286549708	360.3541667	969	0.072239422
CG5008	NA	NA	NA	NA	NA	NA	NA	NA	NA	502.1	3876	0.095201238	502.1	3876	0.095201238
CG5012	NA	NA	NA	NA	NA	NA	4.25	969	0.459236326	4.25	969	0.459236326	44.11666667	3876	0.131320949
CG5018	NA	NA	NA	NA	NA	NA	NA	NA	NA	NA	NA	NA	-85.45454545	78	0.666666667
CG5021	NA	NA	NA	NA	NA	NA	NA	NA	NA	NA	NA	NA	-272.75	969	0.875128999
CG5026	NA	NA	NA	NA	NA	NA	NA	NA	NA	NA	NA	NA	59.63541667	969	0.429308566
CG5057	NA	NA	NA	NA	NA	NA	NA	NA	NA	NA	NA	NA	-301.8823529	171	0.98245614
CG5062	NA	NA	NA	NA	NA	NA	-375.3529412	171	0.994152047	-375.3529412	171	0.994152047	-375.3529412	171	0.994152047
CG5065	-334.71875	153	0.777777778	-334.71875	153	0.777777778	-334.71875	153	0.777777778	-334.71875	153	0.777777778	-334.71875	153	0.777777778
CG5071	NA	NA	NA	NA	NA	NA	NA	NA	NA	NA	NA	NA	-457.3214286	120	0.908333333
CG5073	NA	NA	NA	NA	NA	NA	273.3333333	816	0.213235294	273.3333333	816	0.213235294	466.7692308	8568	0.035947712
CG5085	NA	NA	NA	NA	NA	NA	NA	NA	NA	-730.6923077	105	0.914285714	-308.6666667	455	0.758241758
CG5089	NA	NA	NA	NA	NA	NA	NA	NA	NA	NA	NA	NA	150.53125	153	0.529411765
CG5097	NA	NA	NA	NA	NA	NA	NA	NA	NA	1547.916667	91	0.043956044	1547.916667	91	0.043956044
CG5098	NA	NA	NA	NA	NA	NA	NA	NA	NA	NA	NA	NA	200	210	0.261904762
CG5099	-56.7	462	0.564935065	-56.7	462	0.564935065	-56.7	462	0.564935065	-56.7	462	0.564935065	-323.9	462	0.841991342
CG5109	NA	NA	NA	NA	NA	NA	NA	NA	NA	NA	NA	NA	29.23684211	210	0.480952381
CG5114	NA	NA	NA	NA	NA	NA	NA	NA	NA	NA	NA	NA	-119.9117647	171	0.666666667
CG5123	-120.4473684	210	0.728571429	-120.4473684	210	0.728571429	-120.4473684	210	0.728571429	-61.05128205	560	0.625	-61.05128205	560	0.625
CG5137	NA	NA	NA	NA	NA	NA	NA	NA	NA	-1850.055556	190	0.952631579	-1319.2	816	0.950980392
CG5146	NA	NA	NA	NA	NA	NA	NA	NA	NA	NA	NA	NA	-230.125	153	0.823529412
CG5148	NA	NA	NA	NA	NA	NA	NA	NA	NA	NA	NA	NA	-441.8	136	0.904411765
CG5151	NA	NA	NA	-108.6666667	190	0.536842105	-108.6666667	190	0.536842105	-108.6666667	190	0.536842105	-215.6875	4845	0.703405573
CG5154	NA	NA	NA	NA	NA	NA	NA	NA	NA	225.6666667	91	0.384615385	225.6666667	91	0.384615385
CG5157	NA	NA	NA	NA	NA	NA	NA	NA	NA	NA	NA	NA	-69.25	4845	0.683591331
CG5164	NA	NA	NA	NA	NA	NA	NA	NA	NA	NA	NA	NA	-223.3333333	91	0.912087912
CG5165	97	190	0.042105263	97	190	0.042105263	97	190	0.042105263	97	190	0.042105263	45.05882353	1140	0.14122807
CG5171	NA	NA	NA	NA	NA	NA	NA	NA	NA	NA	NA	NA	-411.5	120	0.958333333
CG5175	NA	NA	NA	NA	NA	NA	NA	NA	NA	236.2	286	0.041958042	236.2	286	0.041958042
CG5177	NA	NA	NA	NA	NA	NA	NA	NA	NA	-260.7857143	120	0.85	-260.7857143	120	0.85
CG5181	NA	NA	NA	NA	NA	NA	NA	NA	NA	NA	NA	NA	667	120	0.15
CG5184	NA	NA	NA	NA	NA	NA	NA	NA	NA	-208.1590909	78	0.897435897	-128.55	286	0.793706294
CG5190	NA	NA	NA	NA	NA	NA	NA	NA	NA	NA	NA	NA	-548.2368421	210	0.966666667
CG5195	NA	NA	NA	NA	NA	NA	NA	NA	NA	NA	NA	NA	10.78571429	120	0.558333333
CG5201	NA	NA	NA	NA	NA	NA	NA	NA	NA	NA	NA	NA	-722.25	78	0.948717949
CG5205	NA	NA	NA	NA	NA	NA	NA	NA	NA	NA	NA	NA	2083.09375	153	0.013071895
CG5212	80.35	3003	0.406926407	80.35	3003	0.406926407	-75.83333333	5005	0.558041958	-75.83333333	5005	0.558041958	-75.83333333	5005	0.558041958
CG5213	NA	NA	NA	NA	NA	NA	NA	NA	NA	NA	NA	NA	-933.5625	153	1
CG5219	NA	NA	NA	NA	NA	NA	NA	NA	NA	NA	NA	NA	180.1538462	105	0.066666667
CG5224	NA	NA	NA	188.3421053	210	0.395238095	188.3421053	210	0.395238095	261.1388889	190	0.368421053	246.3	136	0.375
CG5249	NA	NA	NA	NA	NA	NA	NA	NA	NA	218.5238095	680	0.211764706	218.5238095	680	0.211764706
CG5261	NA	NA	NA	NA	NA	NA	NA	NA	NA	NA	NA	NA	-21.5	136	0.801470588
CG5268	NA	NA	NA	NA	NA	NA	NA	NA	NA	NA	NA	NA	-28.04166667	1820	0.568131868
CG5287	NA	NA	NA	NA	NA	NA	NA	NA	NA	-237.8928571	120	0.766666667	-237.8928571	120	0.766666667
CG5290	NA	NA	NA	NA	NA	NA	NA	NA	NA	665.3611111	190	0.015789474	354	4845	0.061506708
CG5308	NA	NA	NA	NA	NA	NA	NA	NA	NA	NA	NA	NA	-230.6153846	105	0.904761905
CG5360	NA	NA	NA	NA	NA	NA	NA	NA	NA	NA	NA	NA	0.861111111	190	0.505263158
CG5374	NA	NA	NA	NA	NA	NA	NA	NA	NA	-37.83333333	91	0.835164835	-37.83333333	91	0.835164835
CG5377	NA	NA	NA	216.6666667	91	0.120879121	216.6666667	91	0.120879121	216.6666667	91	0.120879121	216.6666667	91	0.120879121
CG5392	NA	NA	NA	NA	NA	NA	NA	NA	NA	NA	NA	NA	-12.38235294	171	0.473684211
CG5405	704.1666667	455	0.037362637	704.1666667	455	0.037362637	704.1666667	455	0.037362637	704.1666667	455	0.037362637	704.1666667	455	0.037362637
CG5413	NA	NA	NA	NA	NA	NA	NA	NA	NA	NA	NA	NA	-220.2857143	680	0.647058824
CG5427	NA	NA	NA	NA	NA	NA	NA	NA	NA	NA	NA	NA	-938.0384615	105	0.952380952
CG5439	NA	NA	NA	NA	NA	NA	NA	NA	NA	NA	NA	NA	390.2142857	120	0.133333333
CG5440	NA	NA	NA	NA	NA	NA	NA	NA	NA	NA	NA	NA	-165.5714286	120	0.833333333
CG5451	NA	NA	NA	NA	NA	NA	-58.46153846	105	0.638095238	-58.46153846	105	0.638095238	-58.46153846	105	0.638095238
CG5452	NA	NA	NA	NA	NA	NA	NA	NA	NA	-194.8076923	105	0.971428571	-194.8076923	105	0.971428571
CG5454	NA	NA	NA	NA	NA	NA	NA	NA	NA	-234.0384615	105	0.847619048	-234.0384615	105	0.847619048
CG5458	NA	NA	NA	NA	NA	NA	-604.9285714	120	1	-604.9285714	120	1	-604.9285714	120	1
CG5474	NA	NA	NA	NA	NA	NA	79.94444444	190	0.257894737	79.94444444	190	0.257894737	41.11764706	1140	0.353508772
CG5475	NA	NA	NA	NA	NA	NA	NA	NA	NA	NA	NA	NA	2994.791667	91	0.065934066
CG5478	NA	NA	NA	NA	NA	NA	NA	NA	NA	NA	NA	NA	54.15384615	560	0.2625
CG5480	NA	NA	NA	NA	NA	NA	NA	NA	NA	NA	NA	NA	-187.6428571	120	0.75
CG5481	NA	NA	NA	NA	NA	NA	NA	NA	NA	721	91	0.043956044	721	91	0.043956044
CG5490	53.78571429	19448	0.449712053	53.78571429	19448	0.449712053	53.78571429	19448	0.449712053	53.78571429	19448	0.449712053	129.5833333	24310	0.329041547
CG5492	NA	NA	NA	NA	NA	NA	NA	NA	NA	NA	NA	NA	46.17647059	5985	0.133333333
CG5494	NA	NA	NA	NA	NA	NA	NA	NA	NA	NA	NA	NA	-92.75	91	0.615384615
CG5526	150.3809524	680	0.15	150.3809524	680	0.15	150.3809524	680	0.15	150.3809524	680	0.15	150.3809524	680	0.15
CG5527	NA	NA	NA	NA	NA	NA	NA	NA	NA	NA	NA	NA	-446.3095238	680	0.917647059
CG5553	NA	NA	NA	84.17857143	120	0.408333333	84.17857143	120	0.408333333	84.17857143	120	0.408333333	84.17857143	120	0.408333333
CG5559	NA	NA	NA	NA	NA	NA	-16.1875	153	0.549019608	122	84	0.273809524	218.1	126	0.055555556
CG5568	NA	NA	NA	NA	NA	NA	NA	NA	NA	2173.678571	120	0.016666667	808.9871795	560	0.183928571
CG5580	-620.9	286	0.926573427	-620.9	286	0.926573427	-620.9	286	0.926573427	-620.9	286	0.926573427	-620.9	286	0.926573427
CG5582	NA	NA	NA	NA	NA	NA	NA	NA	NA	NA	NA	NA	-791.1052632	210	0.976190476
CG5583	NA	NA	NA	NA	NA	NA	NA	NA	NA	-26.58333333	455	0.514285714	-26.58333333	455	0.514285714
CG5589	NA	NA	NA	599.9736842	210	0.1	599.9736842	210	0.1	599.9736842	210	0.1	599.9736842	210	0.1
CG5614	NA	NA	NA	NA	NA	NA	NA	NA	NA	NA	NA	NA	-239.7884615	2380	0.844537815
CG5618	NA	NA	NA	NA	NA	NA	NA	NA	NA	NA	NA	NA	37.92857143	120	0.383333333
CG5623	NA	NA	NA	NA	NA	NA	NA	NA	NA	NA	NA	NA	-37.04545455	12376	0.680914674
CG5645	NA	NA	NA	NA	NA	NA	NA	NA	NA	NA	NA	NA	-381.78125	153	0.777777778
CG5649	NA	NA	NA	NA	NA	NA	NA	NA	NA	-172.2857143	120	0.7	-172.2857143	120	0.7
CG5653	NA	NA	NA	NA	NA	NA	NA	NA	NA	NA	NA	NA	368.5208333	969	0.13622291
CG5660	NA	NA	NA	NA	NA	NA	-70.45833333	969	0.68627451	-70.45833333	969	0.68627451	-96.26666667	3876	0.757739938
CG5661	NA	NA	NA	NA	NA	NA	NA	NA	NA	NA	NA	NA	157.0882353	171	0.385964912
CG5682	NA	NA	NA	NA	NA	NA	NA	NA	NA	NA	NA	NA	199.7179487	560	0.083928571
CG5684	NA	NA	NA	NA	NA	NA	NA	NA	NA	NA	NA	NA	-13.94117647	171	0.538011696
CG5694	NA	NA	NA	NA	NA	NA	NA	NA	NA	-61.9375	153	0.60130719	-61.9375	153	0.60130719
CG5704	NA	NA	NA	NA	NA	NA	NA	NA	NA	NA	NA	NA	-1512.176471	171	0.98245614
CG5706	NA	NA	NA	NA	NA	NA	NA	NA	NA	NA	NA	NA	254.9615385	105	0.047619048
CG5707	NA	NA	NA	NA	NA	NA	NA	NA	NA	NA	NA	NA	-753.9117647	171	0.941520468
CG5708	NA	NA	NA	NA	NA	NA	NA	NA	NA	NA	NA	NA	62.5	153	0.379084967
CG5724	NA	NA	NA	NA	NA	NA	NA	NA	NA	-1723.041667	91	0.945054945	-1723.041667	91	0.945054945
CG5730	229.5833333	91	0.010989011	229.5833333	91	0.010989011	229.5833333	91	0.010989011	229.5833333	91	0.010989011	229.5833333	91	0.010989011
CG5732	NA	NA	NA	NA	NA	NA	-230.3076923	105	0.961904762	-230.3076923	105	0.961904762	-228.0416667	91	0.956043956
CG5778	-33.61538462	105	0.476190476	-33.61538462	105	0.476190476	-33.61538462	105	0.476190476	-97.25	455	0.591208791	-97.25	455	0.591208791
CG5790	NA	NA	NA	NA	NA	NA	NA	NA	NA	14.15625	153	0.522875817	42.44230769	105	0.476190476
CG5791	NA	NA	NA	NA	NA	NA	NA	NA	NA	1156	105	0.019047619	1156	105	0.019047619
CG5796	NA	NA	NA	NA	NA	NA	NA	NA	NA	NA	NA	NA	133.0384615	105	0.342857143
CG5799	NA	NA	NA	NA	NA	NA	NA	NA	NA	NA	NA	NA	-97.81818182	78	0.615384615
CG5803	NA	NA	NA	NA	NA	NA	NA	NA	NA	NA	NA	NA	171.0384615	560	0.310714286
CG5830	NA	NA	NA	NA	NA	NA	NA	NA	NA	NA	NA	NA	-805.3333333	1140	0.984210526
CG5841	684.5277778	190	0.010526316	127.1470588	1140	0.315789474	127.1470588	1140	0.315789474	127.1470588	1140	0.315789474	127.1470588	1140	0.315789474
CG5872	NA	NA	NA	NA	NA	NA	NA	NA	NA	NA	NA	NA	-108.1538462	105	0.59047619
CG5873	NA	NA	NA	NA	NA	NA	NA	NA	NA	-367.6904762	680	0.892647059	-367.6904762	680	0.892647059
CG5888	NA	NA	NA	NA	NA	NA	NA	NA	NA	NA	NA	NA	-111.8666667	816	0.639705882
CG5892	NA	NA	NA	NA	NA	NA	NA	NA	NA	-1648.166667	91	0.989010989	-1648.166667	91	0.989010989
CG5904	NA	NA	NA	NA	NA	NA	NA	NA	NA	-73.16666667	190	0.684210526	-132.9607843	1140	0.879824561
CG5906	NA	NA	NA	NA	NA	NA	NA	NA	NA	NA	NA	NA	57.44117647	171	0.339181287
CG5912	378.375	495	0.329292929	378.375	495	0.329292929	378.375	495	0.329292929	378.375	495	0.329292929	378.375	495	0.329292929
CG5919	128.3214286	120	0.325	128.3214286	120	0.325	128.3214286	120	0.325	170.7692308	105	0.266666667	170.7692308	105	0.266666667
CG5924	NA	NA	NA	NA	NA	NA	NA	NA	NA	NA	NA	NA	435.4333333	136	0.051470588
CG5931	NA	NA	NA	NA	NA	NA	NA	NA	NA	NA	NA	NA	-624.8333333	190	0.978947368
CG5955	NA	NA	NA	NA	NA	NA	NA	NA	NA	NA	NA	NA	206.8571429	120	0.4
CG5958	NA	NA	NA	NA	NA	NA	NA	NA	NA	194.7	136	0.022058824	194.7	136	0.022058824
CG5973	NA	NA	NA	NA	NA	NA	201.8666667	136	0.132352941	201.8666667	136	0.132352941	201.8666667	136	0.132352941
CG5983	NA	NA	NA	NA	NA	NA	NA	NA	NA	NA	NA	NA	81.92857143	36	0.333333333
CG5999	NA	NA	NA	NA	NA	NA	NA	NA	NA	NA	NA	NA	-217.5833333	91	0.67032967
CG6014	NA	NA	NA	466.2083333	91	0.153846154	466.2083333	91	0.153846154	-33.5	3432	0.543706294	-33.5	3432	0.543706294
CG6019	NA	NA	NA	NA	NA	NA	NA	NA	NA	NA	NA	NA	381.5833333	3003	0.072261072
CG6024	34.43333333	136	0.477941176	34.43333333	136	0.477941176	34.43333333	136	0.477941176	34.43333333	136	0.477941176	-0.547619048	680	0.532352941
CG6027	193.4583333	165	0.109090909	193.4583333	165	0.109090909	193.4583333	165	0.109090909	193.4583333	165	0.109090909	193.4583333	165	0.109090909
CG6034	NA	NA	NA	NA	NA	NA	NA	NA	NA	NA	NA	NA	-789.8431373	1140	0.974561404
CG6051	138.2222222	55	0.309090909	138.2222222	55	0.309090909	138.2222222	55	0.309090909	138.2222222	55	0.309090909	138.2222222	55	0.309090909
CG6055	NA	NA	NA	NA	NA	NA	NA	NA	NA	NA	NA	NA	273.2857143	120	0.191666667
CG6072	NA	NA	NA	125.0714286	120	0.191666667	125.0714286	120	0.191666667	125.0714286	120	0.191666667	66.58974359	560	0.296428571
CG6073	NA	NA	NA	NA	NA	NA	NA	NA	NA	NA	NA	NA	19.61538462	2380	0.450420168
CG6091	NA	NA	NA	NA	NA	NA	NA	NA	NA	NA	NA	NA	-641.2222222	190	0.942105263
CG6114	-430.7727273	78	0.833333333	-430.7727273	78	0.833333333	-430.7727273	78	0.833333333	-430.7727273	78	0.833333333	-15.05	1001	0.497502498
CG6116	NA	NA	NA	NA	NA	NA	NA	NA	NA	25.1	136	0.470588235	25.1	136	0.470588235
CG6126	NA	NA	NA	NA	NA	NA	NA	NA	NA	-72.25641026	560	0.753571429	-72.25641026	560	0.753571429
CG6130	NA	NA	NA	NA	NA	NA	-102.125	153	0.830065359	0.866666667	816	0.602941176	27.58333333	18564	0.479422538
CG6134	NA	NA	NA	NA	NA	NA	465.1428571	120	0.091666667	465.1428571	120	0.091666667	343.1428571	680	0.104411765
CG6136	NA	NA	NA	NA	NA	NA	NA	NA	NA	73.8	816	0.295343137	-14.26153846	8568	0.557773109
CG6143	NA	NA	NA	NA	NA	NA	-10.07894737	210	0.485714286	-10.07894737	210	0.485714286	-10.07894737	210	0.485714286
CG6145	306.5	190	0.015789474	306.5	190	0.015789474	306.5	190	0.015789474	306.5	190	0.015789474	293.3529412	1140	0.003508772
CG6154	NA	NA	NA	NA	NA	NA	NA	NA	NA	NA	NA	NA	218.1666667	136	0.191176471
CG6168	NA	NA	NA	NA	NA	NA	114.4375	153	0.522875817	114.4375	153	0.522875817	114.4375	153	0.522875817
CG6173	NA	NA	NA	NA	NA	NA	NA	NA	NA	-113.75	91	0.648351648	-113.75	91	0.648351648
CG6178	NA	NA	NA	NA	NA	NA	NA	NA	NA	NA	NA	NA	239.8333333	91	0.164835165
CG6190	NA	NA	NA	NA	NA	NA	NA	NA	NA	NA	NA	NA	-161.5588235	171	0.725146199
CG6197	NA	NA	NA	NA	NA	NA	NA	NA	NA	NA	NA	NA	111.1470588	171	0.239766082
CG6207	-244.5208333	969	0.714138287	-244.5208333	969	0.714138287	-244.5208333	969	0.714138287	-244.5208333	969	0.714138287	-244.5208333	969	0.714138287
CG6220	NA	NA	NA	NA	NA	NA	NA	NA	NA	-25.08333333	190	0.568421053	-103.2857143	792	0.828282828
CG6224	NA	NA	NA	NA	NA	NA	NA	NA	NA	NA	NA	NA	6.944444444	190	0.468421053
CG6231	NA	NA	NA	NA	NA	NA	NA	NA	NA	NA	NA	NA	-65.5	105	0.533333333
CG6234	NA	NA	NA	NA	NA	NA	NA	NA	NA	600.0833333	91	0.098901099	600.0833333	91	0.098901099
CG6254	NA	NA	NA	NA	NA	NA	NA	NA	NA	NA	NA	NA	713.0666667	136	0.088235294
CG6262	NA	NA	NA	NA	NA	NA	NA	NA	NA	NA	NA	NA	-68.70588235	171	0.619883041
CG6265	NA	NA	NA	NA	NA	NA	NA	NA	NA	NA	NA	NA	-56.9047619	680	0.673529412
CG6304	NA	NA	NA	NA	NA	NA	NA	NA	NA	NA	NA	NA	-178.6666667	136	0.808823529
CG6312	NA	NA	NA	NA	NA	NA	NA	NA	NA	130.9	136	0.235294118	130.9	136	0.235294118
CG6322	NA	NA	NA	NA	NA	NA	NA	NA	NA	NA	NA	NA	-1208.205882	171	0.988304094
CG6323	NA	NA	NA	NA	NA	NA	NA	NA	NA	204.5	105	0.095238095	197.5833333	455	0.068131868
CG6325	NA	NA	NA	NA	NA	NA	NA	NA	NA	NA	NA	NA	-532.5333333	136	0.867647059
CG6330	313.3214286	120	0.116666667	313.3214286	120	0.116666667	75.06410256	560	0.385714286	75.06410256	560	0.385714286	103.125	455	0.338461538
CG6333	NA	NA	NA	NA	NA	NA	NA	NA	NA	NA	NA	NA	115.3026316	210	0.352380952
CG6339	NA	NA	NA	NA	NA	NA	NA	NA	NA	NA	NA	NA	-55.02941176	171	0.555555556
CG6361	NA	NA	NA	-167.6176471	171	0.725146199	-167.6176471	171	0.725146199	-167.6176471	171	0.725146199	-155.8333333	136	0.691176471
CG6367	NA	NA	NA	-501.5555556	190	0.789473684	-501.5555556	190	0.789473684	-589.9705882	171	0.847953216	-589.9705882	171	0.847953216
CG6371	NA	NA	NA	NA	NA	NA	257.4230769	105	0.152380952	168.25	455	0.215384615	229.4666667	2002	0.05044955
CG6386	NA	NA	NA	NA	NA	NA	NA	NA	NA	NA	NA	NA	-62.57142857	120	0.583333333
CG6391	NA	NA	NA	NA	NA	NA	NA	NA	NA	184.7	66	0.106060606	184.7	66	0.106060606
CG6398	-18.82352941	1140	0.497368421	-18.82352941	1140	0.497368421	-18.82352941	1140	0.497368421	-18.82352941	1140	0.497368421	-18.82352941	1140	0.497368421
CG6405	NA	NA	NA	NA	NA	NA	NA	NA	NA	NA	NA	NA	107.75	91	0.736263736
CG6410	NA	NA	NA	NA	NA	NA	NA	NA	NA	NA	NA	NA	-206.7916667	969	0.7750258
CG6417	NA	NA	NA	NA	NA	NA	NA	NA	NA	NA	NA	NA	-833.8571429	120	0.966666667
CG6424	12.25	286	0.433566434	12.25	286	0.433566434	184.5	1001	0.260739261	184.5	1001	0.260739261	184.5	1001	0.260739261
CG6445	NA	NA	NA	7.289473684	210	0.528571429	7.289473684	210	0.528571429	7.289473684	210	0.528571429	7.289473684	210	0.528571429
CG6449	NA	NA	NA	NA	NA	NA	-141.3333333	84	0.583333333	113.7916667	210	0.404761905	204	210	0.342857143
CG6451	NA	NA	NA	NA	NA	NA	NA	NA	NA	NA	NA	NA	34.16666667	190	0.484210526
CG6456	NA	NA	NA	NA	NA	NA	NA	NA	NA	NA	NA	NA	-2.733333333	136	0.588235294
CG6474	NA	NA	NA	NA	NA	NA	NA	NA	NA	257.0294118	1140	0.1	257.0294118	1140	0.1
CG6479	NA	NA	NA	NA	NA	NA	NA	NA	NA	NA	NA	NA	-78.46666667	136	0.573529412
CG6490	339.7948718	560	0.207142857	339.7948718	560	0.207142857	339.7948718	560	0.207142857	339.7948718	560	0.207142857	303.6363636	4368	0.168040293
CG6492	NA	NA	NA	NA	NA	NA	NA	NA	NA	NA	NA	NA	112.7941176	1140	0.334210526
CG6497	NA	NA	NA	NA	NA	NA	-6.289473684	210	0.604761905	22	5985	0.53550543	108.6153846	2380	0.358403361
CG6512	NA	NA	NA	NA	NA	NA	NA	NA	NA	-77.11111111	1330	0.793984962	-86.48529412	5985	0.847619048
CG6514	NA	NA	NA	NA	NA	NA	NA	NA	NA	NA	NA	NA	217.25	153	0.261437908
CG6518	NA	NA	NA	NA	NA	NA	NA	NA	NA	NA	NA	NA	266.4230769	2380	0.176470588
CG6522	NA	NA	NA	NA	NA	NA	NA	NA	NA	NA	NA	NA	694.8235294	171	0.058479532
CG6527	NA	NA	NA	NA	NA	NA	NA	NA	NA	NA	NA	NA	554.3181818	78	0.115384615
CG6578	NA	NA	NA	NA	NA	NA	NA	NA	NA	NA	NA	NA	428.7777778	190	0.021052632
CG6588	NA	NA	NA	NA	NA	NA	NA	NA	NA	11.20588235	171	0.426900585	-25.82142857	680	0.657352941
CG6611	NA	NA	NA	NA	NA	NA	NA	NA	NA	NA	NA	NA	163.6	816	0.183823529
CG6614	NA	NA	NA	NA	NA	NA	NA	NA	NA	NA	NA	NA	-129.375	91	0.945054945
CG6638	1674.235294	171	0.005847953	1674.235294	171	0.005847953	1674.235294	171	0.005847953	1674.235294	171	0.005847953	987.3076923	2380	0.006302521
CG6644	NA	NA	NA	NA	NA	NA	NA	NA	NA	NA	NA	NA	-172.0333333	56	0.660714286
CG6649	NA	NA	NA	NA	NA	NA	NA	NA	NA	NA	NA	NA	-802.25	70	0.928571429
CG6653	NA	NA	NA	NA	NA	NA	NA	NA	NA	0.5	56	0.535714286	275.625	70	0.185714286
CG6658	NA	NA	NA	NA	NA	NA	NA	NA	NA	NA	NA	NA	198.4	126	0.365079365
CG6660	NA	NA	NA	NA	NA	NA	372.9423077	105	0.152380952	372.9423077	105	0.152380952	476.4166667	455	0.065934066
CG6667	NA	NA	NA	-513.4375	153	0.934640523	-491.7666667	136	0.926470588	-491.7666667	136	0.926470588	-491.7666667	136	0.926470588
CG6669	291.5	924	0.010822511	291.5	924	0.010822511	291.5	924	0.010822511	327.6285714	792	0.002525253	333.4285714	330	0.006060606
CG6671	NA	NA	NA	NA	NA	NA	NA	NA	NA	NA	NA	NA	112.9230769	105	0.476190476
CG6674	NA	NA	NA	NA	NA	NA	NA	NA	NA	NA	NA	NA	-99.84615385	105	0.723809524
CG6695	NA	NA	NA	NA	NA	NA	NA	NA	NA	NA	NA	NA	-47.15384615	105	0.580952381
CG6701	NA	NA	NA	NA	NA	NA	2288.588235	171	0.070175439	2288.588235	171	0.070175439	2288.588235	171	0.070175439
CG6702	-440	55	0.781818182	-440	55	0.781818182	-997.3333333	84	0.976190476	-997.3333333	84	0.976190476	-997.3333333	84	0.976190476
CG6704	NA	NA	NA	NA	NA	NA	NA	NA	NA	NA	NA	NA	-134.3571429	120	0.658333333
CG6718	NA	NA	NA	NA	NA	NA	NA	NA	NA	-19.41176471	171	0.526315789	12.42708333	969	0.417956656
CG6721	NA	NA	NA	NA	NA	NA	NA	NA	NA	-642.7916667	969	0.997936017	-642.7916667	969	0.997936017
CG6725	NA	NA	NA	NA	NA	NA	NA	NA	NA	NA	NA	NA	251.5238095	680	0.122058824
CG6726	NA	NA	NA	NA	NA	NA	NA	NA	NA	NA	NA	NA	546.3461538	105	0.085714286
CG6729	NA	NA	NA	NA	NA	NA	NA	NA	NA	NA	NA	NA	32.46666667	136	0.441176471
CG6733	NA	NA	NA	NA	NA	NA	NA	NA	NA	NA	NA	NA	237.7307692	105	0.371428571
CG6738	NA	NA	NA	NA	NA	NA	NA	NA	NA	NA	NA	NA	-372.3333333	455	0.835164835
CG6755	NA	NA	NA	NA	NA	NA	NA	NA	NA	NA	NA	NA	99.86666667	286	0.346153846
CG6801	NA	NA	NA	NA	NA	NA	NA	NA	NA	NA	NA	NA	312.25	153	0.14379085
CG6806	NA	NA	NA	NA	NA	NA	-2639.75	153	0.921568627	-2639.75	153	0.921568627	-2639.75	153	0.921568627
CG6816	NA	NA	NA	NA	NA	NA	NA	NA	NA	490.0833333	190	0.210526316	490.0833333	190	0.210526316
CG6818	NA	NA	NA	NA	NA	NA	NA	NA	NA	-324.9375	153	0.784313725	-324.9375	153	0.784313725
CG6833	NA	NA	NA	NA	NA	NA	NA	NA	NA	NA	NA	NA	56.63888889	190	0.389473684
CG6836	NA	NA	NA	NA	NA	NA	NA	NA	NA	139	11628	0.37753698	139	11628	0.37753698
CG6847	212.9444444	190	0.026315789	212.9444444	190	0.026315789	212.9444444	190	0.026315789	212.9444444	190	0.026315789	220.3571429	120	0.041666667
CG6867	NA	NA	NA	NA	NA	NA	NA	NA	NA	NA	NA	NA	440.9090909	1365	0.054945055
CG6871	NA	NA	NA	NA	NA	NA	NA	NA	NA	NA	NA	NA	86.14285714	120	0.008333333
CG6873	NA	NA	NA	NA	NA	NA	NA	NA	NA	125.8333333	190	0.252631579	140.59375	153	0.241830065
CG6889	-39.01923077	2380	0.335294118	-36.16666667	1820	0.328021978	-36.16666667	1820	0.328021978	-36.16666667	1820	0.328021978	-55.61363636	1365	0.351648352
CG6895	NA	NA	NA	NA	NA	NA	NA	NA	NA	NA	NA	NA	156.9117647	171	0.245614035
CG6896	296.35	43758	0.05427579	296.35	43758	0.05427579	296.35	43758	0.05427579	296.35	43758	0.05427579	296.35	43758	0.05427579
CG6897	NA	NA	NA	NA	NA	NA	NA	NA	NA	605.1458333	969	0.080495356	383.1607143	3060	0.179411765
CG6899	NA	NA	NA	421.875	153	0.137254902	421.875	153	0.137254902	421.875	153	0.137254902	421.875	153	0.137254902
CG6912	NA	NA	NA	NA	NA	NA	NA	NA	NA	NA	NA	NA	1913.125	153	0.019607843
CG6928	226.2941176	171	0.233918129	226.2941176	171	0.233918129	226.2941176	171	0.233918129	226.2941176	171	0.233918129	334.3333333	28	0.071428571
CG6937	NA	NA	NA	NA	NA	NA	NA	NA	NA	NA	NA	NA	1159.285714	120	0.025
CG6959	102.7051282	560	0.394642857	102.7051282	560	0.394642857	102.7051282	560	0.394642857	134.2083333	1820	0.311538462	134.2083333	1820	0.311538462
CG6976	NA	NA	NA	-371.0384615	105	0.780952381	-371.0384615	105	0.780952381	-198	455	0.698901099	-198	455	0.698901099
CG6977	76.875	495	0.296969697	76.875	495	0.296969697	76.875	495	0.296969697	76.875	495	0.296969697	76.875	495	0.296969697
CG6981	NA	NA	NA	NA	NA	NA	NA	NA	NA	NA	NA	NA	-24.5	91	0.505494505
CG6987	NA	NA	NA	NA	NA	NA	NA	NA	NA	-58.73529412	171	0.894736842	-61.16666667	136	0.882352941
CG7002	NA	NA	NA	NA	NA	NA	NA	NA	NA	NA	NA	NA	-722.2352941	171	0.883040936
CG7023	-114.1212121	364	0.711538462	-114.1212121	364	0.711538462	-114.1212121	364	0.711538462	-114.1212121	364	0.711538462	-114.1212121	364	0.711538462
CG7024	NA	NA	NA	NA	NA	NA	NA	NA	NA	NA	NA	NA	276.3571429	120	0.566666667
CG7039	NA	NA	NA	280.2083333	455	0.032967033	280.2083333	455	0.032967033	280.2083333	455	0.032967033	280.2083333	455	0.032967033
CG7045	NA	NA	NA	NA	NA	NA	NA	NA	NA	NA	NA	NA	308.4583333	91	0.241758242
CG7048	NA	NA	NA	NA	NA	NA	NA	NA	NA	-81.16666667	91	0.824175824	-81.16666667	91	0.824175824
CG7050	-329.7916667	91	0.692307692	-424.469697	364	0.793956044	-424.469697	364	0.793956044	-424.469697	364	0.793956044	-455.9833333	286	0.800699301
CG7054	NA	NA	NA	NA	NA	NA	NA	NA	NA	-213.125	91	0.681318681	-213.125	91	0.681318681
CG7057	NA	NA	NA	NA	NA	NA	NA	NA	NA	-141.8333333	91	0.758241758	-141.8333333	91	0.758241758
CG7094	NA	NA	NA	NA	NA	NA	-1178.5	171	0.98245614	-509.45	3876	0.86996904	-509.45	3876	0.86996904
CG7100	309.8888889	24310	0.0472645	256.3055556	24310	0.088646647	256.3055556	24310	0.088646647	256.3055556	24310	0.088646647	256.3055556	24310	0.088646647
CG7118	NA	NA	NA	2066.588235	171	0.064327485	2066.588235	171	0.064327485	2066.588235	171	0.064327485	2066.588235	171	0.064327485
CG7120	NA	NA	NA	NA	NA	NA	NA	NA	NA	87.41176471	171	0.421052632	87.41176471	171	0.421052632
CG7147	463.8888889	220	0.072727273	463.8888889	220	0.072727273	363.1	286	0.167832168	363.1	286	0.167832168	363.1	286	0.167832168
CG7170	NA	NA	NA	749.5294118	171	0.076023392	749.5294118	171	0.076023392	749.5294118	171	0.076023392	749.5294118	171	0.076023392
CG7178	NA	NA	NA	NA	NA	NA	NA	NA	NA	NA	NA	NA	2.055555556	190	0.421052632
CG7218	NA	NA	NA	NA	NA	NA	NA	NA	NA	-227.625	455	0.874725275	-227.625	455	0.874725275
CG7221	NA	NA	NA	NA	NA	NA	NA	NA	NA	NA	NA	NA	-284.8461538	105	0.942857143
CG7229	NA	NA	NA	NA	NA	NA	NA	NA	NA	NA	NA	NA	51.94444444	190	0.447368421
CG7231	NA	NA	NA	NA	NA	NA	NA	NA	NA	NA	NA	NA	120.875	45	0.4
CG7233	424.0714286	3432	0.057692308	424.0714286	3432	0.057692308	424.0714286	3432	0.057692308	424.0714286	3432	0.057692308	234	3003	0.199134199
CG7235	NA	NA	NA	NA	NA	NA	NA	NA	NA	545.2058824	171	0.532163743	276.5769231	105	0.523809524
CG7298	NA	NA	NA	NA	NA	NA	NA	NA	NA	NA	NA	NA	2003.166667	91	0.021978022
CG7309	NA	NA	NA	-257.5	153	0.849673203	-152.6190476	680	0.792647059	-152.6190476	680	0.792647059	45.54285714	19448	0.393253805
CG7313	NA	NA	NA	NA	NA	NA	NA	NA	NA	NA	NA	NA	54.38095238	120	0.441666667
CG7329	-147.1	136	0.808823529	-147.1	136	0.808823529	-147.1	136	0.808823529	-147.1	136	0.808823529	-147.1	136	0.808823529
CG7331	NA	NA	NA	NA	NA	NA	NA	NA	NA	-84	91	0.758241758	-84	91	0.758241758
CG7333	NA	NA	NA	NA	NA	NA	NA	NA	NA	NA	NA	NA	88.25	91	0.21978022
CG7334	NA	NA	NA	NA	NA	NA	NA	NA	NA	NA	NA	NA	-325.1111111	190	0.747368421
CG7340	NA	NA	NA	NA	NA	NA	NA	NA	NA	-91.34615385	105	0.771428571	-91.34615385	105	0.771428571
CG7341	NA	NA	NA	NA	NA	NA	NA	NA	NA	615.875	153	0.104575163	192.7333333	816	0.237745098
CG7342	NA	NA	NA	NA	NA	NA	NA	NA	NA	85.95833333	91	0.472527473	85.95833333	91	0.472527473
CG7352	NA	NA	NA	NA	NA	NA	NA	NA	NA	NA	NA	NA	207	91	0.307692308
CG7360	NA	NA	NA	NA	NA	NA	-76.88461538	105	0.561904762	83.66666667	364	0.365384615	83.66666667	364	0.365384615
CG7368	NA	NA	NA	NA	NA	NA	282.2777778	190	0.073684211	282.2777778	190	0.073684211	282.2777778	190	0.073684211
CG7390	NA	NA	NA	NA	NA	NA	NA	NA	NA	-8.147058824	171	0.631578947	-8.147058824	171	0.631578947
CG7391	NA	NA	NA	NA	NA	NA	NA	NA	NA	NA	NA	NA	189.125	153	0.352941176
CG7395	-149.85	126	0.476190476	-149.85	126	0.476190476	-175.25	126	0.571428571	-175.25	126	0.571428571	-175.25	126	0.571428571
CG7399	NA	NA	NA	NA	NA	NA	NA	NA	NA	NA	NA	NA	47.875	153	0.307189542
CG7409	NA	NA	NA	NA	NA	NA	NA	NA	NA	NA	NA	NA	4.5	153	0.352941176
CG7422	NA	NA	NA	-448.5625	153	0.908496732	-448.5625	153	0.908496732	-448.5625	153	0.908496732	-245.4666667	816	0.786764706
CG7439	-130.4404762	50388	0.978566325	-130.4404762	50388	0.978566325	-130.4404762	50388	0.978566325	-130.4404762	50388	0.978566325	-130.4404762	50388	0.978566325
CG7450	NA	NA	NA	NA	NA	NA	195.1666667	455	0.276923077	195.1666667	455	0.276923077	195.1666667	455	0.276923077
CG7460	NA	NA	NA	NA	NA	NA	NA	NA	NA	-103.8823529	1140	0.626315789	-103.8823529	1140	0.626315789
CG7497	NA	NA	NA	NA	NA	NA	NA	NA	NA	NA	NA	NA	613.5	1330	0.011278195
CG7499	NA	NA	NA	NA	NA	NA	NA	NA	NA	NA	NA	NA	439	171	0.187134503
CG7507	NA	NA	NA	NA	NA	NA	NA	NA	NA	NA	NA	NA	1756.3125	153	0.098039216
CG7509	NA	NA	NA	NA	NA	NA	NA	NA	NA	NA	NA	NA	-103	153	0.607843137
CG7514	NA	NA	NA	NA	NA	NA	NA	NA	NA	NA	NA	NA	-27	136	0.757352941
CG7524	425.6166667	6188	0.157886231	193.2878788	12376	0.313267615	193.2878788	12376	0.313267615	193.2878788	12376	0.313267615	201.2333333	8008	0.316433566
CG7535	-490.5128205	560	0.910714286	-490.5128205	560	0.910714286	-671.1666667	1820	0.982417582	-671.1666667	1820	0.982417582	-671.1666667	1820	0.982417582
CG7546	NA	NA	NA	NA	NA	NA	NA	NA	NA	48.71875	153	0.437908497	48.71875	153	0.437908497
CG7560	NA	NA	NA	NA	NA	NA	NA	NA	NA	NA	NA	NA	-34.3125	153	0.529411765
CG7571	30.12857143	11628	0.444788442	30.12857143	11628	0.444788442	30.12857143	11628	0.444788442	30.12857143	11628	0.444788442	30.12857143	11628	0.444788442
CG7573	NA	NA	NA	NA	NA	NA	NA	NA	NA	NA	NA	NA	159.03125	153	0.078431373
CG7582	NA	NA	NA	NA	NA	NA	NA	NA	NA	NA	NA	NA	355.2083333	91	0.230769231
CG7600	NA	NA	NA	NA	NA	NA	NA	NA	NA	NA	NA	NA	202.1176471	171	0.111111111
CG7615	NA	NA	NA	NA	NA	NA	NA	NA	NA	56.64285714	120	0.408333333	56.64285714	120	0.408333333
CG7631	NA	NA	NA	NA	NA	NA	NA	NA	NA	NA	NA	NA	422.1666667	91	0.274725275
CG7643	NA	NA	NA	NA	NA	NA	NA	NA	NA	NA	NA	NA	83.14285714	120	0.35
CG7644	64.79166667	165	0.363636364	64.79166667	165	0.363636364	64.79166667	165	0.363636364	64.79166667	165	0.363636364	64.79166667	165	0.363636364
CG7664	NA	NA	NA	NA	NA	NA	NA	NA	NA	NA	NA	NA	376.625	153	0.222222222
CG7692	NA	NA	NA	NA	NA	NA	NA	NA	NA	NA	NA	NA	351.2894737	210	0.095238095
CG7724	NA	NA	NA	NA	NA	NA	NA	NA	NA	NA	NA	NA	341.625	153	0.156862745
CG7727	-48.90625	969	0.59752322	-48.90625	969	0.59752322	-48.90625	969	0.59752322	-48.90625	969	0.59752322	-167.9	816	0.708333333
CG7734	74.80208333	969	0.486068111	74.80208333	969	0.486068111	74.80208333	969	0.486068111	74.80208333	969	0.486068111	700.35	3876	0.277347781
CG7740	NA	NA	NA	NA	NA	NA	NA	NA	NA	NA	NA	NA	-431.0384615	105	0.980952381
CG7759	NA	NA	NA	NA	NA	NA	NA	NA	NA	NA	NA	NA	53.5	210	0.366666667
CG7766	NA	NA	NA	NA	NA	NA	NA	NA	NA	91.5	455	0.030769231	91.5	455	0.030769231
CG7768	NA	NA	NA	NA	NA	NA	NA	NA	NA	593.9117647	171	0.046783626	593.9117647	171	0.046783626
CG7772	NA	NA	NA	NA	NA	NA	NA	NA	NA	NA	NA	NA	180.1666667	190	0.215789474
CG7777	NA	NA	NA	NA	NA	NA	NA	NA	NA	46.57894737	210	0.138095238	47	36	0.194444444
CG7847	-7.722222222	220	0.527272727	-7.722222222	220	0.527272727	-7.722222222	220	0.527272727	278.2	56	0.25	278.2	56	0.25
CG7850	NA	NA	NA	2767.295455	78	0.128205128	2767.295455	78	0.128205128	2767.295455	78	0.128205128	2767.295455	78	0.128205128
CG7855	-163.375	455	0.685714286	-163.375	455	0.685714286	-163.375	455	0.685714286	-163.375	455	0.685714286	-285.1590909	1365	0.831501832
CG7887	NA	NA	NA	NA	NA	NA	NA	NA	NA	-307.4666667	136	0.845588235	-61.29166667	1820	0.586263736
CG7889	NA	NA	NA	NA	NA	NA	NA	NA	NA	-94.84210526	210	0.628571429	-94.84210526	210	0.628571429
CG7890	516.1052632	210	0.076190476	516.1052632	210	0.076190476	516.1052632	210	0.076190476	516.1052632	210	0.076190476	516.1052632	210	0.076190476
CG7892	-94.14285714	6435	0.679098679	-94.14285714	6435	0.679098679	-94.14285714	6435	0.679098679	-267.4666667	2002	0.886613387	-267.4666667	2002	0.886613387
CG7896	NA	NA	NA	NA	NA	NA	NA	NA	NA	NA	NA	NA	-278.4166667	455	0.89010989
CG7913	NA	NA	NA	NA	NA	NA	NA	NA	NA	NA	NA	NA	195.1538462	105	0.295238095
CG7916	NA	NA	NA	291.5909091	78	0.166666667	291.5909091	78	0.166666667	291.5909091	78	0.166666667	263.6111111	55	0.2
CG7948	NA	NA	NA	NA	NA	NA	NA	NA	NA	NA	NA	NA	-52.85714286	120	0.541666667
CG7950	NA	NA	NA	NA	NA	NA	NA	NA	NA	NA	NA	NA	120.5	120	0.3
CG7953	NA	NA	NA	NA	NA	NA	27.77272727	78	0.230769231	-1.388888889	55	0.290909091	-1.388888889	55	0.290909091
CG7955	NA	NA	NA	NA	NA	NA	NA	NA	NA	NA	NA	NA	898.75	153	0.032679739
CG7956	NA	NA	NA	NA	NA	NA	NA	NA	NA	NA	NA	NA	107.5833333	91	0.351648352
CG7959	NA	NA	NA	NA	NA	NA	NA	NA	NA	NA	NA	NA	474.28125	153	0.189542484
CG7968	NA	NA	NA	NA	NA	NA	NA	NA	NA	264.4444444	55	0.363636364	264.4444444	55	0.363636364
CG7978	4.25	455	0.56043956	4.25	455	0.56043956	4.25	455	0.56043956	79.95	1001	0.30969031	79.95	1001	0.30969031
CG7987	NA	NA	NA	NA	NA	NA	NA	NA	NA	NA	NA	NA	-145.2352941	171	0.777777778
CG7992	NA	NA	NA	NA	NA	NA	NA	NA	NA	463.1052632	210	0.242857143	463.1052632	210	0.242857143
CG8003	NA	NA	NA	NA	NA	NA	NA	NA	NA	NA	NA	NA	237.625	45	0.111111111
CG8008	NA	NA	NA	-11.08974359	560	0.507142857	-11.08974359	560	0.507142857	-11.08974359	560	0.507142857	-11.08974359	560	0.507142857
CG8021	NA	NA	NA	NA	NA	NA	NA	NA	NA	NA	NA	NA	75.3	136	0.301470588
CG8032	NA	NA	NA	NA	NA	NA	NA	NA	NA	NA	NA	NA	-172.7	136	0.735294118
CG8034	383.4473684	210	0.185714286	383.4473684	210	0.185714286	383.4473684	210	0.185714286	383.4473684	210	0.185714286	438.3888889	1330	0.083458647
CG8044	NA	NA	NA	NA	NA	NA	NA	NA	NA	NA	NA	NA	578.6470588	171	0.01754386
CG8049	-220.6333333	286	0.706293706	-220.6333333	286	0.706293706	-220.6333333	286	0.706293706	-220.6333333	286	0.706293706	-220.6333333	286	0.706293706
CG8051	NA	NA	NA	NA	NA	NA	NA	NA	NA	554.6029412	5985	0.004344194	204.9333333	54264	0.187969925
CG8062	1319.973684	210	0.00952381	257.5	54264	0.210434174	257.5	54264	0.210434174	257.5	54264	0.210434174	257.5	54264	0.210434174
CG8080	NA	NA	NA	NA	NA	NA	NA	NA	NA	-251.3846154	105	0.971428571	-251.3846154	105	0.971428571
CG8083	NA	NA	NA	NA	NA	NA	NA	NA	NA	443.8269231	105	0.380952381	443.8269231	105	0.380952381
CG8084	NA	NA	NA	NA	NA	NA	NA	NA	NA	NA	NA	NA	-668.0769231	105	0.838095238
CG8086	NA	NA	NA	NA	NA	NA	NA	NA	NA	NA	NA	NA	145.65	1001	0.125874126
CG8091	NA	NA	NA	NA	NA	NA	NA	NA	NA	NA	NA	NA	-397.1923077	105	0.828571429
CG8098	119.4666667	816	0.295343137	119.4666667	816	0.295343137	119.4666667	816	0.295343137	119.4666667	816	0.295343137	119.4666667	816	0.295343137
CG8118	133.4411765	171	0.257309942	133.4411765	171	0.257309942	133.4411765	171	0.257309942	133.4411765	171	0.257309942	133.4411765	171	0.257309942
CG8121	NA	NA	NA	NA	NA	NA	NA	NA	NA	NA	NA	NA	436.4666667	15504	0.048890609
CG8127	161.1111111	220	0.327272727	161.1111111	220	0.327272727	161.1111111	220	0.327272727	435.825	1287	0.13986014	150.6	252	0.392857143
CG8137	NA	NA	NA	NA	NA	NA	NA	NA	NA	-394.3076923	105	0.771428571	-394.3076923	105	0.771428571
CG8138	NA	NA	NA	NA	NA	NA	NA	NA	NA	NA	NA	NA	-1237.230769	105	1
CG8142	NA	NA	NA	NA	NA	NA	NA	NA	NA	NA	NA	NA	-316.5980392	1140	0.905263158
CG8147	NA	NA	NA	NA	NA	NA	NA	NA	NA	NA	NA	NA	1461	153	0.019607843
CG8165	NA	NA	NA	NA	NA	NA	NA	NA	NA	NA	NA	NA	101.8529412	171	0.251461988
CG8166	NA	NA	NA	NA	NA	NA	NA	NA	NA	NA	NA	NA	-114.0952381	680	0.620588235
CG8169	NA	NA	NA	NA	NA	NA	NA	NA	NA	381.25	153	0.202614379	381.25	153	0.202614379
CG8171	NA	NA	NA	23.3125	153	0.300653595	23.3125	153	0.300653595	23.3125	153	0.300653595	23.3125	153	0.300653595
CG8174	NA	NA	NA	NA	NA	NA	NA	NA	NA	NA	NA	NA	162.3035714	3060	0.29379085
CG8176	NA	NA	NA	NA	NA	NA	-426.9117647	171	0.865497076	-426.9117647	171	0.865497076	-426.9117647	171	0.865497076
CG8177	NA	NA	NA	NA	NA	NA	288.2352941	171	0.187134503	288.2352941	171	0.187134503	288.2352941	171	0.187134503
CG8209	NA	NA	NA	NA	NA	NA	NA	NA	NA	NA	NA	NA	-593.7941176	171	0.695906433
CG8221	NA	NA	NA	NA	NA	NA	NA	NA	NA	NA	NA	NA	244.25	969	0.165118679
CG8222	-144.3076923	105	0.647619048	-144.3076923	105	0.647619048	-144.3076923	105	0.647619048	-144.3076923	105	0.647619048	-120.5	455	0.648351648
CG8223	NA	NA	NA	NA	NA	NA	NA	NA	NA	-119.9333333	136	0.786764706	-119.9333333	136	0.786764706
CG8228	NA	NA	NA	NA	NA	NA	NA	NA	NA	NA	NA	NA	344.2352941	171	0.134502924
CG8279	412.9166667	18564	0.102564103	412.9166667	18564	0.102564103	412.9166667	18564	0.102564103	412.9166667	18564	0.102564103	412.9166667	18564	0.102564103
CG8285	NA	NA	NA	NA	NA	NA	NA	NA	NA	NA	NA	NA	-89.23333333	136	0.625
CG8286	NA	NA	NA	NA	NA	NA	NA	NA	NA	NA	NA	NA	-30.3125	153	0.529411765
CG8291	NA	NA	NA	NA	NA	NA	NA	NA	NA	NA	NA	NA	-732.8	136	1
CG8295	NA	NA	NA	NA	NA	NA	NA	NA	NA	NA	NA	NA	84.66666667	136	0.095588235
CG8303	NA	NA	NA	NA	NA	NA	NA	NA	NA	-396.625	153	0.725490196	-396.625	153	0.725490196
CG8310	NA	NA	NA	NA	NA	NA	NA	NA	NA	119.9375	153	0.496732026	119.9375	153	0.496732026
CG8312	406	153	0.071895425	406	153	0.071895425	406	153	0.071895425	406	153	0.071895425	406	153	0.071895425
CG8318	NA	NA	NA	NA	NA	NA	NA	NA	NA	NA	NA	NA	-55.71428571	120	0.5
CG8348	NA	NA	NA	NA	NA	NA	NA	NA	NA	NA	NA	NA	236.3125	153	0.104575163
CG8351	NA	NA	NA	NA	NA	NA	NA	NA	NA	-1.538461538	560	0.489285714	-1.538461538	560	0.489285714
CG8359	NA	NA	NA	NA	NA	NA	NA	NA	NA	-26.79487179	560	0.514285714	-26.79487179	560	0.514285714
CG8398	NA	NA	NA	NA	NA	NA	NA	NA	NA	NA	NA	NA	-243.0882353	171	0.865497076
CG8400	NA	NA	NA	NA	NA	NA	NA	NA	NA	NA	NA	NA	-63.55769231	2380	0.693277311
CG8401	NA	NA	NA	NA	NA	NA	NA	NA	NA	NA	NA	NA	52.17307692	2380	0.328151261
CG8420	NA	NA	NA	NA	NA	NA	168.875	153	0.333333333	168.875	153	0.333333333	279.3333333	816	0.196078431
CG8436	NA	NA	NA	NA	NA	NA	NA	NA	NA	NA	NA	NA	8.133333333	816	0.504901961
CG8439	NA	NA	NA	NA	NA	NA	NA	NA	NA	NA	NA	NA	-51.36111111	1330	0.97518797
CG8453	NA	NA	NA	-22.72222222	1330	0.957142857	-22.72222222	1330	0.957142857	-22.72222222	1330	0.957142857	-22.72222222	1330	0.957142857
CG8454	NA	NA	NA	NA	NA	NA	NA	NA	NA	NA	NA	NA	395.2307692	77520	0.028379773
CG8457	NA	NA	NA	NA	NA	NA	NA	NA	NA	NA	NA	NA	-58.33333333	1330	0.616541353
CG8474	NA	NA	NA	NA	NA	NA	NA	NA	NA	NA	NA	NA	-298.5714286	120	0.908333333
CG8485	NA	NA	NA	NA	NA	NA	NA	NA	NA	NA	NA	NA	-236.1764706	171	0.771929825
CG8487	NA	NA	NA	NA	NA	NA	NA	NA	NA	-30.5	1001	0.539460539	NA	NA	NA
CG8490	NA	NA	NA	-7.068181818	1365	0.521611722	-7.068181818	1365	0.521611722	-7.068181818	1365	0.521611722	-7.068181818	1365	0.521611722
CG8493	NA	NA	NA	NA	NA	NA	172.0909091	1365	0.245421245	172.0909091	1365	0.245421245	172.0909091	1365	0.245421245
CG8494	NA	NA	NA	NA	NA	NA	NA	NA	NA	419.5147059	171	0.029239766	419.5147059	171	0.029239766
CG8503	NA	NA	NA	1145.176471	171	0.035087719	1145.176471	171	0.035087719	1145.176471	171	0.035087719	1145.176471	171	0.035087719
CG8520	NA	NA	NA	NA	NA	NA	NA	NA	NA	NA	NA	NA	-79	190	0.689473684
CG8523	4313.352941	171	0.005847953	4313.352941	171	0.005847953	4313.352941	171	0.005847953	4313.352941	171	0.005847953	4313.352941	171	0.005847953
CG8529	-57.8125	4845	0.602270382	-57.8125	4845	0.602270382	-57.8125	4845	0.602270382	-57.8125	4845	0.602270382	-57.8125	4845	0.602270382
CG8531	NA	NA	NA	NA	NA	NA	NA	NA	NA	NA	NA	NA	12.82352941	171	0.450292398
CG8538	NA	NA	NA	NA	NA	NA	NA	NA	NA	NA	NA	NA	-120.95	66	0.681818182
CG8542	NA	NA	NA	NA	NA	NA	NA	NA	NA	NA	NA	NA	22.91176471	171	0.16374269
CG8545	NA	NA	NA	NA	NA	NA	NA	NA	NA	NA	NA	NA	-166.7647059	171	0.98245614
CG8550	NA	NA	NA	NA	NA	NA	NA	NA	NA	NA	NA	NA	-47.20588235	171	0.614035088
CG8556	NA	NA	NA	NA	NA	NA	-682.8125	153	0.758169935	-2068.366667	462	0.993506494	-1851.666667	924	0.994588745
CG8573	NA	NA	NA	NA	NA	NA	NA	NA	NA	NA	NA	NA	157.0625	969	0.388028896
CG8579	NA	NA	NA	-1693.576923	105	0.885714286	-1693.576923	105	0.885714286	-1693.576923	105	0.885714286	-1693.576923	105	0.885714286
CG8581	170.5	18564	0.252854988	170.5	18564	0.252854988	170.5	18564	0.252854988	170.5	18564	0.252854988	170.5	18564	0.252854988
CG8584	NA	NA	NA	NA	NA	NA	NA	NA	NA	NA	NA	NA	385.9230769	105	0.057142857
CG8586	NA	NA	NA	NA	NA	NA	NA	NA	NA	-601.2692308	105	0.980952381	-601.2692308	105	0.980952381
CG8591	NA	NA	NA	NA	NA	NA	NA	NA	NA	NA	NA	NA	-434.6875	153	0.823529412
CG8593	NA	NA	NA	NA	NA	NA	NA	NA	NA	-56.75	153	0.54248366	-56.75	153	0.54248366
CG8596	NA	NA	NA	NA	NA	NA	NA	NA	NA	1914.8125	153	0.032679739	1914.8125	153	0.032679739
CG8598	NA	NA	NA	NA	NA	NA	NA	NA	NA	NA	NA	NA	-371	153	0.797385621
CG8605	NA	NA	NA	NA	NA	NA	NA	NA	NA	NA	NA	NA	-54.89285714	3060	0.626143791
CG8606	NA	NA	NA	NA	NA	NA	NA	NA	NA	NA	NA	NA	106.2678571	3060	0.31372549
CG8607	NA	NA	NA	NA	NA	NA	NA	NA	NA	NA	NA	NA	203.1071429	3060	0.167647059
CG8609	NA	NA	NA	NA	NA	NA	NA	NA	NA	NA	NA	NA	-290.8888889	55	0.836363636
CG8616	NA	NA	NA	NA	NA	NA	NA	NA	NA	NA	NA	NA	184	136	0.066176471
CG8640	NA	NA	NA	NA	NA	NA	NA	NA	NA	-187.3571429	3060	0.667973856	-187.3571429	3060	0.667973856
CG8643	NA	NA	NA	102.7692308	105	0.419047619	150.5833333	91	0.373626374	150.5833333	91	0.373626374	150.5833333	91	0.373626374
CG8654	NA	NA	NA	NA	NA	NA	NA	NA	NA	-517.7368421	210	0.671428571	-517.7368421	210	0.671428571
CG8687	NA	NA	NA	NA	NA	NA	NA	NA	NA	-15	105	0.542857143	-15	105	0.542857143
CG8709	55.07142857	120	0.416666667	55.07142857	120	0.416666667	55.07142857	120	0.416666667	55.07142857	120	0.416666667	55.07142857	120	0.416666667
CG8712	NA	NA	NA	NA	NA	NA	NA	NA	NA	NA	NA	NA	-313.2857143	120	0.833333333
CG8713	NA	NA	NA	NA	NA	NA	NA	NA	NA	-144.8333333	455	0.778021978	-144.8333333	455	0.778021978
CG8714	-423.0416667	455	0.865934066	-423.0416667	455	0.865934066	-423.0416667	455	0.865934066	-423.0416667	455	0.865934066	-423.0416667	455	0.865934066
CG8715	NA	NA	NA	NA	NA	NA	NA	NA	NA	NA	NA	NA	-50.33333333	455	0.617582418
CG8717	NA	NA	NA	NA	NA	NA	NA	NA	NA	-8.083333333	455	0.50989011	-8.083333333	455	0.50989011
CG8732	NA	NA	NA	NA	NA	NA	NA	NA	NA	NA	NA	NA	-812.2692308	105	0.980952381
CG8735	NA	NA	NA	NA	NA	NA	-10.30769231	105	0.514285714	-10.30769231	105	0.514285714	-10.30769231	105	0.514285714
CG8736	NA	NA	NA	NA	NA	NA	NA	NA	NA	NA	NA	NA	-1767.769231	105	0.99047619
CG8738	NA	NA	NA	NA	NA	NA	NA	NA	NA	NA	NA	NA	-117.1923077	105	0.685714286
CG8740	467	66	0.136363636	467	66	0.136363636	467	66	0.136363636	467	66	0.136363636	467	66	0.136363636
CG8746	NA	NA	NA	NA	NA	NA	NA	NA	NA	NA	NA	NA	15.22727273	78	0.448717949
CG8780	-281.5	136	0.816176471	-281.5	136	0.816176471	-281.5	136	0.816176471	-281.5	136	0.816176471	-309.2142857	120	0.841666667
CG8782	NA	NA	NA	NA	NA	NA	NA	NA	NA	NA	NA	NA	126.2333333	136	0.257352941
CG8783	NA	NA	NA	NA	NA	NA	NA	NA	NA	NA	NA	NA	-288.1960784	1140	0.807017544
CG8788	NA	NA	NA	NA	NA	NA	NA	NA	NA	NA	NA	NA	-118.3333333	1820	0.966483516
CG8799	NA	NA	NA	NA	NA	NA	NA	NA	NA	NA	NA	NA	30.71794872	560	0.451785714
CG8801	NA	NA	NA	NA	NA	NA	NA	NA	NA	NA	NA	NA	-4.2	4368	0.686355311
CG8804	-39.32727273	4368	0.558836996	-85.23333333	8008	0.638986014	-85.23333333	8008	0.638986014	-85.23333333	8008	0.638986014	-85.23333333	8008	0.638986014
CG8805	NA	NA	NA	NA	NA	NA	NA	NA	NA	NA	NA	NA	468.9166667	8008	0.035464535
CG8808	NA	NA	NA	NA	NA	NA	NA	NA	NA	NA	NA	NA	77.42857143	120	0.366666667
CG8817	54.95454545	12376	0.441014867	54.95454545	12376	0.441014867	54.95454545	12376	0.441014867	54.95454545	12376	0.441014867	54.95454545	12376	0.441014867
CG8823	NA	NA	NA	NA	NA	NA	NA	NA	NA	NA	NA	NA	-795.3461538	105	0.923809524
CG8824	NA	NA	NA	NA	NA	NA	NA	NA	NA	NA	NA	NA	-80.02941176	171	0.649122807
CG8828	NA	NA	NA	NA	NA	NA	NA	NA	NA	NA	NA	NA	-36.44117647	171	0.514619883
CG8834	NA	NA	NA	NA	NA	NA	NA	NA	NA	-380.7222222	190	0.873684211	-380.7222222	190	0.873684211
CG8837	NA	NA	NA	NA	NA	NA	NA	NA	NA	NA	NA	NA	200.875	153	0.117647059
CG8846	NA	NA	NA	NA	NA	NA	NA	NA	NA	NA	NA	NA	-7.25	153	0.411764706
CG8858	NA	NA	NA	NA	NA	NA	NA	NA	NA	NA	NA	NA	-107.4444444	1330	0.768421053
CG8859	NA	NA	NA	NA	NA	NA	NA	NA	NA	-44.72222222	1330	0.566917293	-44.72222222	1330	0.566917293
CG8862	NA	NA	NA	NA	NA	NA	NA	NA	NA	NA	NA	NA	-284.8333333	1330	0.937593985
CG8865	NA	NA	NA	NA	NA	NA	NA	NA	NA	NA	NA	NA	480.8235294	171	0.099415205
CG8884	493.1909091	4368	0.002289377	493.1909091	4368	0.002289377	493.1909091	4368	0.002289377	493.1909091	4368	0.002289377	513.15	3003	0.001998002
CG8888	NA	NA	NA	NA	NA	NA	NA	NA	NA	-429.7631579	210	0.933333333	-429.7631579	210	0.933333333
CG8910	-301.4285714	19448	0.79519745	-301.4285714	19448	0.79519745	-301.4285714	19448	0.79519745	-301.4285714	19448	0.79519745	-301.4285714	19448	0.79519745
CG8914	NA	NA	NA	NA	NA	NA	NA	NA	NA	NA	NA	NA	368.3684211	210	0.052380952
CG8928	NA	NA	NA	NA	NA	NA	NA	NA	NA	NA	NA	NA	293.1875	969	0.033023736
CG8937	NA	NA	NA	NA	NA	NA	NA	NA	NA	NA	NA	NA	-87	153	0.568627451
CG8947	NA	NA	NA	NA	NA	NA	NA	NA	NA	-373.6111111	190	0.910526316	-402.2	816	0.790441176
CG8965	NA	NA	NA	537.3333333	136	0.110294118	537.3333333	136	0.110294118	537.3333333	136	0.110294118	537.3333333	136	0.110294118
CG8977	NA	NA	NA	NA	NA	NA	NA	NA	NA	49.70588235	171	0.122807018	49.70588235	171	0.122807018
CG8994	NA	NA	NA	NA	NA	NA	NA	NA	NA	NA	NA	NA	-113.4444444	190	0.857894737
CG8997	NA	NA	NA	NA	NA	NA	13.40909091	78	0.256410256	13.40909091	78	0.256410256	0.944444444	55	0.327272727
CG8998	51.08333333	125970	0.236151465	51.08333333	125970	0.236151465	44.71590909	75582	0.272935355	44.71590909	75582	0.272935355	-51.16666667	92378	0.758957761
CG9005	NA	NA	NA	313.3181818	78	0.282051282	313.3181818	78	0.282051282	313.3181818	78	0.282051282	137.8333333	210	0.361904762
CG9009	NA	NA	NA	NA	NA	NA	NA	NA	NA	NA	NA	NA	40.70588235	171	0.409356725
CG9018	NA	NA	NA	NA	NA	NA	NA	NA	NA	NA	NA	NA	141.1176471	171	0.292397661
CG9027	NA	NA	NA	380	5985	0.169924812	380	5985	0.169924812	380	5985	0.169924812	380	5985	0.169924812
CG9031	NA	NA	NA	1692.208333	91	0.043956044	1692.208333	91	0.043956044	1692.208333	91	0.043956044	1692.208333	91	0.043956044
CG9035	NA	NA	NA	NA	NA	NA	NA	NA	NA	NA	NA	NA	-32.38888889	1330	0.818796992
CG9036	NA	NA	NA	NA	NA	NA	NA	NA	NA	NA	NA	NA	-424.7631579	210	0.752380952
CG9078	NA	NA	NA	NA	NA	NA	NA	NA	NA	NA	NA	NA	563.1764706	171	0.040935673
CG9088	NA	NA	NA	-16.67647059	171	0.520467836	-16.67647059	171	0.520467836	-16.67647059	171	0.520467836	-203.0333333	816	0.761029412
CG9089	NA	NA	NA	NA	NA	NA	NA	NA	NA	NA	NA	NA	-140.1333333	816	0.633578431
CG9092	NA	NA	NA	NA	NA	NA	NA	NA	NA	NA	NA	NA	729.5230769	8568	0.107376284
CG9093	NA	NA	NA	NA	NA	NA	NA	NA	NA	67.625	153	0.405228758	67.625	153	0.405228758
CG9095	NA	NA	NA	NA	NA	NA	NA	NA	NA	-366.7666667	816	0.875	-459.4871795	560	0.957142857
CG9097	8.5	18564	0.474143504	8.5	18564	0.474143504	8.5	18564	0.474143504	-31.53787879	12376	0.548723335	-31.53787879	12376	0.548723335
CG9098	NA	NA	NA	NA	NA	NA	NA	NA	NA	-92.71428571	3060	0.648039216	-84.61538462	8568	0.62745098
CG9101	NA	NA	NA	NA	NA	NA	NA	NA	NA	NA	NA	NA	49.04761905	680	0.377941176
CG9106	NA	NA	NA	NA	NA	NA	NA	NA	NA	NA	NA	NA	83.85	136	0.705882353
CG9107	NA	NA	NA	NA	NA	NA	NA	NA	NA	NA	NA	NA	79.63333333	3876	0.252579979
CG9116	NA	NA	NA	564.2857143	11628	0.269005848	564.2857143	11628	0.269005848	564.2857143	11628	0.269005848	582.6025641	27132	0.316084328
CG9119	NA	NA	NA	NA	NA	NA	NA	NA	NA	NA	NA	NA	-627.8541667	969	0.940144479
CG9120	NA	NA	NA	NA	NA	NA	NA	NA	NA	-418.3529412	171	0.766081871	-479.3333333	136	0.808823529
CG9129	NA	NA	NA	NA	NA	NA	NA	NA	NA	NA	NA	NA	772.85	66	0.136363636
CG9134	-151.9583333	165	0.787878788	-151.9583333	165	0.787878788	-241.625	495	0.901010101	-173.9714286	792	0.829545455	-173.9714286	792	0.829545455
CG9147	NA	NA	NA	NA	NA	NA	NA	NA	NA	NA	NA	NA	165.8333333	969	0.125902993
CG9150	NA	NA	NA	NA	NA	NA	NA	NA	NA	NA	NA	NA	-104.78125	969	0.634674923
CG9151	-214.9117647	171	0.923976608	-214.9117647	171	0.923976608	-214.9117647	171	0.923976608	-214.9117647	171	0.923976608	-214.9117647	171	0.923976608
CG9154	NA	NA	NA	NA	NA	NA	NA	NA	NA	NA	NA	NA	-328.5520833	969	0.805985552
CG9155	NA	NA	NA	NA	NA	NA	NA	NA	NA	NA	NA	NA	-3.066666667	816	0.414215686
CG9165	-273.1470588	171	0.929824561	-273.1470588	171	0.929824561	-273.1470588	171	0.929824561	-273.1470588	171	0.929824561	-273.1470588	171	0.929824561
CG9171	22.46875	969	0.609907121	22.46875	969	0.609907121	22.46875	969	0.609907121	22.46875	969	0.609907121	-66.91666667	3876	0.700464396
CG9175	NA	NA	NA	NA	NA	NA	NA	NA	NA	NA	NA	NA	-81.23529412	171	0.50877193
CG9181	NA	NA	NA	NA	NA	NA	NA	NA	NA	618.4	66	0.060606061	177.875	495	0.288888889
CG9191	NA	NA	NA	NA	NA	NA	NA	NA	NA	NA	NA	NA	-102.6176471	171	0.561403509
CG9192	NA	NA	NA	NA	NA	NA	NA	NA	NA	NA	NA	NA	-59.03846154	27132	0.591515554
CG9235	NA	NA	NA	NA	NA	NA	NA	NA	NA	-88.39583333	969	0.793601651	-184.6590909	1365	0.982417582
CG9254	NA	NA	NA	NA	NA	NA	NA	NA	NA	NA	NA	NA	430.8181818	78	0.025641026
CG9269	NA	NA	NA	NA	NA	NA	NA	NA	NA	NA	NA	NA	451.6282051	560	0.0875
CG9295	NA	NA	NA	NA	NA	NA	NA	NA	NA	NA	NA	NA	112.3333333	816	0.219362745
CG9360	NA	NA	NA	NA	NA	NA	NA	NA	NA	NA	NA	NA	1985.6	66	0.060606061
CG9374	NA	NA	NA	NA	NA	NA	NA	NA	NA	362.2142857	120	0.025	276.8461538	560	0.035714286
CG9379	NA	NA	NA	NA	NA	NA	NA	NA	NA	NA	NA	NA	1388.970588	171	0.064327485
CG9381	NA	NA	NA	NA	NA	NA	NA	NA	NA	NA	NA	NA	-446.3529412	171	0.959064327
CG9393	NA	NA	NA	NA	NA	NA	NA	NA	NA	NA	NA	NA	106.8235294	171	0.228070175
CG9400	NA	NA	NA	NA	NA	NA	NA	NA	NA	-253.8	21	0.857142857	-253.8	21	0.857142857
CG9410	NA	NA	NA	NA	NA	NA	NA	NA	NA	150.0606061	364	0.217032967	150.0606061	364	0.217032967
CG9422	466.3409091	78	0.166666667	466.3409091	78	0.166666667	466.3409091	78	0.166666667	466.3409091	78	0.166666667	180.4848485	364	0.302197802
CG9424	NA	NA	NA	NA	NA	NA	NA	NA	NA	NA	NA	NA	-54.1875	153	0.568627451
CG9426	NA	NA	NA	NA	NA	NA	NA	NA	NA	NA	NA	NA	1341.5	66	0.045454545
CG9431	NA	NA	NA	NA	NA	NA	NA	NA	NA	NA	NA	NA	122.7692308	105	0.247619048
CG9452	NA	NA	NA	NA	NA	NA	NA	NA	NA	NA	NA	NA	-330.3125	153	0.967320261
CG9455	NA	NA	NA	NA	NA	NA	NA	NA	NA	NA	NA	NA	413.5833333	91	0.032967033
CG9456	NA	NA	NA	NA	NA	NA	NA	NA	NA	NA	NA	NA	895.5	91	0.142857143
CG9460	NA	NA	NA	NA	NA	NA	NA	NA	NA	-2085.076923	105	0.914285714	-2095	91	0.912087912
CG9463	NA	NA	NA	NA	NA	NA	42.6875	153	0.594771242	12.8	136	0.617647059	891.2380952	680	0.208823529
CG9466	NA	NA	NA	NA	NA	NA	NA	NA	NA	NA	NA	NA	-149.2666667	136	0.639705882
CG9498	NA	NA	NA	NA	NA	NA	NA	NA	NA	NA	NA	NA	601.5	153	0.117647059
CG9503	NA	NA	NA	NA	NA	NA	NA	NA	NA	-107.2708333	969	0.664602683	-107.2708333	969	0.664602683
CG9504	NA	NA	NA	NA	NA	NA	472.5588235	171	0.087719298	472.5588235	171	0.087719298	391.6	816	0.077205882
CG9509	NA	NA	NA	NA	NA	NA	NA	NA	NA	NA	NA	NA	2534.09375	153	0.111111111
CG9512	NA	NA	NA	NA	NA	NA	NA	NA	NA	NA	NA	NA	-170.625	153	0.784313725
CG9519	NA	NA	NA	NA	NA	NA	NA	NA	NA	891.15	66	0.015151515	891.15	66	0.015151515
CG9552	NA	NA	NA	NA	NA	NA	NA	NA	NA	-89.85714286	3060	0.812418301	-89.85714286	3060	0.812418301
CG9554	NA	NA	NA	NA	NA	NA	NA	NA	NA	207.5833333	969	0.26006192	207.5833333	969	0.26006192
CG9556	-125.2666667	816	0.925245098	-125.2666667	816	0.925245098	-100.6785714	3060	0.864052288	-100.6785714	3060	0.864052288	-100.6785714	3060	0.864052288
CG9564	NA	NA	NA	NA	NA	NA	NA	NA	NA	-756.0666667	816	0.920343137	-251.1071429	3060	0.695424837
CG9568	NA	NA	NA	-123	153	0.908496732	-123	153	0.908496732	-123	153	0.908496732	-120.8	816	0.9375
CG9582	NA	NA	NA	NA	NA	NA	NA	NA	NA	NA	NA	NA	138.4375	153	0.267973856
CG9588	NA	NA	NA	NA	NA	NA	NA	NA	NA	539.5714286	120	0.066666667	301.0769231	560	0.15
CG9591	NA	NA	NA	NA	NA	NA	NA	NA	NA	NA	NA	NA	512.75	120	0.008333333
CG9594	NA	NA	NA	NA	NA	NA	NA	NA	NA	33.93333333	136	0.448529412	33.93333333	136	0.448529412
CG9598	74.72727273	1365	0.353846154	74.72727273	1365	0.353846154	74.72727273	1365	0.353846154	74.72727273	1365	0.353846154	74.72727273	1365	0.353846154
CG9614	NA	NA	NA	NA	NA	NA	-218.9166667	1820	0.867032967	-218.9166667	1820	0.867032967	-214.9545455	1365	0.852747253
CG9619	NA	NA	NA	NA	NA	NA	NA	NA	NA	NA	NA	NA	-151.0166667	6188	0.624111183
CG9624	NA	NA	NA	NA	NA	NA	NA	NA	NA	321.2941176	171	0.116959064	230.8166667	3876	0.236068111
CG9629	NA	NA	NA	NA	NA	NA	NA	NA	NA	NA	NA	NA	146.525	1287	0.351204351
CG9631	NA	NA	NA	1490.176471	171	0.005847953	1490.176471	171	0.005847953	238.2166667	3876	0.278895769	238.2166667	3876	0.278895769
CG9634	NA	NA	NA	NA	NA	NA	NA	NA	NA	NA	NA	NA	-225.75	3876	0.700464396
CG9649	NA	NA	NA	NA	NA	NA	NA	NA	NA	-433.4705882	171	0.83625731	-460.2333333	3876	0.93369453
CG9650	-831.7307692	105	0.99047619	-831.7307692	105	0.99047619	-831.7307692	105	0.99047619	-831.7307692	105	0.99047619	-831.7307692	105	0.99047619
CG9655	NA	NA	NA	NA	NA	NA	NA	NA	NA	NA	NA	NA	3486.5	78	0.115384615
CG9665	NA	NA	NA	NA	NA	NA	NA	NA	NA	-2.888888889	190	0.552631579	-2.888888889	190	0.552631579
CG9666	NA	NA	NA	NA	NA	NA	NA	NA	NA	NA	NA	NA	-115.025	1287	0.663558664
CG9668	1468.583333	190	0.047368421	1468.583333	190	0.047368421	1468.583333	190	0.047368421	1468.583333	190	0.047368421	1182.22549	1140	0.04122807
CG9669	NA	NA	NA	NA	NA	NA	NA	NA	NA	NA	NA	NA	-7.555555556	190	0.568421053
CG9674	NA	NA	NA	NA	NA	NA	NA	NA	NA	NA	NA	NA	-513.5625	153	0.908496732
CG9686	NA	NA	NA	NA	NA	NA	NA	NA	NA	NA	NA	NA	-429	11628	0.840643275
CG9689	NA	NA	NA	NA	NA	NA	NA	NA	NA	NA	NA	NA	-171.125	153	0.830065359
CG9696	NA	NA	NA	NA	NA	NA	NA	NA	NA	NA	NA	NA	-140.5555556	220	0.668181818
CG9710	376.375	153	0.039215686	376.375	153	0.039215686	376.375	153	0.039215686	376.375	153	0.039215686	239.6666667	816	0.082107843
CG9730	NA	NA	NA	NA	NA	NA	NA	NA	NA	-86.6875	153	0.594771242	1.227272727	78	0.41025641
CG9738	NA	NA	NA	NA	NA	NA	NA	NA	NA	NA	NA	NA	-250.7179487	560	0.703571429
CG9739	-432.2380952	1716	0.895104895	-432.2380952	1716	0.895104895	-432.2380952	1716	0.895104895	-432.2380952	1716	0.895104895	-292.7916667	3003	0.802197802
CG9740	NA	NA	NA	NA	NA	NA	NA	NA	NA	281.4333333	816	0.193627451	281.4333333	816	0.193627451
CG9741	NA	NA	NA	NA	NA	NA	NA	NA	NA	NA	NA	NA	-168.6333333	136	0.933823529
CG9746	NA	NA	NA	NA	NA	NA	NA	NA	NA	NA	NA	NA	23.53125	153	0.37254902
CG9750	NA	NA	NA	NA	NA	NA	NA	NA	NA	-4.681818182	78	0.615384615	-4.681818182	78	0.615384615
CG9755	342.7	15504	0.104747162	342.7	15504	0.104747162	342.7	15504	0.104747162	342.7	15504	0.104747162	342.7	15504	0.104747162
CG9757	NA	NA	NA	NA	NA	NA	NA	NA	NA	NA	NA	NA	-207.0714286	120	0.658333333
CG9764	NA	NA	NA	NA	NA	NA	-364.0833333	1820	0.915384615	-364.0833333	1820	0.915384615	-345.1090909	4368	0.901556777
CG9770	NA	NA	NA	NA	NA	NA	NA	NA	NA	NA	NA	NA	128.6333333	136	0.352941176
CG9801	NA	NA	NA	NA	NA	NA	NA	NA	NA	NA	NA	NA	459.8833333	136	0.117647059
CG9812	NA	NA	NA	NA	NA	NA	103.1176471	1140	0.168421053	35.8125	4845	0.349432405	35.8125	4845	0.349432405
CG9825	NA	NA	NA	NA	NA	NA	NA	NA	NA	NA	NA	NA	635.0588235	171	0.222222222
CG9826	NA	NA	NA	NA	NA	NA	NA	NA	NA	-348.8529412	171	0.85380117	-348.8529412	171	0.85380117
CG9829	NA	NA	NA	NA	NA	NA	-410.1923077	105	0.971428571	-325.8333333	455	0.962637363	-325.8333333	455	0.962637363
CG9837	4.487179487	560	0.553571429	4.487179487	560	0.553571429	4.487179487	560	0.553571429	4.487179487	560	0.553571429	4.487179487	560	0.553571429
CG9839	NA	NA	NA	NA	NA	NA	NA	NA	NA	NA	NA	NA	402.8461538	560	0.046428571
CG9884	NA	NA	NA	NA	NA	NA	NA	NA	NA	NA	NA	NA	-609.5	105	0.876190476
CG9897	NA	NA	NA	NA	NA	NA	NA	NA	NA	NA	NA	NA	-1254.411765	171	0.959064327
CG9899	NA	NA	NA	NA	NA	NA	NA	NA	NA	-150.0277778	190	0.778947368	-150.0277778	190	0.778947368
CG9928	NA	NA	NA	NA	NA	NA	NA	NA	NA	294.6666667	136	0.058823529	294.6666667	136	0.058823529
CG9932	-112.474359	560	0.633928571	-112.474359	560	0.633928571	-112.474359	560	0.633928571	-112.474359	560	0.633928571	-112.474359	560	0.633928571
CG9936	91.89285714	120	0.391666667	91.89285714	120	0.391666667	91.89285714	120	0.391666667	91.89285714	120	0.391666667	-165.75	3003	0.741258741
CG9949	NA	NA	NA	-409.3888889	190	0.815789474	-409.3888889	190	0.815789474	-409.3888889	190	0.815789474	-409.3888889	190	0.815789474
CG9967	10.84615385	105	0.476190476	10.84615385	105	0.476190476	414.1212121	364	0.120879121	414.1212121	364	0.120879121	414.1212121	364	0.120879121
CG9976	5350.305556	1330	0.002255639	4370.115385	2380	0.002521008	4370.115385	2380	0.002521008	4544.708333	1820	0.002747253	3375.25	5005	0.005794206
CG9989	NA	NA	NA	NA	NA	NA	-476.2307692	105	0.79047619	-432.375	455	0.793406593	109.45	3003	0.392940393
CG9990	NA	NA	NA	NA	NA	NA	NA	NA	NA	NA	NA	NA	258.4166667	455	0.226373626
