# Supplementary material for: The Role of piRNA-Mediated Epigenetic Silencing in the Population Dynamics of Transposable Elements in Drosophila melanogaster
Source: PLoS Genet. 2015 Jun 4;11(6):e1005269. doi: 10.1371/journal.pgen.1005269 (PMC4456100; doi:10.1371/journal.pgen.1005269)
Supplement: S7 Table — (TXT) [file pgen.1005269.s020.txt]

CG	diff_ingene	no_permute_ingene	permutation_pval_ingene	diff_1kb	no_permute_1kb	permutation_pval_1kb	diff_2kb	no_permute_2kb	permutation_pval_2kb	diff_5kb	no_permute_5kb	permutation_pval_5kb	diff_10kb	no_permute_10kb	permutation_pval_10kb
CG10011	NA	NA	NA	NA	NA	NA	NA	NA	NA	NA	NA	NA	-350.6153846	105	0.99047619
CG10026	NA	NA	NA	NA	NA	NA	-145.875	1287	0.656565657	-145.875	1287	0.656565657	-145.875	1287	0.656565657
CG10067	NA	NA	NA	NA	NA	NA	NA	NA	NA	9.205882353	171	0.087719298	9.205882353	171	0.087719298
CG1007	NA	NA	NA	NA	NA	NA	NA	NA	NA	NA	NA	NA	22.36666667	56	0.482142857
CG10080	NA	NA	NA	NA	NA	NA	NA	NA	NA	NA	NA	NA	-15.41176471	171	0.561403509
CG10082	NA	NA	NA	NA	NA	NA	NA	NA	NA	NA	NA	NA	525.2941176	171	0.076023392
CG10086	2335.821429	120	0.016666667	2335.821429	120	0.016666667	2335.821429	120	0.016666667	1216.045455	364	0.101648352	1216.045455	364	0.101648352
CG10092	NA	NA	NA	NA	NA	NA	-34.16666667	91	0.593406593	-34.16666667	91	0.593406593	-34.16666667	91	0.593406593
CG10109	-88.7	3876	0.815531476	-88.7	3876	0.815531476	-88.7	3876	0.815531476	-88.7	3876	0.815531476	-88.7	3876	0.815531476
CG10119	NA	NA	NA	NA	NA	NA	NA	NA	NA	-211.125	153	0.836601307	-167.0357143	3060	0.842156863
CG10120	4.4	1287	0.411033411	4.4	1287	0.411033411	4.4	1287	0.411033411	4.4	1287	0.411033411	4.4	1287	0.411033411
CG10131	NA	NA	NA	NA	NA	NA	NA	NA	NA	NA	NA	NA	195.4264706	171	0.362573099
CG10138	NA	NA	NA	NA	NA	NA	NA	NA	NA	NA	NA	NA	-718.7352941	171	0.883040936
CG10143	NA	NA	NA	NA	NA	NA	-256.4642857	3060	0.897712418	-212.45	3003	0.85048285	-212.45	3003	0.85048285
CG10145	37.375	18564	0.435735833	52.18181818	12376	0.410633484	52.18181818	12376	0.410633484	52.18181818	12376	0.410633484	26.67857143	19448	0.45356849
CG10170	NA	NA	NA	NA	NA	NA	NA	NA	NA	NA	NA	NA	-293.4615385	105	0.59047619
CG10178	NA	NA	NA	NA	NA	NA	NA	NA	NA	-664.1	136	0.911764706	-664.1	136	0.911764706
CG10182	NA	NA	NA	NA	NA	NA	873.8571429	36	0.416666667	873.8571429	36	0.416666667	873.8571429	36	0.416666667
CG10184	NA	NA	NA	NA	NA	NA	NA	NA	NA	-506.5416667	455	0.70989011	-579.5166667	286	0.730769231
CG1021	NA	NA	NA	NA	NA	NA	1.888888889	55	0.527272727	1.888888889	55	0.527272727	28.13333333	462	0.452380952
CG10223	NA	NA	NA	NA	NA	NA	NA	NA	NA	NA	NA	NA	159.1333333	462	0.326839827
CG10233	NA	NA	NA	NA	NA	NA	NA	NA	NA	NA	NA	NA	100.6666667	28	0.142857143
CG10238	-136.4444444	190	0.689473684	81.19047619	680	0.369117647	-51.58333333	1820	0.593406593	-51.58333333	1820	0.593406593	-51.58333333	1820	0.593406593
CG10241	NA	NA	NA	NA	NA	NA	NA	NA	NA	NA	NA	NA	-384.4	816	0.893382353
CG10242	NA	NA	NA	NA	NA	NA	NA	NA	NA	NA	NA	NA	958.3666667	816	0.042892157
CG10243	NA	NA	NA	NA	NA	NA	NA	NA	NA	309.90625	153	0.287581699	379.5666667	816	0.128676471
CG10245	1827.3125	153	0.039215686	1152.333333	816	0.100490196	1152.333333	816	0.100490196	1152.333333	816	0.100490196	1152.333333	816	0.100490196
CG10246	NA	NA	NA	NA	NA	NA	NA	NA	NA	481.6666667	816	0.332107843	481.6666667	816	0.332107843
CG10247	NA	NA	NA	NA	NA	NA	334.4666667	816	0.395833333	334.4666667	816	0.395833333	334.4666667	816	0.395833333
CG10248	NA	NA	NA	NA	NA	NA	NA	NA	NA	1133.333333	816	0.139705882	1133.333333	816	0.139705882
CG10275	NA	NA	NA	NA	NA	NA	NA	NA	NA	NA	NA	NA	22.98333333	136	0.441176471
CG1028	13.96428571	330	0.466666667	13.96428571	330	0.466666667	13.96428571	330	0.466666667	13.96428571	330	0.466666667	13.96428571	330	0.466666667
CG10286	NA	NA	NA	NA	NA	NA	NA	NA	NA	NA	NA	NA	-313.375	45	0.844444444
CG10295	NA	NA	NA	NA	NA	NA	NA	NA	NA	-283.625	45	0.866666667	-283.625	45	0.866666667
CG10309	NA	NA	NA	8.441176471	171	0.461988304	8.441176471	171	0.461988304	8.441176471	171	0.461988304	10.16666667	136	0.455882353
CG1031	NA	NA	NA	NA	NA	NA	NA	NA	NA	-303.3571429	120	0.85	-303.3571429	120	0.85
CG10315	NA	NA	NA	NA	NA	NA	NA	NA	NA	NA	NA	NA	143	190	0.321052632
CG10321	NA	NA	NA	240.7058824	171	0.16374269	240.7058824	171	0.16374269	240.7058824	171	0.16374269	240.7058824	171	0.16374269
CG10324	NA	NA	NA	NA	NA	NA	-367.8823529	171	0.865497076	-367.8823529	171	0.865497076	-367.8823529	171	0.865497076
CG10325	NA	NA	NA	NA	NA	NA	NA	NA	NA	NA	NA	NA	46.92307692	105	0.457142857
CG10326	NA	NA	NA	5.411764706	171	0.461988304	5.411764706	171	0.461988304	5.411764706	171	0.461988304	5.411764706	171	0.461988304
CG10328	NA	NA	NA	776.4411765	171	0.046783626	776.4411765	171	0.046783626	776.4411765	171	0.046783626	776.4411765	171	0.046783626
CG10337	NA	NA	NA	NA	NA	NA	NA	NA	NA	NA	NA	NA	231	78	0.269230769
CG1034	-78.03333333	286	0.986013986	-79.33333333	220	0.986363636	-79.33333333	220	0.986363636	-79.33333333	220	0.986363636	-79.33333333	220	0.986363636
CG10342	NA	NA	NA	640.3666667	136	0.102941176	640.3666667	136	0.102941176	640.3666667	136	0.102941176	579.75	120	0.116666667
CG10344	NA	NA	NA	NA	NA	NA	NA	NA	NA	NA	NA	NA	-267.3823529	171	0.789473684
CG10345	NA	NA	NA	NA	NA	NA	NA	NA	NA	635.8666667	136	0.102941176	635.8666667	136	0.102941176
CG10360	NA	NA	NA	NA	NA	NA	NA	NA	NA	3.136363636	78	0.525641026	3.136363636	78	0.525641026
CG10363	NA	NA	NA	NA	NA	NA	NA	NA	NA	-75.68181818	78	0.782051282	-75.68181818	78	0.782051282
CG10391	NA	NA	NA	NA	NA	NA	NA	NA	NA	313.0138889	24310	0.237433155	313.0138889	24310	0.237433155
CG1041	NA	NA	NA	NA	NA	NA	NA	NA	NA	NA	NA	NA	-8.375	45	0.622222222
CG10415	NA	NA	NA	NA	NA	NA	NA	NA	NA	-363.0833333	190	0.936842105	-363.0833333	190	0.936842105
CG10419	NA	NA	NA	NA	NA	NA	NA	NA	NA	NA	NA	NA	562.2666667	136	0.205882353
CG10424	NA	NA	NA	NA	NA	NA	NA	NA	NA	NA	NA	NA	-439.9	136	0.860294118
CG10447	NA	NA	NA	-327.1875	495	0.983838384	-327.1875	495	0.983838384	-329.8214286	330	0.978787879	-329.8214286	330	0.978787879
CG10462	NA	NA	NA	NA	NA	NA	-196.6071429	330	0.742424242	-196.6071429	330	0.742424242	-196.6071429	330	0.742424242
CG10478	NA	NA	NA	NA	NA	NA	NA	NA	NA	76.1875	153	0.424836601	76.1875	153	0.424836601
CG10479	NA	NA	NA	325.6666667	136	0.213235294	325.6666667	136	0.213235294	278.5714286	120	0.241666667	278.5714286	120	0.241666667
CG10483	NA	NA	NA	NA	NA	NA	NA	NA	NA	185.7	816	0.171568627	185.7	816	0.171568627
CG10497	182.9214286	19448	0.07363225	182.9214286	19448	0.07363225	182.9214286	19448	0.07363225	182.9214286	19448	0.07363225	182.9214286	19448	0.07363225
CG10528	NA	NA	NA	NA	NA	NA	NA	NA	NA	NA	NA	NA	-344.5	165	0.818181818
CG10537	NA	NA	NA	NA	NA	NA	NA	NA	NA	NA	NA	NA	-402.3333333	165	0.757575758
CG10550	NA	NA	NA	NA	NA	NA	NA	NA	NA	NA	NA	NA	-262.3571429	120	1
CG10559	NA	NA	NA	767.6428571	120	0.191666667	767.6428571	120	0.191666667	767.6428571	120	0.191666667	-939.6428571	120	0.85
CG10560	NA	NA	NA	NA	NA	NA	NA	NA	NA	317.7857143	120	0.033333333	317.7857143	120	0.033333333
CG10562	NA	NA	NA	NA	NA	NA	74.07142857	120	0.441666667	74.07142857	120	0.441666667	74.07142857	120	0.441666667
CG10564	561.6666667	91	0.010989011	561.6666667	91	0.010989011	561.6666667	91	0.010989011	561.6666667	91	0.010989011	271.8484848	364	0.096153846
CG10573	-171.0681818	1365	0.691575092	-171.0681818	1365	0.691575092	-171.0681818	1365	0.691575092	-171.0681818	1365	0.691575092	-171.0681818	1365	0.691575092
CG10580	NA	NA	NA	NA	NA	NA	NA	NA	NA	-478.5714286	120	0.925	-478.5714286	120	0.925
CG10581	NA	NA	NA	NA	NA	NA	NA	NA	NA	-250	120	0.883333333	-111.0769231	560	0.805357143
CG10582	NA	NA	NA	NA	NA	NA	NA	NA	NA	-325.5	120	0.983333333	-343.5641026	560	0.998214286
CG10584	NA	NA	NA	NA	NA	NA	NA	NA	NA	NA	NA	NA	-230.4358974	560	0.916071429
CG10585	NA	NA	NA	NA	NA	NA	NA	NA	NA	NA	NA	NA	-330.8974359	560	0.923214286
CG10625	NA	NA	NA	NA	NA	NA	NA	NA	NA	NA	NA	NA	376.9	136	0.044117647
CG10626	NA	NA	NA	NA	NA	NA	NA	NA	NA	-130	171	0.69005848	-130	171	0.69005848
CG10630	NA	NA	NA	NA	NA	NA	NA	NA	NA	NA	NA	NA	-128.6071429	120	0.608333333
CG10669	NA	NA	NA	NA	NA	NA	NA	NA	NA	371	120	0.008333333	371	120	0.008333333
CG10675	NA	NA	NA	-1652.392857	120	1	-1652.392857	120	1	-1652.392857	120	1	-1652.392857	120	1
CG10693	-196.6363636	4368	0.612179487	318.1	8008	0.30994006	318.1	8008	0.30994006	318.1	8008	0.30994006	318.1	8008	0.30994006
CG10694	NA	NA	NA	NA	NA	NA	NA	NA	NA	NA	NA	NA	117.3461538	105	0.39047619
CG10698	36.13333333	136	0.470588235	36.13333333	136	0.470588235	36.13333333	136	0.470588235	36.13333333	136	0.470588235	-53.36904762	680	0.529411765
CG1070	-37.09090909	78	0.666666667	-37.09090909	78	0.666666667	-37.09090909	78	0.666666667	-30.4	286	0.636363636	-30.4	286	0.636363636
CG10706	153.9333333	816	0.344362745	153.9333333	816	0.344362745	153.9333333	816	0.344362745	153.9333333	816	0.344362745	153.9333333	816	0.344362745
CG10719	19.8	66	0.636363636	19.8	66	0.636363636	19.8	66	0.636363636	50	220	0.45	50	220	0.45
CG10737	NA	NA	NA	NA	NA	NA	NA	NA	NA	-245.745098	1140	0.842105263	-245.745098	1140	0.842105263
CG10738	NA	NA	NA	NA	NA	NA	NA	NA	NA	NA	NA	NA	-29.5625	153	0.784313725
CG10748	NA	NA	NA	NA	NA	NA	NA	NA	NA	2899.027778	190	0.010526316	1924.656863	1140	0.027192982
CG10749	NA	NA	NA	NA	NA	NA	NA	NA	NA	422.25	190	0.052631579	112.9705882	1140	0.279824561
CG10751	NA	NA	NA	NA	NA	NA	26.5	190	0.389473684	NA	NA	NA	NA	NA	NA
CG10754	NA	NA	NA	NA	NA	NA	NA	NA	NA	NA	NA	NA	223.96875	4845	0.229102167
CG1077	NA	NA	NA	NA	NA	NA	NA	NA	NA	-17.22727273	78	0.564102564	-17.22727273	78	0.564102564
CG10772	-103.4	3003	0.688977689	-103.4	3003	0.688977689	-103.4	3003	0.688977689	-103.4	3003	0.688977689	-103.4	3003	0.688977689
CG1079	NA	NA	NA	NA	NA	NA	NA	NA	NA	NA	NA	NA	22.02941176	171	0.438596491
CG10793	NA	NA	NA	NA	NA	NA	NA	NA	NA	NA	NA	NA	117.3684211	210	0.385714286
CG10798	NA	NA	NA	NA	NA	NA	NA	NA	NA	NA	NA	NA	159.2222222	190	0.289473684
CG10799	NA	NA	NA	NA	NA	NA	NA	NA	NA	NA	NA	NA	54.91666667	455	0.356043956
CG10809	1668.382353	171	0.023391813	1668.382353	171	0.023391813	1668.382353	171	0.023391813	1668.382353	171	0.023391813	838.2916667	969	0.104231166
CG10814	NA	NA	NA	183.1666667	190	0.315789474	234.75	153	0.209150327	245.8666667	136	0.220588235	245.8666667	136	0.220588235
CG1082	NA	NA	NA	NA	NA	NA	NA	NA	NA	NA	NA	NA	-245.8571429	120	0.741666667
CG10847	NA	NA	NA	NA	NA	NA	NA	NA	NA	NA	NA	NA	-277.6458333	969	0.785345717
CG10851	NA	NA	NA	NA	NA	NA	NA	NA	NA	NA	NA	NA	326.1282051	560	0.132142857
CG10855	NA	NA	NA	NA	NA	NA	NA	NA	NA	NA	NA	NA	1003.857143	36	0.111111111
CG10861	NA	NA	NA	NA	NA	NA	NA	NA	NA	NA	NA	NA	87.96875	153	0.359477124
CG10874	NA	NA	NA	NA	NA	NA	NA	NA	NA	NA	NA	NA	85.69230769	105	0.314285714
CG1089	NA	NA	NA	NA	NA	NA	NA	NA	NA	NA	NA	NA	-588.2857143	120	0.966666667
CG10898	NA	NA	NA	NA	NA	NA	NA	NA	NA	-80.26666667	136	0.617647059	-140.6428571	680	0.798529412
CG10903	NA	NA	NA	NA	NA	NA	-9.75	91	0.505494505	-9.75	91	0.505494505	-9.75	91	0.505494505
CG10924	-2024.131579	210	0.971428571	-2024.131579	210	0.971428571	-2024.131579	210	0.971428571	-944.0555556	1330	0.789473684	-1304.75	4845	0.904850361
CG10930	NA	NA	NA	NA	NA	NA	NA	NA	NA	295	1330	0.215789474	295	1330	0.215789474
CG10933	NA	NA	NA	NA	NA	NA	NA	NA	NA	-664.3958333	969	0.968008256	-664.3958333	969	0.968008256
CG10934	NA	NA	NA	NA	NA	NA	NA	NA	NA	253.3125	969	0.062951496	253.3125	969	0.062951496
CG10936	-212.6428571	120	0.733333333	-212.6428571	120	0.733333333	-212.6428571	120	0.733333333	-212.6428571	120	0.733333333	-212.6428571	120	0.733333333
CG10967	236.21875	4845	0.203921569	236.21875	4845	0.203921569	94.1	15504	0.351457688	94.1	15504	0.351457688	94.1	15504	0.351457688
CG10977	NA	NA	NA	NA	NA	NA	NA	NA	NA	23.875	153	0.294117647	-10.93333333	816	0.574754902
CG10979	NA	NA	NA	611.375	45	0.022222222	611.375	45	0.022222222	611.375	45	0.022222222	488.7142857	120	0.041666667
CG10990	NA	NA	NA	NA	NA	NA	NA	NA	NA	NA	NA	NA	20.85294118	171	0.49122807
CG1100	NA	NA	NA	NA	NA	NA	NA	NA	NA	NA	NA	NA	-16.625	45	0.533333333
CG11006	-363.8333333	190	0.9	-363.8333333	190	0.9	-71.5	4845	0.624148607	65.26666667	15504	0.361648607	65.26666667	15504	0.361648607
CG11010	NA	NA	NA	NA	NA	NA	NA	NA	NA	NA	NA	NA	-80.61764706	171	0.590643275
CG11018	NA	NA	NA	NA	NA	NA	NA	NA	NA	NA	NA	NA	101.8888889	190	0.268421053
CG11025	NA	NA	NA	NA	NA	NA	NA	NA	NA	NA	NA	NA	90.17647059	1140	0.431578947
CG11029	NA	NA	NA	NA	NA	NA	NA	NA	NA	NA	NA	NA	175.2916667	969	0.27244582
CG11030	66.875	969	0.416924665	66.875	969	0.416924665	66.875	969	0.416924665	66.875	969	0.416924665	128.3333333	3876	0.303921569
CG11035	NA	NA	NA	NA	NA	NA	NA	NA	NA	94.5	91	0.340659341	94.5	91	0.340659341
CG11086	NA	NA	NA	NA	NA	NA	NA	NA	NA	NA	NA	NA	326.8181818	364	0.178571429
CG11103	NA	NA	NA	NA	NA	NA	NA	NA	NA	NA	NA	NA	602.2058824	171	0.005847953
CG11106	NA	NA	NA	NA	NA	NA	NA	NA	NA	NA	NA	NA	67.57142857	120	0.125
CG11111	65.36666667	816	0.462009804	65.36666667	816	0.462009804	65.36666667	816	0.462009804	65.36666667	816	0.462009804	65.36666667	816	0.462009804
CG11121	NA	NA	NA	195.3666667	136	0.404411765	195.3666667	136	0.404411765	195.3666667	136	0.404411765	195.3666667	136	0.404411765
CG11123	NA	NA	NA	NA	NA	NA	NA	NA	NA	NA	NA	NA	-461.8	136	0.808823529
CG11124	NA	NA	NA	NA	NA	NA	NA	NA	NA	NA	NA	NA	-802	136	0.867647059
CG11125	NA	NA	NA	NA	NA	NA	NA	NA	NA	NA	NA	NA	-114.5666667	136	0.786764706
CG11130	NA	NA	NA	NA	NA	NA	NA	NA	NA	NA	NA	NA	-514.6666667	816	0.950980392
CG11141	NA	NA	NA	NA	NA	NA	NA	NA	NA	NA	NA	NA	-251.5	136	0.794117647
CG11142	NA	NA	NA	NA	NA	NA	NA	NA	NA	NA	NA	NA	490	969	0.118679051
CG11145	NA	NA	NA	NA	NA	NA	NA	NA	NA	NA	NA	NA	-346.3	136	0.845588235
CG11160	NA	NA	NA	NA	NA	NA	NA	NA	NA	-209.8571429	120	0.666666667	-6.424242424	364	0.527472527
CG11165	NA	NA	NA	NA	NA	NA	NA	NA	NA	NA	NA	NA	157.1428571	120	0.158333333
CG1119	NA	NA	NA	NA	NA	NA	NA	NA	NA	308.6111111	220	0.009090909	308.6111111	220	0.009090909
CG1120	NA	NA	NA	NA	NA	NA	NA	NA	NA	NA	NA	NA	-69.57142857	36	0.611111111
CG1121	NA	NA	NA	NA	NA	NA	NA	NA	NA	843	120	0.016666667	160.9090909	4368	0.26717033
CG11218	NA	NA	NA	NA	NA	NA	NA	NA	NA	NA	NA	NA	-3.4375	153	0.418300654
CG11219	NA	NA	NA	36.82352941	171	0.374269006	36.82352941	171	0.374269006	56.89285714	3060	0.395098039	56.89285714	3060	0.395098039
CG11246	NA	NA	NA	NA	NA	NA	NA	NA	NA	NA	NA	NA	65.16666667	55	0.290909091
CG11247	NA	NA	NA	NA	NA	NA	NA	NA	NA	NA	NA	NA	-217.1111111	55	0.927272727
CG11261	NA	NA	NA	NA	NA	NA	NA	NA	NA	NA	NA	NA	-502.375	153	0.941176471
CG11262	NA	NA	NA	NA	NA	NA	-468.46875	153	0.895424837	-693.2916667	1820	0.997802198	-768.6428571	330	0.996969697
CG11263	NA	NA	NA	NA	NA	NA	NA	NA	NA	NA	NA	NA	33.41666667	1820	0.537912088
CG11265	NA	NA	NA	NA	NA	NA	NA	NA	NA	NA	NA	NA	1.705128205	27132	0.486584107
CG11282	604.5666667	3876	0.031991744	439.9714286	11628	0.071723426	439.9714286	11628	0.071723426	467.4047619	38760	0.044504644	496.9871795	27132	0.039915966
CG11284	322.3888889	190	0.105263158	322.3888889	190	0.105263158	322.3888889	190	0.105263158	407.375	4845	0.011351909	407.375	4845	0.011351909
CG1131	-632.6923077	560	0.925	-632.6923077	560	0.925	-677.4166667	1820	0.953296703	-677.4166667	1820	0.953296703	-634.3015873	11440	0.964073427
CG11319	709.7833333	3876	0.067079463	709.7833333	3876	0.067079463	709.7833333	3876	0.067079463	709.7833333	3876	0.067079463	709.7833333	3876	0.067079463
CG11325	NA	NA	NA	NA	NA	NA	NA	NA	NA	NA	NA	NA	253.3823529	171	0.216374269
CG11326	NA	NA	NA	NA	NA	NA	NA	NA	NA	NA	NA	NA	-266.90625	969	0.879256966
CG11333	NA	NA	NA	NA	NA	NA	NA	NA	NA	NA	NA	NA	-123.175	1287	0.588189588
CG11334	NA	NA	NA	NA	NA	NA	119.8333333	715	0.248951049	119.8333333	715	0.248951049	-118.6190476	1716	0.772727273
CG11354	NA	NA	NA	NA	NA	NA	NA	NA	NA	-209.9285714	120	0.783333333	-209.9285714	120	0.783333333
CG11368	NA	NA	NA	NA	NA	NA	NA	NA	NA	NA	NA	NA	32.4375	153	0.405228758
CG11458	NA	NA	NA	NA	NA	NA	NA	NA	NA	NA	NA	NA	968	21	0.095238095
CG1146	NA	NA	NA	NA	NA	NA	NA	NA	NA	-50.46428571	3060	0.676470588	-50.46428571	3060	0.676470588
CG1147	NA	NA	NA	415.7222222	55	0.218181818	415.7222222	55	0.218181818	501.25	495	0.064646465	501.25	495	0.064646465
CG11482	NA	NA	NA	NA	NA	NA	NA	NA	NA	113.75	91	0.241758242	113.75	91	0.241758242
CG11491	-2.363636364	78	0.512820513	-2.363636364	78	0.512820513	-2.363636364	78	0.512820513	-2.363636364	78	0.512820513	-2.363636364	78	0.512820513
CG11534	NA	NA	NA	NA	NA	NA	NA	NA	NA	-1037.6875	153	0.993464052	-1037.6875	153	0.993464052
CG11546	NA	NA	NA	NA	NA	NA	NA	NA	NA	15.85714286	120	0.4	15.85714286	120	0.4
CG11552	NA	NA	NA	NA	NA	NA	NA	NA	NA	NA	NA	NA	-817.2678571	6435	0.974048174
CG11556	NA	NA	NA	NA	NA	NA	NA	NA	NA	-190.6764706	171	0.684210526	-190.6764706	171	0.684210526
CG11560	NA	NA	NA	NA	NA	NA	NA	NA	NA	NA	NA	NA	-433	153	1
CG11577	NA	NA	NA	NA	NA	NA	NA	NA	NA	NA	NA	NA	363.1	136	0.139705882
CG11589	NA	NA	NA	-89.73529412	171	0.619883041	-89.73529412	171	0.619883041	-89.73529412	171	0.619883041	-89.73529412	171	0.619883041
CG11598	NA	NA	NA	NA	NA	NA	NA	NA	NA	NA	NA	NA	-1573.25	91	0.736263736
CG11600	NA	NA	NA	NA	NA	NA	NA	NA	NA	NA	NA	NA	244.1666667	91	0.274725275
CG11648	554.9166667	136	0.066176471	554.9166667	136	0.066176471	554.9166667	136	0.066176471	554.9166667	136	0.066176471	554.9166667	136	0.066176471
CG1165	NA	NA	NA	-0.985714286	11628	0.515135879	-0.985714286	11628	0.515135879	-0.985714286	11628	0.515135879	24.07692308	27132	0.462369158
CG11661	NA	NA	NA	NA	NA	NA	NA	NA	NA	-35.52380952	38760	0.984468524	-35.52380952	38760	0.984468524
CG11674	NA	NA	NA	NA	NA	NA	NA	NA	NA	NA	NA	NA	184.3125	153	0.39869281
CG11711	1451.235294	1140	0.025438596	1451.235294	1140	0.025438596	1451.235294	1140	0.025438596	1451.235294	1140	0.025438596	1451.235294	1140	0.025438596
CG11715	NA	NA	NA	NA	NA	NA	NA	NA	NA	NA	NA	NA	-615.6666667	190	0.989473684
CG11737	NA	NA	NA	NA	NA	NA	NA	NA	NA	NA	NA	NA	-115.5119048	680	0.673529412
CG11753	NA	NA	NA	NA	NA	NA	NA	NA	NA	NA	NA	NA	-324.1333333	136	0.911764706
CG11804	235.3571429	120	0.108333333	235.3571429	120	0.108333333	150.6923077	560	0.157142857	150.6923077	560	0.157142857	150.6923077	560	0.157142857
CG11811	NA	NA	NA	NA	NA	NA	-227.8125	45	0.666666667	-227.8125	45	0.666666667	-164.0833333	210	0.657142857
CG11844	NA	NA	NA	-63.10714286	120	0.8	-63.10714286	120	0.8	77.70833333	1820	0.146153846	77.70833333	1820	0.146153846
CG11847	21	560	0.45	21	560	0.45	-31.58333333	1820	0.607692308	-31.58333333	1820	0.607692308	-31.58333333	1820	0.607692308
CG11848	NA	NA	NA	NA	NA	NA	-118.3571429	120	0.708333333	-64.28205128	560	0.648214286	-105.75	1820	0.736813187
CG11866	NA	NA	NA	NA	NA	NA	NA	NA	NA	350.7941176	171	0.029239766	313	18564	0.005925447
CG11892	NA	NA	NA	NA	NA	NA	NA	NA	NA	NA	NA	NA	19.64285714	120	0.425
CG11893	NA	NA	NA	NA	NA	NA	NA	NA	NA	NA	NA	NA	221.7142857	120	0.358333333
CG11895	-239.1111111	190	0.805263158	-239.1111111	190	0.805263158	-239.1111111	190	0.805263158	-239.1111111	190	0.805263158	-239.1111111	190	0.805263158
CG11899	NA	NA	NA	NA	NA	NA	NA	NA	NA	72.08333333	91	0.395604396	-50.8	1001	0.562437562
CG11900	NA	NA	NA	NA	NA	NA	NA	NA	NA	NA	NA	NA	207.7878788	364	0.197802198
CG11902	NA	NA	NA	NA	NA	NA	NA	NA	NA	NA	NA	NA	1959.785714	120	0.008333333
CG11905	NA	NA	NA	NA	NA	NA	-141.7222222	190	0.873684211	-141.7222222	190	0.873684211	-74.96078431	1140	0.760526316
CG11907	310.2380952	680	0.164705882	310.2380952	680	0.164705882	365.6666667	560	0.117857143	365.6666667	560	0.117857143	365.6666667	560	0.117857143
CG11920	NA	NA	NA	NA	NA	NA	NA	NA	NA	NA	NA	NA	222.2083333	91	0.230769231
CG11940	NA	NA	NA	NA	NA	NA	NA	NA	NA	833.9375	153	0.189542484	799.1333333	816	0.143382353
CG11949	NA	NA	NA	NA	NA	NA	NA	NA	NA	NA	NA	NA	270.2631579	210	0.123809524
CG11951	NA	NA	NA	NA	NA	NA	NA	NA	NA	NA	NA	NA	-370.9166667	91	0.67032967
CG11977	NA	NA	NA	NA	NA	NA	NA	NA	NA	NA	NA	NA	-939.3235294	171	0.918128655
CG11980	NA	NA	NA	NA	NA	NA	NA	NA	NA	155.6176471	171	0.280701754	155.6176471	171	0.280701754
CG11982	NA	NA	NA	NA	NA	NA	NA	NA	NA	12.20588235	171	0.415204678	12.20588235	171	0.415204678
CG11983	NA	NA	NA	NA	NA	NA	NA	NA	NA	NA	NA	NA	2320.441176	171	0.093567251
CG11989	NA	NA	NA	NA	NA	NA	NA	NA	NA	NA	NA	NA	157.3076923	105	0.323809524
CG1200	NA	NA	NA	NA	NA	NA	NA	NA	NA	-117.2058824	171	0.608187135	-166.3666667	136	0.676470588
CG12005	NA	NA	NA	NA	NA	NA	NA	NA	NA	NA	NA	NA	236	28	0.214285714
CG12038	NA	NA	NA	NA	NA	NA	NA	NA	NA	NA	NA	NA	-155.5238095	120	0.783333333
CG12052	-1362.867647	171	0.959064327	-1407.375	153	0.954248366	-1407.375	153	0.954248366	-1407.375	153	0.954248366	-1462.683333	136	0.955882353
CG12056	NA	NA	NA	NA	NA	NA	NA	NA	NA	NA	NA	NA	-671.6470588	171	0.918128655
CG12075	-198	91	0.89010989	-198	91	0.89010989	-198	91	0.89010989	-198	91	0.89010989	-198	91	0.89010989
CG12094	30.5	35	0.314285714	30.5	35	0.314285714	30.5	35	0.314285714	NA	NA	NA	NA	NA	NA
CG12106	NA	NA	NA	NA	NA	NA	NA	NA	NA	NA	NA	NA	-261.2291667	969	0.907120743
CG12108	NA	NA	NA	NA	NA	NA	NA	NA	NA	489.5784314	1140	0.014912281	489.5784314	1140	0.014912281
CG12111	NA	NA	NA	NA	NA	NA	NA	NA	NA	NA	NA	NA	114.1461538	8568	0.319444444
CG12114	NA	NA	NA	-199.0384615	105	0.819047619	-132.5	455	0.72967033	-132.5	455	0.72967033	-132.5	455	0.72967033
CG12118	NA	NA	NA	NA	NA	NA	NA	NA	NA	NA	NA	NA	-119.2291667	969	0.975232198
CG12119	NA	NA	NA	NA	NA	NA	NA	NA	NA	-348.6538462	560	0.832142857	-348.6538462	560	0.832142857
CG12128	NA	NA	NA	NA	NA	NA	NA	NA	NA	NA	NA	NA	887.0294118	171	0.076023392
CG12129	NA	NA	NA	NA	NA	NA	NA	NA	NA	NA	NA	NA	2498.382353	171	0.005847953
CG12135	NA	NA	NA	NA	NA	NA	NA	NA	NA	-340.3958333	969	0.933952528	-340.3958333	969	0.933952528
CG12141	NA	NA	NA	NA	NA	NA	NA	NA	NA	NA	NA	NA	-367.7058824	171	0.847953216
CG12147	NA	NA	NA	NA	NA	NA	NA	NA	NA	101.2	21	0.380952381	101.2	21	0.380952381
CG1218	NA	NA	NA	NA	NA	NA	NA	NA	NA	NA	NA	NA	-407	45	0.866666667
CG12190	NA	NA	NA	NA	NA	NA	NA	NA	NA	NA	NA	NA	-122.9117647	171	0.707602339
CG12201	NA	NA	NA	NA	NA	NA	NA	NA	NA	NA	NA	NA	1435.694444	715	0.100699301
CG12207	NA	NA	NA	NA	NA	NA	NA	NA	NA	NA	NA	NA	-184.5294118	171	0.935672515
CG12217	NA	NA	NA	NA	NA	NA	NA	NA	NA	NA	NA	NA	314.4166667	1820	0.036263736
CG12220	NA	NA	NA	NA	NA	NA	NA	NA	NA	78.66666667	455	0.408791209	78.66666667	455	0.408791209
CG12224	NA	NA	NA	-662.0555556	715	0.914685315	-662.0555556	715	0.914685315	-662.0555556	715	0.914685315	-442.4	1287	0.841491841
CG12261	NA	NA	NA	NA	NA	NA	NA	NA	NA	NA	NA	NA	-82.88461538	105	0.60952381
CG12269	NA	NA	NA	NA	NA	NA	NA	NA	NA	2923.153846	105	0.028571429	2923.153846	105	0.028571429
CG12272	NA	NA	NA	NA	NA	NA	NA	NA	NA	465.8888889	190	0.157894737	465.8888889	190	0.157894737
CG12299	NA	NA	NA	NA	NA	NA	NA	NA	NA	NA	NA	NA	33	136	0.485294118
CG1232	NA	NA	NA	NA	NA	NA	-22	171	0.549707602	-22	171	0.549707602	-22	171	0.549707602
CG12348	731.1730769	2380	0.047478992	731.1730769	2380	0.047478992	731.1730769	2380	0.047478992	731.1730769	2380	0.047478992	731.1730769	2380	0.047478992
CG12357	NA	NA	NA	NA	NA	NA	NA	NA	NA	-263.3461538	105	0.838095238	-245.5	455	0.857142857
CG12369	NA	NA	NA	337.4509804	1140	0.018421053	337.4509804	1140	0.018421053	337.4509804	1140	0.018421053	300.625	4845	0.014860681
CG12370	144.0882353	171	0.333333333	144.0882353	171	0.333333333	144.0882353	171	0.333333333	144.0882353	171	0.333333333	144.0882353	171	0.333333333
CG12398	NA	NA	NA	NA	NA	NA	9.705882353	171	0.461988304	14.9375	153	0.418300654	14.9375	153	0.418300654
CG12399	NA	NA	NA	NA	NA	NA	NA	NA	NA	NA	NA	NA	141.125	153	0.31372549
CG12438	NA	NA	NA	NA	NA	NA	NA	NA	NA	NA	NA	NA	-91.43333333	136	0.617647059
CG12448	NA	NA	NA	NA	NA	NA	NA	NA	NA	NA	NA	NA	134.1153846	105	0.304761905
CG12477	NA	NA	NA	NA	NA	NA	NA	NA	NA	NA	NA	NA	-602.9411765	171	0.894736842
CG12493	NA	NA	NA	NA	NA	NA	NA	NA	NA	NA	NA	NA	236.8571429	120	0.2
CG12498	NA	NA	NA	NA	NA	NA	NA	NA	NA	-722.9166667	190	0.942105263	-722.9166667	190	0.942105263
CG12511	NA	NA	NA	NA	NA	NA	NA	NA	NA	NA	NA	NA	259.202381	680	0.360294118
CG12516	NA	NA	NA	NA	NA	NA	70	91	0.428571429	70	91	0.428571429	70	91	0.428571429
CG12521	NA	NA	NA	NA	NA	NA	NA	NA	NA	-41.10294118	171	0.497076023	-41.10294118	171	0.497076023
CG12541	64	84	0.30952381	129.9166667	210	0.138095238	129.9166667	210	0.138095238	129.9166667	210	0.138095238	129.9166667	210	0.138095238
CG1257	NA	NA	NA	NA	NA	NA	NA	NA	NA	72.85714286	120	0.25	72.85714286	120	0.25
CG12593	NA	NA	NA	713.6176471	171	0.116959064	691.9375	153	0.130718954	691.9375	153	0.130718954	675.4166667	924	0.08008658
CG12620	NA	NA	NA	NA	NA	NA	NA	NA	NA	NA	NA	NA	-363.875	153	0.869281046
CG12637	NA	NA	NA	NA	NA	NA	-572.2777778	190	0.957894737	-572.2777778	190	0.957894737	-456.0666667	15504	0.97000774
CG12643	NA	NA	NA	NA	NA	NA	NA	NA	NA	-136.9852941	5985	0.590643275	-136.9852941	5985	0.590643275
CG12693	NA	NA	NA	NA	NA	NA	NA	NA	NA	NA	NA	NA	-159.6578947	210	0.742857143
CG12713	NA	NA	NA	NA	NA	NA	NA	NA	NA	NA	NA	NA	-140.8333333	190	0.731578947
CG12715	NA	NA	NA	NA	NA	NA	NA	NA	NA	17.6875	153	0.104575163	19.8974359	560	0.0375
CG12730	NA	NA	NA	NA	NA	NA	NA	NA	NA	NA	NA	NA	127.9375	153	0.31372549
CG12736	NA	NA	NA	NA	NA	NA	NA	NA	NA	NA	NA	NA	370.7666667	136	0.022058824
CG12743	NA	NA	NA	NA	NA	NA	NA	NA	NA	NA	NA	NA	-344.6666667	18564	0.912303383
CG12758	77	171	0.426900585	77	171	0.426900585	77	171	0.426900585	133.1833333	3876	0.343911249	133.1833333	3876	0.343911249
CG12759	NA	NA	NA	NA	NA	NA	-47.15384615	105	0.59047619	-47.15384615	105	0.59047619	-47.15384615	105	0.59047619
CG12770	NA	NA	NA	NA	NA	NA	NA	NA	NA	NA	NA	NA	165.3333333	455	0.057142857
CG12772	NA	NA	NA	NA	NA	NA	NA	NA	NA	466.4705882	171	0.099415205	-331.3642857	11628	0.845287238
CG12780	NA	NA	NA	NA	NA	NA	NA	NA	NA	NA	NA	NA	-394.75	495	0.775757576
CG12781	-152.6176471	171	0.807017544	-152.6176471	171	0.807017544	-152.6176471	171	0.807017544	-152.6176471	171	0.807017544	-152.6176471	171	0.807017544
CG12789	NA	NA	NA	NA	NA	NA	NA	NA	NA	NA	NA	NA	-12.21428571	680	0.538235294
CG12820	9.961538462	105	0.523809524	-191.9166667	455	0.712087912	-211.5227273	1365	0.751648352	-211.5227273	1365	0.751648352	-211.5227273	1365	0.751648352
CG12860	NA	NA	NA	NA	NA	NA	NA	NA	NA	-15.78461538	8568	0.64799253	-15.78461538	8568	0.64799253
CG12861	NA	NA	NA	NA	NA	NA	NA	NA	NA	-6.830769231	8568	0.70961718	-6.830769231	8568	0.70961718
CG12866	NA	NA	NA	NA	NA	NA	NA	NA	NA	NA	NA	NA	-250.1384615	8568	0.935807656
CG1287	NA	NA	NA	224.5897436	560	0.133928571	224.5897436	560	0.133928571	118.75	1820	0.248901099	-53.41269841	11440	0.630944056
CG12872	NA	NA	NA	NA	NA	NA	NA	NA	NA	242.3571429	36	0.416666667	747	84	0.083333333
CG12895	NA	NA	NA	NA	NA	NA	NA	NA	NA	NA	NA	NA	197.84375	153	0.248366013
CG12917	NA	NA	NA	NA	NA	NA	NA	NA	NA	NA	NA	NA	145.55	3876	0.398606811
CG12918	NA	NA	NA	222.5294118	171	0.14619883	222.5294118	171	0.14619883	251.875	969	0.061919505	320.6	3876	0.009545924
CG12944	NA	NA	NA	NA	NA	NA	NA	NA	NA	NA	NA	NA	70.69444444	1330	0.058646617
CG12984	NA	NA	NA	NA	NA	NA	NA	NA	NA	NA	NA	NA	-61.46153846	105	0.695238095
CG12998	NA	NA	NA	NA	NA	NA	NA	NA	NA	NA	NA	NA	-462.25	120	0.775
CG13001	NA	NA	NA	NA	NA	NA	NA	NA	NA	-91.125	153	0.790849673	-91.125	153	0.790849673
CG13004	NA	NA	NA	NA	NA	NA	NA	NA	NA	53.26470588	171	0.397660819	53.26470588	171	0.397660819
CG13008	NA	NA	NA	NA	NA	NA	NA	NA	NA	NA	NA	NA	18.97916667	969	0.415892673
CG13022	NA	NA	NA	NA	NA	NA	-599.3055556	190	0.884210526	-599.3055556	190	0.884210526	-599.3055556	190	0.884210526
CG13024	442.5	171	0.046783626	442.5	171	0.046783626	94.6	816	0.367647059	94.6	816	0.367647059	94.6	816	0.367647059
CG13043	NA	NA	NA	NA	NA	NA	NA	NA	NA	NA	NA	NA	-122.9285714	120	0.783333333
CG13044	NA	NA	NA	NA	NA	NA	NA	NA	NA	-40.76315789	210	0.528571429	-70.07142857	120	0.558333333
CG13047	NA	NA	NA	NA	NA	NA	NA	NA	NA	NA	NA	NA	-10.64705882	171	0.561403509
CG13049	NA	NA	NA	NA	NA	NA	NA	NA	NA	NA	NA	NA	-130.0882353	171	0.69005848
CG13053	NA	NA	NA	NA	NA	NA	NA	NA	NA	NA	NA	NA	548.5833333	91	0.175824176
CG13063	NA	NA	NA	NA	NA	NA	NA	NA	NA	NA	NA	NA	-39.25	120	0.533333333
CG13082	NA	NA	NA	NA	NA	NA	NA	NA	NA	NA	NA	NA	274	78	0.269230769
CG13085	NA	NA	NA	NA	NA	NA	NA	NA	NA	NA	NA	NA	239.625	495	0.127272727
CG13086	NA	NA	NA	NA	NA	NA	NA	NA	NA	NA	NA	NA	-313.5333333	286	0.451048951
CG13101	NA	NA	NA	NA	NA	NA	NA	NA	NA	NA	NA	NA	-9.057692308	2380	0.519747899
CG13102	NA	NA	NA	NA	NA	NA	-112.3125	153	0.54248366	-112.3125	153	0.54248366	-282.4	816	0.730392157
CG13123	NA	NA	NA	NA	NA	NA	NA	NA	NA	NA	NA	NA	-1258.487179	560	0.957142857
CG13155	NA	NA	NA	NA	NA	NA	NA	NA	NA	NA	NA	NA	792.627451	1140	0.013157895
CG13159	NA	NA	NA	NA	NA	NA	NA	NA	NA	NA	NA	NA	-19.78125	4845	0.554592363
CG13160	NA	NA	NA	NA	NA	NA	312.5980392	1140	0.056140351	312.5980392	1140	0.056140351	76.8452381	38760	0.369375645
CG13176	NA	NA	NA	NA	NA	NA	NA	NA	NA	-122.8888889	1330	0.793233083	-122.8888889	1330	0.793233083
CG13183	NA	NA	NA	NA	NA	NA	-127.5789474	210	0.80952381	-127.5789474	210	0.80952381	-127.5789474	210	0.80952381
CG13186	NA	NA	NA	NA	NA	NA	NA	NA	NA	NA	NA	NA	1278.263158	210	0.028571429
CG13188	-454.9736842	210	0.947619048	-454.9736842	210	0.947619048	-454.9736842	210	0.947619048	-454.9736842	210	0.947619048	-454.9736842	210	0.947619048
CG13194	NA	NA	NA	NA	NA	NA	NA	NA	NA	NA	NA	NA	-459.5147059	171	0.871345029
CG13203	NA	NA	NA	NA	NA	NA	NA	NA	NA	457.0555556	1330	0.069172932	276.2058824	5985	0.183124478
CG13204	NA	NA	NA	NA	NA	NA	NA	NA	NA	NA	NA	NA	-298.6666667	1330	0.868421053
CG13213	NA	NA	NA	NA	NA	NA	NA	NA	NA	NA	NA	NA	570.7727273	78	0.051282051
CG13229	NA	NA	NA	NA	NA	NA	NA	NA	NA	NA	NA	NA	68.47058824	171	0.368421053
CG13244	NA	NA	NA	NA	NA	NA	NA	NA	NA	NA	NA	NA	-16.27272727	78	0.5
CG13252	NA	NA	NA	NA	NA	NA	NA	NA	NA	NA	NA	NA	26.92857143	120	0.508333333
CG13285	NA	NA	NA	NA	NA	NA	NA	NA	NA	NA	NA	NA	-686.3235294	171	0.964912281
CG13311	NA	NA	NA	NA	NA	NA	NA	NA	NA	NA	NA	NA	-682.8333333	190	0.810526316
CG13317	NA	NA	NA	NA	NA	NA	NA	NA	NA	NA	NA	NA	21.92857143	3060	0.34869281
CG13325	-42.07142857	77520	0.53130805	-42.07142857	77520	0.53130805	-42.07142857	77520	0.53130805	-42.07142857	77520	0.53130805	-42.07142857	77520	0.53130805
CG13326	NA	NA	NA	-669.2254902	1140	0.990350877	-669.2254902	1140	0.990350877	-669.2254902	1140	0.990350877	-669.2254902	1140	0.990350877
CG13348	NA	NA	NA	NA	NA	NA	NA	NA	NA	NA	NA	NA	107.5714286	120	0.341666667
CG13350	NA	NA	NA	NA	NA	NA	NA	NA	NA	NA	NA	NA	399.2647059	171	0.052631579
CG13379	NA	NA	NA	NA	NA	NA	NA	NA	NA	19.32352941	171	0.555555556	19.32352941	171	0.555555556
CG13422	NA	NA	NA	NA	NA	NA	NA	NA	NA	NA	NA	NA	3816.368421	210	0.019047619
CG13423	NA	NA	NA	NA	NA	NA	NA	NA	NA	50.15789474	210	0.49047619	-3.055555556	1330	0.528571429
CG13425	NA	NA	NA	NA	NA	NA	NA	NA	NA	NA	NA	NA	-431.1052632	210	0.79047619
CG13427	NA	NA	NA	NA	NA	NA	NA	NA	NA	138.3333333	1330	0.217293233	138.3333333	1330	0.217293233
CG13428	NA	NA	NA	NA	NA	NA	NA	NA	NA	-51.22222222	1330	0.880451128	-51.22222222	1330	0.880451128
CG13432	101.3333333	190	0.363157895	101.3333333	190	0.363157895	101.3333333	190	0.363157895	101.3333333	190	0.363157895	-241.3125	4845	0.901754386
CG13475	NA	NA	NA	NA	NA	NA	NA	NA	NA	150.1470588	171	0.269005848	200.5	969	0.089783282
CG13482	NA	NA	NA	NA	NA	NA	NA	NA	NA	NA	NA	NA	-526.4	21	0.952380952
CG13484	NA	NA	NA	NA	NA	NA	NA	NA	NA	NA	NA	NA	-433.4444444	190	0.778947368
CG1349	NA	NA	NA	NA	NA	NA	NA	NA	NA	-325.8333333	91	0.681318681	-325.8333333	91	0.681318681
CG13494	NA	NA	NA	NA	NA	NA	NA	NA	NA	781.1617647	171	0.134502924	-181.7403846	2380	0.623529412
CG13503	587.3235294	171	0.093567251	585.0625	153	0.098039216	585.0625	153	0.098039216	585.0625	153	0.098039216	585.0625	153	0.098039216
CG13510	NA	NA	NA	NA	NA	NA	NA	NA	NA	-543.5294118	171	0.883040936	-543.5294118	171	0.883040936
CG13511	NA	NA	NA	NA	NA	NA	-273	171	0.865497076	-273	171	0.865497076	-273	171	0.865497076
CG13516	NA	NA	NA	NA	NA	NA	NA	NA	NA	NA	NA	NA	-68.79411765	171	0.549707602
CG13526	NA	NA	NA	NA	NA	NA	NA	NA	NA	NA	NA	NA	-559.9705882	171	0.85380117
CG13527	NA	NA	NA	NA	NA	NA	NA	NA	NA	-179.0076923	8568	0.639705882	-10.75	18564	0.502693385
CG13531	NA	NA	NA	NA	NA	NA	NA	NA	NA	NA	NA	NA	15.71875	969	0.475748194
CG13559	NA	NA	NA	NA	NA	NA	NA	NA	NA	-172.5833333	190	0.684210526	9.5	77520	0.498619711
CG13577	NA	NA	NA	NA	NA	NA	NA	NA	NA	NA	NA	NA	390.1153846	105	0.228571429
CG1358	-814.3571429	120	0.9	-814.3571429	120	0.9	-814.3571429	120	0.9	-491.974359	560	0.641071429	-491.974359	560	0.641071429
CG13624	577.2	66	0.181818182	577.2	66	0.181818182	577.2	66	0.181818182	577.2	66	0.181818182	577.2	66	0.181818182
CG13651	NA	NA	NA	NA	NA	NA	NA	NA	NA	NA	NA	NA	61.28571429	120	0.45
CG13658	NA	NA	NA	NA	NA	NA	NA	NA	NA	-1814.214286	120	0.9	-1814.214286	120	0.9
CG13678	NA	NA	NA	NA	NA	NA	NA	NA	NA	NA	NA	NA	91.17647059	171	0.602339181
CG13707	NA	NA	NA	NA	NA	NA	NA	NA	NA	NA	NA	NA	-360.5882353	171	0.83625731
CG13723	NA	NA	NA	NA	NA	NA	NA	NA	NA	NA	NA	NA	-235.4666667	6188	0.644634777
CG13741	NA	NA	NA	NA	NA	NA	NA	NA	NA	NA	NA	NA	-509.6538462	105	0.952380952
CG13742	372.9615385	105	0.028571429	372.9615385	105	0.028571429	372.9615385	105	0.028571429	372.9615385	105	0.028571429	372.9615385	105	0.028571429
CG13758	126.8	816	0.279411765	97.07142857	3060	0.300653595	97.07142857	3060	0.300653595	80.96153846	2380	0.333193277	82.5	1820	0.336263736
CG13760	NA	NA	NA	NA	NA	NA	NA	NA	NA	NA	NA	NA	1016.53125	153	0.091503268
CG13784	NA	NA	NA	NA	NA	NA	NA	NA	NA	NA	NA	NA	-25.75	91	0.527472527
CG13794	NA	NA	NA	NA	NA	NA	NA	NA	NA	417.25	105	0.285714286	417.25	105	0.285714286
CG13795	NA	NA	NA	NA	NA	NA	NA	NA	NA	NA	NA	NA	2792.884615	105	0.057142857
CG13827	1501.615385	105	0.00952381	1501.615385	105	0.00952381	1501.615385	105	0.00952381	1501.615385	105	0.00952381	1501.615385	105	0.00952381
CG13830	-31.18181818	364	0.480769231	-31.18181818	364	0.480769231	-31.18181818	364	0.480769231	-207.55	1001	0.579420579	-207.55	1001	0.579420579
CG13841	NA	NA	NA	NA	NA	NA	NA	NA	NA	NA	NA	NA	260.9583333	91	0.274725275
CG1385	NA	NA	NA	NA	NA	NA	NA	NA	NA	1421.264706	171	0.134502924	1006.25	3876	0.147316821
CG1387	NA	NA	NA	NA	NA	NA	NA	NA	NA	NA	NA	NA	-358.0882353	171	0.883040936
CG13891	NA	NA	NA	-919.6666667	136	1	-919.6666667	136	1	-919.6666667	136	1	-919.6666667	136	1
CG13897	1834.333333	28	0.035714286	1834.333333	28	0.035714286	1834.333333	28	0.035714286	1834.333333	28	0.035714286	1378.333333	35	0.085714286
CG13898	NA	NA	NA	NA	NA	NA	NA	NA	NA	NA	NA	NA	38.21428571	120	0.433333333
CG13912	NA	NA	NA	NA	NA	NA	NA	NA	NA	NA	NA	NA	71.16666667	136	0.419117647
CG13914	NA	NA	NA	NA	NA	NA	NA	NA	NA	206	171	0.239766082	206	171	0.239766082
CG13927	NA	NA	NA	117.875	153	0.333333333	117.875	153	0.333333333	117.875	153	0.333333333	117.875	153	0.333333333
CG13928	NA	NA	NA	NA	NA	NA	110.875	153	0.333333333	110.875	153	0.333333333	110.875	153	0.333333333
CG13929	NA	NA	NA	NA	NA	NA	NA	NA	NA	NA	NA	NA	512.125	153	0.150326797
CG13951	NA	NA	NA	NA	NA	NA	NA	NA	NA	NA	NA	NA	-438.9909091	4368	0.856684982
CG13976	NA	NA	NA	307.2222222	190	0.010526316	342.1875	153	0.006535948	352.6	136	0.007352941	360.7857143	680	0.002941176
CG13977	NA	NA	NA	NA	NA	NA	NA	NA	NA	2924.461538	105	0.057142857	1628.211538	2380	0.056722689
CG14005	NA	NA	NA	NA	NA	NA	NA	NA	NA	NA	NA	NA	-87.10416667	969	0.653250774
CG1401	NA	NA	NA	NA	NA	NA	NA	NA	NA	NA	NA	NA	-24.875	45	0.533333333
CG14026	382.3846154	2380	0.032773109	382.3846154	2380	0.032773109	382.3846154	2380	0.032773109	382.3846154	2380	0.032773109	382.3846154	2380	0.032773109
CG14040	NA	NA	NA	NA	NA	NA	NA	NA	NA	NA	NA	NA	168.25	153	0.189542484
CG14042	NA	NA	NA	NA	NA	NA	NA	NA	NA	NA	NA	NA	-732.5625	153	0.986928105
CG14064	-116.1428571	330	0.681818182	-116.1428571	330	0.681818182	-116.1428571	330	0.681818182	-116.1428571	330	0.681818182	-76.74285714	792	0.637626263
CG1407	NA	NA	NA	NA	NA	NA	NA	NA	NA	NA	NA	NA	-178.2058824	171	0.701754386
CG14070	NA	NA	NA	NA	NA	NA	NA	NA	NA	-245.0166667	6188	0.748868778	8.727272727	12376	0.494424693
CG14071	NA	NA	NA	NA	NA	NA	NA	NA	NA	NA	NA	NA	284.3888889	715	0.297902098
CG14073	83.71428571	120	0.466666667	83.71428571	120	0.466666667	83.71428571	120	0.466666667	83.71428571	120	0.466666667	159.6666667	1820	0.291758242
CG14079	NA	NA	NA	NA	NA	NA	NA	NA	NA	NA	NA	NA	32.3	136	0.470588235
CG14080	NA	NA	NA	NA	NA	NA	NA	NA	NA	-96.63333333	136	0.654411765	-43.02380952	680	0.583823529
CG14111	NA	NA	NA	NA	NA	NA	NA	NA	NA	NA	NA	NA	-14.55555556	190	0.515789474
CG14117	NA	NA	NA	NA	NA	NA	NA	NA	NA	NA	NA	NA	875.2916667	1820	0.032967033
CG14160	NA	NA	NA	NA	NA	NA	NA	NA	NA	-19.07142857	120	0.558333333	-19.07142857	120	0.558333333
CG14162	259.7368421	210	0.176190476	259.7368421	210	0.176190476	259.7368421	210	0.176190476	259.7368421	210	0.176190476	259.7368421	210	0.176190476
CG14181	NA	NA	NA	NA	NA	NA	NA	NA	NA	NA	NA	NA	193.7222222	190	0.178947368
CG14191	NA	NA	NA	NA	NA	NA	NA	NA	NA	NA	NA	NA	-322.4	136	0.588235294
CG14196	NA	NA	NA	NA	NA	NA	NA	NA	NA	NA	NA	NA	-252.9210526	210	0.861904762
CG14207	-0.5625	4845	0.51372549	-0.5625	4845	0.51372549	-0.5625	4845	0.51372549	-0.5625	4845	0.51372549	-0.5625	4845	0.51372549
CG14210	NA	NA	NA	NA	NA	NA	NA	NA	NA	NA	NA	NA	-349.21875	4845	0.864602683
CG14220	NA	NA	NA	NA	NA	NA	NA	NA	NA	NA	NA	NA	-15.3125	4845	0.544685243
CG14230	NA	NA	NA	NA	NA	NA	NA	NA	NA	171.5555556	190	0.142105263	NA	NA	NA
CG14233	-380.4722222	190	0.868421053	-380.4722222	190	0.868421053	-380.4722222	190	0.868421053	-380.4722222	190	0.868421053	NA	NA	NA
CG14277	NA	NA	NA	NA	NA	NA	NA	NA	NA	NA	NA	NA	297.8076923	105	0.161904762
CG1429	-109.5857143	11628	0.738648091	-109.5857143	11628	0.738648091	-109.5857143	11628	0.738648091	-121.9538462	8568	0.754785247	-101.8	6188	0.71250808
CG14294	NA	NA	NA	NA	NA	NA	-89.40384615	105	0.561904762	-133.125	45	0.666666667	-164.3928571	36	0.722222222
CG14296	NA	NA	NA	NA	NA	NA	NA	NA	NA	NA	NA	NA	171	45	0.355555556
CG1430	NA	NA	NA	NA	NA	NA	NA	NA	NA	NA	NA	NA	131.3888889	190	0.342105263
CG14301	69.71428571	120	0.425	127	455	0.226373626	127	455	0.226373626	-1.795454545	1365	0.526007326	-1.795454545	1365	0.526007326
CG14307	318.5	1820	0.181318681	318.5	1820	0.181318681	318.5	1820	0.181318681	318.5	1820	0.181318681	318.5	1820	0.181318681
CG14315	NA	NA	NA	NA	NA	NA	-1431.461538	105	0.961904762	-1431.461538	105	0.961904762	-602.8333333	455	0.813186813
CG14316	NA	NA	NA	NA	NA	NA	NA	NA	NA	-164.5714286	120	0.583333333	-107.3	66	0.560606061
CG14322	NA	NA	NA	NA	NA	NA	NA	NA	NA	977.8571429	120	0.008333333	977.8571429	120	0.008333333
CG14334	445.05	8008	0.033591409	445.05	8008	0.033591409	445.05	8008	0.033591409	445.05	8008	0.033591409	543.6696429	6435	0.008702409
CG1434	NA	NA	NA	NA	NA	NA	NA	NA	NA	NA	NA	NA	-106.7222222	190	0.673684211
CG14346	NA	NA	NA	NA	NA	NA	NA	NA	NA	NA	NA	NA	-767.7307692	105	0.904761905
CG14353	NA	NA	NA	NA	NA	NA	NA	NA	NA	-127.375	4845	0.716615067	-17.06666667	15504	0.527799278
CG14356	NA	NA	NA	NA	NA	NA	NA	NA	NA	NA	NA	NA	603.0714286	120	0.158333333
CG14358	NA	NA	NA	200.6176471	171	0.222222222	200.6176471	171	0.222222222	200.6176471	171	0.222222222	145.6666667	969	0.268317853
CG14370	NA	NA	NA	NA	NA	NA	NA	NA	NA	NA	NA	NA	-41.375	1820	0.564835165
CG14379	NA	NA	NA	NA	NA	NA	NA	NA	NA	NA	NA	NA	2754	105	0.104761905
CG14406	NA	NA	NA	NA	NA	NA	NA	NA	NA	-230	153	0.816993464	-230	153	0.816993464
CG1444	54.66666667	190	0.094736842	54.66666667	190	0.094736842	54.66666667	190	0.094736842	54.66666667	190	0.094736842	54.66666667	190	0.094736842
CG14500	NA	NA	NA	NA	NA	NA	NA	NA	NA	2461.868421	210	0.061904762	2461.868421	210	0.061904762
CG14597	-163.2727273	78	0.730769231	-163.2727273	78	0.730769231	-264.7777778	55	0.836363636	-264.7777778	55	0.836363636	-264.7777778	55	0.836363636
CG1461	42.80952381	1716	0.393356643	42.80952381	1716	0.393356643	42.80952381	1716	0.393356643	42.80952381	1716	0.393356643	42.80952381	1716	0.393356643
CG14612	NA	NA	NA	NA	NA	NA	NA	NA	NA	NA	NA	NA	-53.90909091	78	0.615384615
CG14629	NA	NA	NA	NA	NA	NA	NA	NA	NA	8	105	0.476190476	8	105	0.476190476
CG14631	NA	NA	NA	NA	NA	NA	NA	NA	NA	NA	NA	NA	-14.72727273	364	0.549450549
CG14660	NA	NA	NA	NA	NA	NA	NA	NA	NA	NA	NA	NA	-540.125	45	0.888888889
CG1468	NA	NA	NA	NA	NA	NA	NA	NA	NA	148.8125	153	0.08496732	47.92857143	11628	0.228586171
CG14685	NA	NA	NA	NA	NA	NA	NA	NA	NA	NA	NA	NA	335.71875	153	0.065359477
CG14691	NA	NA	NA	NA	NA	NA	NA	NA	NA	-97.80882353	171	0.614035088	-330.775	3876	0.825335397
CG14704	NA	NA	NA	NA	NA	NA	NA	NA	NA	NA	NA	NA	242.0714286	3060	0.295424837
CG14708	NA	NA	NA	-400.4	136	0.889705882	-400.4	136	0.889705882	27.77380952	680	0.475	27.77380952	680	0.475
CG14721	NA	NA	NA	NA	NA	NA	NA	NA	NA	-375.3333333	680	0.997058824	-375.3333333	680	0.997058824
CG14722	NA	NA	NA	NA	NA	NA	NA	NA	NA	NA	NA	NA	-93.15625	153	0.732026144
CG14731	NA	NA	NA	NA	NA	NA	NA	NA	NA	NA	NA	NA	6.366666667	136	0.551470588
CG14735	NA	NA	NA	NA	NA	NA	NA	NA	NA	NA	NA	NA	-160.8	816	0.895833333
CG14740	NA	NA	NA	NA	NA	NA	NA	NA	NA	273.7142857	680	0.029411765	130.9666667	8008	0.121628372
CG14752	NA	NA	NA	NA	NA	NA	NA	NA	NA	NA	NA	NA	56.11538462	105	0.419047619
CG14757	NA	NA	NA	NA	NA	NA	NA	NA	NA	17.25	91	0.32967033	33.87878788	364	0.10989011
CG14759	NA	NA	NA	NA	NA	NA	NA	NA	NA	NA	NA	NA	147.4230769	560	0.348214286
CG14764	NA	NA	NA	NA	NA	NA	NA	NA	NA	326.2857143	120	0.025	326.2857143	120	0.025
CG14824	NA	NA	NA	NA	NA	NA	NA	NA	NA	NA	NA	NA	-202.53125	153	0.725490196
CG14830	495.0277778	55	0.036363636	495.0277778	55	0.036363636	495.0277778	55	0.036363636	495.0277778	55	0.036363636	495.0277778	55	0.036363636
CG14834	NA	NA	NA	NA	NA	NA	-541.5	153	0.875816993	-541.5	153	0.875816993	-541.5	153	0.875816993
CG14846	50.43076923	8568	0.408963585	50.43076923	8568	0.408963585	50.43076923	8568	0.408963585	50.43076923	8568	0.408963585	50.43076923	8568	0.408963585
CG14861	NA	NA	NA	NA	NA	NA	NA	NA	NA	NA	NA	NA	-300.8888889	220	0.904545455
CG14869	-509.6	136	0.889705882	-509.6	136	0.889705882	-509.6	136	0.889705882	-509.6	136	0.889705882	-509.6	136	0.889705882
CG14879	1420.088235	171	0.005847953	1420.088235	171	0.005847953	1420.088235	171	0.005847953	1420.088235	171	0.005847953	1363.433333	136	0.007352941
CG14902	NA	NA	NA	NA	NA	NA	NA	NA	NA	NA	NA	NA	-83.63333333	136	0.595588235
CG14906	NA	NA	NA	NA	NA	NA	NA	NA	NA	NA	NA	NA	93.79411765	171	0.432748538
CG14907	NA	NA	NA	NA	NA	NA	NA	NA	NA	NA	NA	NA	1.235294118	171	0.502923977
CG14930	NA	NA	NA	NA	NA	NA	NA	NA	NA	NA	NA	NA	415.8333333	455	0.215384615
CG14935	NA	NA	NA	NA	NA	NA	NA	NA	NA	NA	NA	NA	-655.5714286	120	0.966666667
CG14941	NA	NA	NA	NA	NA	NA	NA	NA	NA	6.733333333	136	0.492647059	6.733333333	136	0.492647059
CG14955	NA	NA	NA	NA	NA	NA	NA	NA	NA	NA	NA	NA	-293.7307692	105	0.761904762
CG14959	NA	NA	NA	NA	NA	NA	NA	NA	NA	285.4375	153	0.091503268	353.9761905	680	0.013235294
CG14969	NA	NA	NA	NA	NA	NA	NA	NA	NA	NA	NA	NA	-139.7380952	680	0.729411765
CG14990	NA	NA	NA	NA	NA	NA	NA	NA	NA	NA	NA	NA	-4.136363636	78	0.525641026
CG14994	NA	NA	NA	NA	NA	NA	NA	NA	NA	5.705882353	171	0.467836257	5.705882353	171	0.467836257
CG14997	NA	NA	NA	NA	NA	NA	NA	NA	NA	NA	NA	NA	-98.42708333	969	0.647058824
CG14998	NA	NA	NA	NA	NA	NA	NA	NA	NA	NA	NA	NA	-200.1875	153	0.901960784
CG14999	NA	NA	NA	NA	NA	NA	NA	NA	NA	NA	NA	NA	-1031.382353	171	0.964912281
CG15003	NA	NA	NA	NA	NA	NA	NA	NA	NA	NA	NA	NA	370.2647059	171	0.456140351
CG15004	-394.9117647	171	0.807017544	-394.9117647	171	0.807017544	-394.9117647	171	0.807017544	-394.9117647	171	0.807017544	-394.9117647	171	0.807017544
CG15009	-186.8333333	969	0.909184727	-186.8333333	969	0.909184727	-186.8333333	969	0.909184727	-186.8333333	969	0.909184727	-153.3928571	3060	0.908169935
CG15031	NA	NA	NA	NA	NA	NA	NA	NA	NA	NA	NA	NA	-259.8333333	28	0.607142857
CG15035	NA	NA	NA	NA	NA	NA	NA	NA	NA	-221.4285714	120	0.658333333	-221.4285714	120	0.658333333
CG15043	NA	NA	NA	NA	NA	NA	NA	NA	NA	NA	NA	NA	-326.3333333	190	0.684210526
CG15044	NA	NA	NA	NA	NA	NA	NA	NA	NA	NA	NA	NA	-939.5555556	190	0.831578947
CG15046	NA	NA	NA	NA	NA	NA	NA	NA	NA	380.8888889	190	0.078947368	405.6176471	171	0.052631579
CG15056	NA	NA	NA	NA	NA	NA	NA	NA	NA	NA	NA	NA	-1.523809524	38760	0.512770898
CG15065	NA	NA	NA	NA	NA	NA	NA	NA	NA	NA	NA	NA	-114.9166667	91	0.956043956
CG15068	NA	NA	NA	NA	NA	NA	NA	NA	NA	NA	NA	NA	-22.91666667	91	0.659340659
CG15073	NA	NA	NA	NA	NA	NA	NA	NA	NA	NA	NA	NA	403.5277778	1330	0.060150376
CG15077	NA	NA	NA	NA	NA	NA	NA	NA	NA	-129.8461538	105	0.676190476	-129.8461538	105	0.676190476
CG15084	NA	NA	NA	NA	NA	NA	NA	NA	NA	NA	NA	NA	223.3214286	120	0.183333333
CG15087	NA	NA	NA	NA	NA	NA	NA	NA	NA	NA	NA	NA	380.1578947	210	0.242857143
CG15093	NA	NA	NA	NA	NA	NA	NA	NA	NA	NA	NA	NA	-293.6	21	1
CG15095	NA	NA	NA	NA	NA	NA	NA	NA	NA	178.075	20349	0.191753895	178.075	20349	0.191753895
CG15096	NA	NA	NA	32.54375	20349	0.278834341	32.54375	20349	0.278834341	32.54375	20349	0.278834341	32.54375	20349	0.278834341
CG15101	NA	NA	NA	NA	NA	NA	NA	NA	NA	101.5	120	0.241666667	101.5	120	0.241666667
CG15102	NA	NA	NA	39.35714286	120	0.233333333	39.35714286	120	0.233333333	39.35714286	120	0.233333333	39.35714286	120	0.233333333
CG15104	NA	NA	NA	NA	NA	NA	NA	NA	NA	NA	NA	NA	-680.9722222	1330	0.919548872
CG15106	NA	NA	NA	-608.3214286	120	0.983333333	-608.3214286	120	0.983333333	-608.3214286	120	0.983333333	-608.3214286	120	0.983333333
CG15109	NA	NA	NA	-73.28947368	210	0.738095238	-78.96666667	3876	0.863519092	-78.96666667	3876	0.863519092	-78.96666667	3876	0.863519092
CG15111	NA	NA	NA	NA	NA	NA	NA	NA	NA	NA	NA	NA	-6.605263158	210	0.380952381
CG15112	-676.4736842	210	0.885714286	-676.4736842	210	0.885714286	-779.3888889	1330	0.945864662	-798.7058824	1140	0.943859649	-798.7058824	1140	0.943859649
CG15116	NA	NA	NA	NA	NA	NA	NA	NA	NA	5378.552632	210	0.004761905	2281.392857	3060	0.078431373
CG15125	NA	NA	NA	NA	NA	NA	NA	NA	NA	-1397.944444	190	0.989473684	-1397.944444	190	0.989473684
CG15127	NA	NA	NA	NA	NA	NA	566.3888889	190	0.084210526	120.0980392	1140	0.300877193	147.1875	4845	0.27120743
CG15128	NA	NA	NA	NA	NA	NA	NA	NA	NA	-121.2222222	190	0.694736842	239.25	4845	0.076573787
CG15136	NA	NA	NA	NA	NA	NA	NA	NA	NA	NA	NA	NA	-126.2692308	105	0.676190476
CG15138	-64.0625	153	0.594771242	-64.0625	153	0.594771242	-64.0625	153	0.594771242	83.86666667	816	0.360294118	166.4444444	220	0.222727273
CG15141	NA	NA	NA	NA	NA	NA	NA	NA	NA	NA	NA	NA	-9.03125	153	0.54248366
CG15143	NA	NA	NA	NA	NA	NA	NA	NA	NA	-258	136	0.661764706	-258	136	0.661764706
CG15144	NA	NA	NA	NA	NA	NA	NA	NA	NA	NA	NA	NA	-175.2666667	136	0.654411765
CG1515	NA	NA	NA	NA	NA	NA	NA	NA	NA	NA	NA	NA	-182.7777778	190	0.615789474
CG15154	NA	NA	NA	NA	NA	NA	NA	NA	NA	14.6	136	0.551470588	NA	NA	NA
CG15160	NA	NA	NA	NA	NA	NA	NA	NA	NA	NA	NA	NA	16.07142857	120	0.441666667
CG15162	319.7	19448	0.075226244	319.7	19448	0.075226244	319.7	19448	0.075226244	319.7	19448	0.075226244	319.7	19448	0.075226244
CG15210	NA	NA	NA	NA	NA	NA	NA	NA	NA	NA	NA	NA	-156.7916667	969	0.699690402
CG15221	NA	NA	NA	NA	NA	NA	154.5277778	190	0.389473684	154.5277778	190	0.389473684	154.5277778	190	0.389473684
CG15235	NA	NA	NA	173.625	91	0.318681319	173.625	91	0.318681319	173.625	91	0.318681319	173.625	91	0.318681319
CG15247	NA	NA	NA	NA	NA	NA	NA	NA	NA	566.6142857	11628	0.033883729	566.6142857	11628	0.033883729
CG15279	NA	NA	NA	NA	NA	NA	NA	NA	NA	NA	NA	NA	251.2666667	136	0.301470588
CG15282	NA	NA	NA	192.3928571	120	0.5	256.1363636	78	0.474358974	256.1363636	78	0.474358974	-216.5625	1287	0.683760684
CG15293	NA	NA	NA	NA	NA	NA	NA	NA	NA	NA	NA	NA	-16.5	78	0.705128205
CG15312	NA	NA	NA	NA	NA	NA	NA	NA	NA	NA	NA	NA	-573.7867647	5985	0.985463659
CG15333	NA	NA	NA	NA	NA	NA	NA	NA	NA	NA	NA	NA	143.0208333	165	0.375757576
CG15361	NA	NA	NA	NA	NA	NA	NA	NA	NA	NA	NA	NA	1097.535714	120	0.141666667
CG15403	NA	NA	NA	NA	NA	NA	NA	NA	NA	NA	NA	NA	478.6410256	560	0.041071429
CG15408	NA	NA	NA	NA	NA	NA	NA	NA	NA	NA	NA	NA	2157.09375	153	0.08496732
CG15414	82.9375	153	0.418300654	82.9375	153	0.418300654	82.9375	153	0.418300654	82.9375	153	0.418300654	154.2666667	816	0.299019608
CG15429	NA	NA	NA	NA	NA	NA	NA	NA	NA	NA	NA	NA	-841.75	969	0.90505676
CG15433	NA	NA	NA	NA	NA	NA	NA	NA	NA	NA	NA	NA	62.875	969	0.347781218
CG15437	NA	NA	NA	NA	NA	NA	NA	NA	NA	234.6354167	969	0.100103199	234.6354167	969	0.100103199
CG15438	NA	NA	NA	NA	NA	NA	NA	NA	NA	NA	NA	NA	196.9791667	969	0.19504644
CG15482	NA	NA	NA	NA	NA	NA	NA	NA	NA	186	105	0.333333333	186	105	0.333333333
CG15489	586.2857143	120	0.1	586.2857143	120	0.1	586.2857143	120	0.1	586.2857143	120	0.1	74.46153846	560	0.448214286
CG15504	NA	NA	NA	NA	NA	NA	NA	NA	NA	NA	NA	NA	91.33333333	91	0.450549451
CG15510	NA	NA	NA	NA	NA	NA	NA	NA	NA	NA	NA	NA	457.3846154	105	0.066666667
CG15526	NA	NA	NA	NA	NA	NA	NA	NA	NA	NA	NA	NA	452.2857143	120	0.225
CG15532	95.75	91	0.395604396	95.75	91	0.395604396	95.75	91	0.395604396	95.75	91	0.395604396	95.75	91	0.395604396
CG15535	NA	NA	NA	NA	NA	NA	NA	NA	NA	NA	NA	NA	-247.0357143	120	0.658333333
CG15536	NA	NA	NA	NA	NA	NA	NA	NA	NA	NA	NA	NA	-781.6428571	120	0.958333333
CG15552	NA	NA	NA	NA	NA	NA	NA	NA	NA	104.5769231	105	0.495238095	104.5769231	105	0.495238095
CG15571	NA	NA	NA	55.22222222	1330	0.267669173	55.22222222	1330	0.267669173	55.22222222	1330	0.267669173	61.54166667	969	0.26006192
CG15572	NA	NA	NA	NA	NA	NA	NA	NA	NA	NA	NA	NA	-211.6315789	210	0.842857143
CG15573	NA	NA	NA	NA	NA	NA	NA	NA	NA	NA	NA	NA	-766.0555556	190	0.994736842
CG15632	NA	NA	NA	NA	NA	NA	NA	NA	NA	NA	NA	NA	1050.264706	171	0.076023392
CG15633	-137.9117647	171	0.719298246	-137.9117647	171	0.719298246	36.54166667	969	0.439628483	36.54166667	969	0.439628483	117.3	3876	0.246904025
CG15658	NA	NA	NA	NA	NA	NA	NA	NA	NA	343.5	171	0.087719298	343.5	171	0.087719298
CG15660	370.1190476	680	0.225	370.1190476	680	0.225	370.1190476	680	0.225	370.1190476	680	0.225	370.1190476	680	0.225
CG15666	NA	NA	NA	NA	NA	NA	NA	NA	NA	121.7777778	220	0.263636364	121.7777778	220	0.263636364
CG15667	NA	NA	NA	NA	NA	NA	NA	NA	NA	NA	NA	NA	120.3235294	171	0.269005848
CG15674	NA	NA	NA	NA	NA	NA	NA	NA	NA	250.5294118	171	0.251461988	250.5294118	171	0.251461988
CG15711	NA	NA	NA	NA	NA	NA	NA	NA	NA	NA	NA	NA	-202.5588235	171	0.719298246
CG15715	NA	NA	NA	NA	NA	NA	NA	NA	NA	-95.77777778	190	0.736842105	-95.77777778	190	0.736842105
CG15766	NA	NA	NA	NA	NA	NA	20.38461538	105	0.571428571	20.38461538	105	0.571428571	-93	1820	0.721978022
CG15811	NA	NA	NA	NA	NA	NA	NA	NA	NA	NA	NA	NA	-53.05882353	171	0.719298246
CG15817	NA	NA	NA	NA	NA	NA	NA	NA	NA	NA	NA	NA	369.6666667	91	0.197802198
CG15818	NA	NA	NA	NA	NA	NA	NA	NA	NA	NA	NA	NA	-606.75	120	0.741666667
CG15820	NA	NA	NA	NA	NA	NA	NA	NA	NA	NA	NA	NA	88.64705882	171	0.280701754
CG15845	172.5795455	1365	0.172893773	172.5795455	1365	0.172893773	160.6212121	364	0.217032967	160.6212121	364	0.217032967	160.6212121	364	0.217032967
CG15855	-308.5416667	969	0.802889577	-308.5416667	969	0.802889577	-308.5416667	969	0.802889577	NA	NA	NA	NA	NA	NA
CG15863	NA	NA	NA	NA	NA	NA	NA	NA	NA	NA	NA	NA	-58.25	153	0.575163399
CG15871	NA	NA	NA	NA	NA	NA	NA	NA	NA	351.6666667	190	0.052631579	353.5625	153	0.058823529
CG15876	NA	NA	NA	NA	NA	NA	NA	NA	NA	622.0666667	136	0.073529412	622.0666667	136	0.073529412
CG15877	NA	NA	NA	NA	NA	NA	NA	NA	NA	NA	NA	NA	422.625	153	0.098039216
CG1602	NA	NA	NA	NA	NA	NA	NA	NA	NA	NA	NA	NA	-71.57142857	120	0.733333333
CG1603	NA	NA	NA	NA	NA	NA	NA	NA	NA	NA	NA	NA	196.4666667	136	0.205882353
CG1605	NA	NA	NA	NA	NA	NA	NA	NA	NA	NA	NA	NA	84.76666667	136	0.264705882
CG1623	NA	NA	NA	NA	NA	NA	NA	NA	NA	NA	NA	NA	58.41666667	680	0.301470588
CG1634	-183.4307692	8568	0.829831933	-183.4307692	8568	0.829831933	-183.4307692	8568	0.829831933	-183.4307692	8568	0.829831933	-183.4307692	8568	0.829831933
CG1640	NA	NA	NA	NA	NA	NA	26.20588235	171	0.228070175	26.20588235	171	0.228070175	25.57692308	2380	0.17394958
CG1648	-17	816	0.824754902	-17.69230769	560	0.810714286	-17.69230769	560	0.810714286	-17.69230769	560	0.810714286	-17.69230769	560	0.810714286
CG1652	NA	NA	NA	NA	NA	NA	NA	NA	NA	-28.1025641	560	0.566071429	-28.1025641	560	0.566071429
CG1656	NA	NA	NA	NA	NA	NA	-112.6	816	0.671568627	-112.6	816	0.671568627	-80.17948718	560	0.5875
CG1660	NA	NA	NA	NA	NA	NA	NA	NA	NA	NA	NA	NA	443.6470588	171	0.046783626
CG1669	NA	NA	NA	NA	NA	NA	NA	NA	NA	NA	NA	NA	-37	136	0.602941176
CG16704	NA	NA	NA	NA	NA	NA	NA	NA	NA	NA	NA	NA	-139.5769231	105	0.485714286
CG16713	NA	NA	NA	NA	NA	NA	NA	NA	NA	NA	NA	NA	536.2692308	105	0.057142857
CG16718	NA	NA	NA	-358.9583333	91	0.824175824	-358.9583333	91	0.824175824	-358.9583333	91	0.824175824	-65.56060606	364	0.593406593
CG16720	-12.8	43758	0.527766351	-12.8	43758	0.527766351	-12.8	43758	0.527766351	-2.575	43758	0.507541478	11.24675325	31824	0.479229512
CG16727	NA	NA	NA	NA	NA	NA	NA	NA	NA	-1538.038462	105	0.952380952	-1537.958333	91	0.945054945
CG16732	NA	NA	NA	NA	NA	NA	NA	NA	NA	NA	NA	NA	13.38461538	105	0.466666667
CG16733	NA	NA	NA	60.9375	153	0.320261438	60.9375	153	0.320261438	60.9375	153	0.320261438	84	816	0.075980392
CG16734	NA	NA	NA	NA	NA	NA	263.8125	153	0.274509804	338.8	816	0.143382353	338.8	816	0.143382353
CG16736	NA	NA	NA	NA	NA	NA	NA	NA	NA	17.46666667	816	0.495098039	17.46666667	816	0.495098039
CG16740	NA	NA	NA	NA	NA	NA	3277.884615	105	0.028571429	3277.884615	105	0.028571429	2837.5	36	0.055555556
CG16752	192.9166667	35	0.428571429	192.9166667	35	0.428571429	192.9166667	35	0.428571429	-397.6666667	35	0.8	-397.6666667	35	0.8
CG16757	-107.9326923	2380	0.582773109	-107.9326923	2380	0.582773109	-107.9326923	2380	0.582773109	-107.9326923	2380	0.582773109	-107.9326923	2380	0.582773109
CG16761	NA	NA	NA	NA	NA	NA	NA	NA	NA	NA	NA	NA	449.2142857	3060	0.243137255
CG1677	-270.5	455	0.905494505	-270.5	455	0.905494505	-270.5	455	0.905494505	-272.8181818	1365	0.92014652	-272.8181818	1365	0.92014652
CG16772	NA	NA	NA	NA	NA	NA	NA	NA	NA	NA	NA	NA	-404.4444444	55	1
CG16790	NA	NA	NA	NA	NA	NA	NA	NA	NA	NA	NA	NA	300.5294118	171	0.122807018
CG16792	NA	NA	NA	NA	NA	NA	-321.0555556	1330	0.94962406	-321.0555556	1330	0.94962406	-321.0555556	1330	0.94962406
CG16807	NA	NA	NA	NA	NA	NA	NA	NA	NA	NA	NA	NA	-372.1944444	190	0.789473684
CG16826	NA	NA	NA	NA	NA	NA	NA	NA	NA	NA	NA	NA	-2.153846154	560	0.678571429
CG16836	NA	NA	NA	NA	NA	NA	NA	NA	NA	NA	NA	NA	-42	91	0.703296703
CG16838	NA	NA	NA	NA	NA	NA	NA	NA	NA	146.6176471	1140	0.199122807	16.40625	4845	0.55128999
CG16874	NA	NA	NA	NA	NA	NA	NA	NA	NA	NA	NA	NA	182.9666667	136	0.132352941
CG1688	-131	560	0.771428571	-131	560	0.771428571	-131	560	0.771428571	-131	560	0.771428571	-131	560	0.771428571
CG16886	NA	NA	NA	NA	NA	NA	NA	NA	NA	NA	NA	NA	-167.1	66	0.878787879
CG1691	602.7222222	190	0.036842105	602.7222222	190	0.036842105	262.8714286	11628	0.111541108	262.8714286	11628	0.111541108	123.1025641	27132	0.272703818
CG16963	NA	NA	NA	NA	NA	NA	1091.9375	153	0.137254902	215.3333333	816	0.415441176	497.4025974	31824	0.200697587
CG16972	NA	NA	NA	NA	NA	NA	NA	NA	NA	NA	NA	NA	4.538461538	105	0.466666667
CG16974	133.2142857	120	0.175	133.2142857	120	0.175	133.2142857	120	0.175	133.2142857	120	0.175	133.2142857	120	0.175
CG16975	NA	NA	NA	NA	NA	NA	NA	NA	NA	NA	NA	NA	216.8214286	120	0.075
CG16991	NA	NA	NA	NA	NA	NA	NA	NA	NA	NA	NA	NA	89.96875	153	0.392156863
CG17010	NA	NA	NA	NA	NA	NA	NA	NA	NA	41.35714286	120	0.441666667	41.35714286	120	0.441666667
CG17031	380.6282051	560	0.183928571	380.6282051	560	0.183928571	380.6282051	560	0.183928571	380.6282051	560	0.183928571	380.6282051	560	0.183928571
CG17042	-26.38888889	190	0.521052632	-26.38888889	190	0.521052632	-26.38888889	190	0.521052632	-26.38888889	190	0.521052632	-26.38888889	190	0.521052632
CG17046	98.95833333	24310	0.302015631	-135.7936508	11440	0.747377622	-135.7936508	11440	0.747377622	-135.7936508	11440	0.747377622	-135.7936508	11440	0.747377622
CG17077	52.94444444	55	0.436363636	52.94444444	55	0.436363636	52.94444444	55	0.436363636	52.94444444	55	0.436363636	52.94444444	55	0.436363636
CG17100	-136.0666667	136	0.602941176	-136.0666667	136	0.602941176	-136.0666667	136	0.602941176	-136.0666667	136	0.602941176	-167.4404762	680	0.679411765
CG17104	NA	NA	NA	NA	NA	NA	NA	NA	NA	NA	NA	NA	-468.1428571	120	0.85
CG17109	NA	NA	NA	NA	NA	NA	NA	NA	NA	NA	NA	NA	-665.2884615	105	0.923809524
CG17110	NA	NA	NA	NA	NA	NA	NA	NA	NA	NA	NA	NA	-1417.5	105	0.952380952
CG17117	219.1111111	220	0.3	219.1111111	220	0.3	219.1111111	220	0.3	219.1111111	220	0.3	219.1111111	220	0.3
CG17122	NA	NA	NA	NA	NA	NA	121.7692308	105	0.333333333	174.8333333	455	0.228571429	202.5454545	1365	0.172893773
CG17124	330.9	136	0.132352941	330.9	136	0.132352941	330.9	136	0.132352941	330.9	136	0.132352941	330.9	136	0.132352941
CG17150	-276.4333333	3876	0.752837977	-276.4333333	3876	0.752837977	-276.4333333	3876	0.752837977	-276.4333333	3876	0.752837977	-276.4333333	3876	0.752837977
CG17153	NA	NA	NA	NA	NA	NA	NA	NA	NA	NA	NA	NA	-51.3125	153	0.54248366
CG17161	NA	NA	NA	NA	NA	NA	NA	NA	NA	NA	NA	NA	-16.1875	153	0.607843137
CG17199	NA	NA	NA	NA	NA	NA	NA	NA	NA	-197.5882353	171	0.643274854	-187.9230769	105	0.619047619
CG17216	NA	NA	NA	NA	NA	NA	NA	NA	NA	169.4333333	136	0.242647059	169.4333333	136	0.242647059
CG17228	-169.1	136	0.610294118	-169.1	136	0.610294118	-169.1	136	0.610294118	-169.1	136	0.610294118	198.8461538	560	0.333928571
CG17230	NA	NA	NA	NA	NA	NA	-365	153	0.954248366	-27.25	3060	0.525163399	-32.04615385	8568	0.547852474
CG17266	NA	NA	NA	NA	NA	NA	NA	NA	NA	NA	NA	NA	191.3030303	364	0.241758242
CG17270	NA	NA	NA	NA	NA	NA	NA	NA	NA	NA	NA	NA	291.3333333	91	0.21978022
CG17271	NA	NA	NA	NA	NA	NA	NA	NA	NA	NA	NA	NA	-64.16666667	91	0.593406593
CG17272	NA	NA	NA	NA	NA	NA	NA	NA	NA	NA	NA	NA	-420.5	91	0.736263736
CG17273	NA	NA	NA	NA	NA	NA	NA	NA	NA	NA	NA	NA	-60.08333333	91	0.703296703
CG17330	NA	NA	NA	NA	NA	NA	NA	NA	NA	NA	NA	NA	-62.875	153	0.607843137
CG17342	NA	NA	NA	NA	NA	NA	NA	NA	NA	NA	NA	NA	16.46666667	816	0.339460784
CG17349	565.3333333	91	0.010989011	565.3333333	91	0.010989011	338.8333333	286	0.031468531	338.8333333	286	0.031468531	344.2222222	220	0.036363636
CG17350	NA	NA	NA	NA	NA	NA	NA	NA	NA	NA	NA	NA	147.3333333	220	0.418181818
CG17359	NA	NA	NA	NA	NA	NA	NA	NA	NA	NA	NA	NA	162.4901961	1140	0.098245614
CG17361	NA	NA	NA	NA	NA	NA	NA	NA	NA	NA	NA	NA	61.20588235	1140	0.292982456
CG17364	-273.1785714	3060	0.812418301	-273.1785714	3060	0.812418301	-273.1785714	3060	0.812418301	-273.1785714	3060	0.812418301	-273.1785714	3060	0.812418301
CG1750	NA	NA	NA	NA	NA	NA	NA	NA	NA	222.5	455	0.131868132	222.5	455	0.131868132
CG17522	NA	NA	NA	NA	NA	NA	NA	NA	NA	-602.6578947	210	0.776190476	-444.0833333	91	0.681318681
CG17525	NA	NA	NA	NA	NA	NA	NA	NA	NA	NA	NA	NA	140.5526316	210	0.428571429
CG17527	NA	NA	NA	NA	NA	NA	NA	NA	NA	NA	NA	NA	-2157.736842	210	0.99047619
CG17530	NA	NA	NA	NA	NA	NA	NA	NA	NA	NA	NA	NA	-183.6842105	210	0.976190476
CG17531	NA	NA	NA	NA	NA	NA	NA	NA	NA	NA	NA	NA	-882.4210526	210	0.89047619
CG17534	NA	NA	NA	NA	NA	NA	NA	NA	NA	NA	NA	NA	-1.868421053	210	0.523809524
CG17559	NA	NA	NA	NA	NA	NA	NA	NA	NA	NA	NA	NA	-348.1818182	78	0.884615385
CG17560	NA	NA	NA	NA	NA	NA	NA	NA	NA	NA	NA	NA	-64.42857143	120	0.691666667
CG17562	NA	NA	NA	NA	NA	NA	NA	NA	NA	NA	NA	NA	132.2857143	120	0.341666667
CG17574	NA	NA	NA	NA	NA	NA	NA	NA	NA	-65.88888889	55	0.763636364	59.25	165	0.236363636
CG17577	NA	NA	NA	NA	NA	NA	NA	NA	NA	-203.6666667	15504	0.680921053	214.9857143	792	0.342171717
CG17579	NA	NA	NA	NA	NA	NA	NA	NA	NA	NA	NA	NA	116.6176471	171	0.257309942
CG17580	NA	NA	NA	NA	NA	NA	NA	NA	NA	NA	NA	NA	-301.4166667	190	0.652631579
CG17632	NA	NA	NA	NA	NA	NA	NA	NA	NA	157.5555556	190	0.284210526	157.5555556	190	0.284210526
CG17669	NA	NA	NA	NA	NA	NA	NA	NA	NA	NA	NA	NA	-887.4444444	1330	0.966165414
CG17697	-72.95	126	0.642857143	-72.95	126	0.642857143	-72.95	126	0.642857143	-72.95	126	0.642857143	-72.95	126	0.642857143
CG17725	NA	NA	NA	NA	NA	NA	NA	NA	NA	NA	NA	NA	-2.166666667	969	0.435500516
CG17744	NA	NA	NA	NA	NA	NA	NA	NA	NA	104.7857143	120	0.333333333	311.3461538	2380	0.044537815
CG17751	NA	NA	NA	194.7692308	105	0.361904762	194.7692308	105	0.361904762	78.5	91	0.406593407	78.5	91	0.406593407
CG17752	NA	NA	NA	4899.846154	105	0.00952381	4899.846154	105	0.00952381	4899.846154	105	0.00952381	4869.5	91	0.010989011
CG1780	NA	NA	NA	NA	NA	NA	NA	NA	NA	-9.888888889	1330	0.673684211	-16.9875	20349	0.841761266
CG17816	309.5151515	364	0.203296703	200.7	1001	0.303696304	200.7	1001	0.303696304	255.5111111	2002	0.22027972	255.5111111	2002	0.22027972
CG17834	NA	NA	NA	NA	NA	NA	NA	NA	NA	NA	NA	NA	91.60714286	120	0.391666667
CG17839	-209.3653846	2380	0.819747899	-209.3653846	2380	0.819747899	-209.3653846	2380	0.819747899	-117.2333333	6188	0.711700065	-184.1969697	12376	0.815853264
CG17841	NA	NA	NA	NA	NA	NA	NA	NA	NA	28.5	210	0.233333333	31.05555556	1330	0.190977444
CG17856	NA	NA	NA	NA	NA	NA	NA	NA	NA	NA	NA	NA	-175.6428571	120	0.725
CG1786	NA	NA	NA	NA	NA	NA	NA	NA	NA	NA	NA	NA	-11.16666667	28	0.571428571
CG17906	NA	NA	NA	5.666666667	816	0.496323529	-30.19642857	3060	0.656862745	-30.19642857	3060	0.656862745	-30.19642857	3060	0.656862745
CG1791	NA	NA	NA	NA	NA	NA	NA	NA	NA	NA	NA	NA	578.8166667	54264	0.098094501
CG17941	154.4318182	1365	0.33040293	154.4318182	1365	0.33040293	154.4318182	1365	0.33040293	154.4318182	1365	0.33040293	154.4318182	1365	0.33040293
CG17943	NA	NA	NA	NA	NA	NA	NA	NA	NA	NA	NA	NA	-153.9333333	816	0.74877451
CG1795	NA	NA	NA	NA	NA	NA	NA	NA	NA	234.4444444	190	0.078947368	130	1140	0.199122807
CG17956	NA	NA	NA	-2.5	120	0.616666667	-2.5	120	0.616666667	-2.5	120	0.616666667	-2.5	120	0.616666667
CG17974	-588.9	66	0.924242424	-588.9	66	0.924242424	-588.9	66	0.924242424	-340.3333333	220	0.859090909	-340.3333333	220	0.859090909
CG17975	NA	NA	NA	90.25	455	0.402197802	90.25	455	0.402197802	90.25	455	0.402197802	90.25	455	0.402197802
CG17976	NA	NA	NA	NA	NA	NA	NA	NA	NA	240.5	455	0.294505495	240.5	455	0.294505495
CG17988	NA	NA	NA	60.75	66	0.515151515	60.75	66	0.515151515	60.75	66	0.515151515	60.75	66	0.515151515
CG17998	143.4333333	286	0.342657343	-425.2857143	1716	0.905594406	-425.2857143	1716	0.905594406	-425.2857143	1716	0.905594406	-425.2857143	1716	0.905594406
CG18041	NA	NA	NA	NA	NA	NA	NA	NA	NA	NA	NA	NA	390.3888889	190	0.057894737
CG18066	NA	NA	NA	NA	NA	NA	NA	NA	NA	NA	NA	NA	-332.2777778	1330	0.690225564
CG18067	NA	NA	NA	NA	NA	NA	NA	NA	NA	NA	NA	NA	5.944444444	1330	0.390225564
CG18081	NA	NA	NA	NA	NA	NA	NA	NA	NA	-206.8333333	190	0.678947368	-206.8333333	190	0.678947368
CG1809	NA	NA	NA	NA	NA	NA	NA	NA	NA	258.4285714	120	0.216666667	246.5	455	0.193406593
CG1810	NA	NA	NA	NA	NA	NA	NA	NA	NA	NA	NA	NA	124.4444444	190	0.168421053
CG18104	NA	NA	NA	NA	NA	NA	NA	NA	NA	NA	NA	NA	-203.3214286	120	0.633333333
CG18132	NA	NA	NA	NA	NA	NA	NA	NA	NA	NA	NA	NA	413.4230769	105	0.238095238
CG1815	NA	NA	NA	NA	NA	NA	NA	NA	NA	NA	NA	NA	-462	28	0.928571429
CG18190	NA	NA	NA	NA	NA	NA	NA	NA	NA	NA	NA	NA	382.7142857	120	0.208333333
CG18214	1368.166667	84	0.166666667	1368.166667	84	0.166666667	1368.166667	84	0.166666667	1368.166667	84	0.166666667	1368.166667	84	0.166666667
CG1826	NA	NA	NA	NA	NA	NA	NA	NA	NA	NA	NA	NA	281.0769231	560	0.130357143
CG18265	NA	NA	NA	116.375	45	0.288888889	116.375	45	0.288888889	116.375	45	0.288888889	116.375	45	0.288888889
CG18268	NA	NA	NA	NA	NA	NA	NA	NA	NA	NA	NA	NA	0.111111111	220	0.477272727
CG18273	NA	NA	NA	NA	NA	NA	NA	NA	NA	-40.73529412	1140	0.575438596	-40.73529412	1140	0.575438596
CG18279	NA	NA	NA	NA	NA	NA	NA	NA	NA	-2317.490196	1140	0.827192982	-2317.490196	1140	0.827192982
CG18284	NA	NA	NA	NA	NA	NA	NA	NA	NA	NA	NA	NA	-14.1	136	0.477941176
CG18285	-87.0625	153	0.555555556	109.1333333	816	0.319852941	109.1333333	816	0.319852941	109.1333333	816	0.319852941	109.1333333	816	0.319852941
CG18290	NA	NA	NA	NA	NA	NA	NA	NA	NA	NA	NA	NA	-6.166666667	1820	0.765934066
CG18341	NA	NA	NA	NA	NA	NA	NA	NA	NA	NA	NA	NA	-304.7916667	1820	0.975274725
CG18345	NA	NA	NA	NA	NA	NA	NA	NA	NA	-109	364	0.607142857	-198.3	1001	0.764235764
CG18348	NA	NA	NA	NA	NA	NA	NA	NA	NA	-1730.6	66	0.848484848	-1730.6	66	0.848484848
CG18349	NA	NA	NA	NA	NA	NA	NA	NA	NA	NA	NA	NA	158.5	66	0.075757576
CG18363	NA	NA	NA	NA	NA	NA	NA	NA	NA	NA	NA	NA	-560.1333333	136	0.933823529
CG18371	NA	NA	NA	NA	NA	NA	NA	NA	NA	231.7352941	171	0.187134503	231.7352941	171	0.187134503
CG18389	627.5	3003	0.081585082	627.5	3003	0.081585082	627.5	3003	0.081585082	627.5	3003	0.081585082	783.1111111	5005	0.030569431
CG1839	NA	NA	NA	NA	NA	NA	NA	NA	NA	227.9722222	190	0.178947368	227.9722222	190	0.178947368
CG18408	-27.88235294	171	0.602339181	-36.75	153	0.640522876	-36.75	153	0.640522876	-36.75	153	0.640522876	-36.75	153	0.640522876
CG1841	NA	NA	NA	NA	NA	NA	NA	NA	NA	NA	NA	NA	1551.333333	190	0.094736842
CG18418	NA	NA	NA	NA	NA	NA	NA	NA	NA	NA	NA	NA	535.6333333	136	0.044117647
CG1842	NA	NA	NA	NA	NA	NA	NA	NA	NA	NA	NA	NA	270.8076923	105	0.295238095
CG18428	NA	NA	NA	NA	NA	NA	NA	NA	NA	NA	NA	NA	347.7692308	105	0.171428571
CG18445	19.125	153	0.444444444	19.125	153	0.444444444	6.791666667	969	0.490196078	6.791666667	969	0.490196078	6.791666667	969	0.490196078
CG18449	NA	NA	NA	NA	NA	NA	NA	NA	NA	NA	NA	NA	-19.36666667	136	0.536764706
CG18467	NA	NA	NA	NA	NA	NA	NA	NA	NA	468.5882353	171	0.011695906	NA	NA	NA
CG18472	NA	NA	NA	NA	NA	NA	NA	NA	NA	NA	NA	NA	-281.3571429	120	0.816666667
CG18480	NA	NA	NA	NA	NA	NA	NA	NA	NA	NA	NA	NA	-303.25	91	0.89010989
CG18493	NA	NA	NA	NA	NA	NA	NA	NA	NA	801.75	91	0.131868132	801.75	91	0.131868132
CG18507	NA	NA	NA	NA	NA	NA	NA	NA	NA	1007.916667	91	0.010989011	1007.916667	91	0.010989011
CG18530	NA	NA	NA	NA	NA	NA	NA	NA	NA	NA	NA	NA	263	91	0.32967033
CG18547	NA	NA	NA	NA	NA	NA	NA	NA	NA	-178.6388889	715	0.791608392	-47	1287	0.593628594
CG18549	NA	NA	NA	NA	NA	NA	NA	NA	NA	NA	NA	NA	250.5384615	105	0.228571429
CG18568	NA	NA	NA	NA	NA	NA	NA	NA	NA	NA	NA	NA	595.7142857	120	0.05
CG18577	NA	NA	NA	NA	NA	NA	NA	NA	NA	NA	NA	NA	657.8205128	560	0.001785714
CG18578	NA	NA	NA	NA	NA	NA	NA	NA	NA	-139.8571429	3060	0.727777778	-147	70	0.671428571
CG18594	NA	NA	NA	NA	NA	NA	NA	NA	NA	311.5833333	91	0.263736264	311.5833333	91	0.263736264
CG18657	NA	NA	NA	NA	NA	NA	NA	NA	NA	NA	NA	NA	512.0714286	120	0.125
CG18661	NA	NA	NA	NA	NA	NA	NA	NA	NA	-765.8035714	3060	0.882679739	-765.8035714	3060	0.882679739
CG1869	127.21875	153	0.470588235	127.21875	153	0.470588235	-153.5	560	0.658928571	-153.5	560	0.658928571	-105.5416667	455	0.615384615
CG18744	NA	NA	NA	NA	NA	NA	NA	NA	NA	-28.13636364	364	0.53021978	-28.13636364	364	0.53021978
CG18745	NA	NA	NA	NA	NA	NA	NA	NA	NA	NA	NA	NA	-298.75	91	0.78021978
CG18746	NA	NA	NA	NA	NA	NA	NA	NA	NA	-215.3461538	105	0.771428571	-53.45454545	364	0.585164835
CG18747	NA	NA	NA	NA	NA	NA	NA	NA	NA	NA	NA	NA	194.375	91	0.296703297
CG18783	91.61764706	171	0.421052632	91.61764706	171	0.421052632	91.61764706	171	0.421052632	91.61764706	171	0.421052632	271.2571429	11628	0.28379773
CG18803	NA	NA	NA	NA	NA	NA	NA	NA	NA	NA	NA	NA	-170.2307692	105	0.857142857
CG18808	NA	NA	NA	NA	NA	NA	NA	NA	NA	NA	NA	NA	-505.1875	153	0.810457516
CG18811	NA	NA	NA	NA	NA	NA	NA	NA	NA	NA	NA	NA	161.1764706	171	0.222222222
CG18812	-98.63333333	136	0.742647059	-98.63333333	136	0.742647059	-98.63333333	136	0.742647059	-62.33333333	91	0.637362637	-62.33333333	91	0.637362637
CG18814	NA	NA	NA	NA	NA	NA	NA	NA	NA	NA	NA	NA	-24.11111111	190	0.552631579
CG1887	NA	NA	NA	NA	NA	NA	32.17647059	171	0.461988304	447.8333333	969	0.162022704	447.8333333	969	0.162022704
CG1888	NA	NA	NA	NA	NA	NA	NA	NA	NA	526.8461538	105	0.171428571	526.8461538	105	0.171428571
CG1889	NA	NA	NA	NA	NA	NA	NA	NA	NA	NA	NA	NA	214	116280	0.258350533
CG1894	NA	NA	NA	NA	NA	NA	NA	NA	NA	1614.076923	105	0.095238095	1614.076923	105	0.095238095
CG1911	NA	NA	NA	NA	NA	NA	NA	NA	NA	NA	NA	NA	-47.91666667	91	0.626373626
CG1912	NA	NA	NA	NA	NA	NA	752.375	91	0.098901099	752.375	91	0.098901099	752.375	91	0.098901099
CG1915	-45.4	3876	0.578431373	-45.4	3876	0.578431373	-45.4	3876	0.578431373	-45.4	3876	0.578431373	-178.2666667	8008	0.69542957
CG1921	NA	NA	NA	NA	NA	NA	NA	NA	NA	264.8846154	105	0.295238095	264.8846154	105	0.295238095
CG1968	NA	NA	NA	NA	NA	NA	NA	NA	NA	NA	NA	NA	316.8214286	120	0.191666667
CG1987	NA	NA	NA	NA	NA	NA	NA	NA	NA	472.5294118	171	0.216374269	472.5294118	171	0.216374269
CG2004	NA	NA	NA	NA	NA	NA	NA	NA	NA	NA	NA	NA	480.6875	153	0.235294118
CG2005	54.98214286	6435	0.424087024	54.98214286	6435	0.424087024	54.98214286	6435	0.424087024	54.98214286	6435	0.424087024	-7.198412698	11440	0.509527972
CG2010	NA	NA	NA	NA	NA	NA	NA	NA	NA	NA	NA	NA	-238.4642857	120	0.741666667
CG2038	NA	NA	NA	NA	NA	NA	101.7307692	105	0.2	101.7307692	105	0.2	101.7307692	105	0.2
CG2045	NA	NA	NA	NA	NA	NA	NA	NA	NA	128.6625	20349	0.189886481	128.6625	20349	0.189886481
CG2046	NA	NA	NA	NA	NA	NA	NA	NA	NA	NA	NA	NA	10.625	45	0.466666667
CG2049	-41.58333333	455	0.582417582	-41.58333333	455	0.582417582	-41.58333333	455	0.582417582	-41.58333333	455	0.582417582	-41.58333333	455	0.582417582
CG2056	NA	NA	NA	NA	NA	NA	NA	NA	NA	-224.3	3876	0.805985552	-36.98461538	8568	0.566526611
CG2063	NA	NA	NA	NA	NA	NA	NA	NA	NA	NA	NA	NA	-433.1428571	120	0.966666667
CG2096	NA	NA	NA	NA	NA	NA	NA	NA	NA	NA	NA	NA	-38.5	816	0.796568627
CG2146	NA	NA	NA	NA	NA	NA	NA	NA	NA	NA	NA	NA	-109.0333333	136	0.647058824
CG2155	NA	NA	NA	239.3333333	190	0.3	239.3333333	190	0.3	239.3333333	190	0.3	509.0980392	1140	0.102631579
CG2173	NA	NA	NA	NA	NA	NA	NA	NA	NA	NA	NA	NA	233.5	91	0.263736264
CG2183	NA	NA	NA	NA	NA	NA	NA	NA	NA	NA	NA	NA	335.6666667	91	0.274725275
CG2194	NA	NA	NA	347.1470588	171	0.222222222	380.5208333	969	0.18369453	434.2564103	560	0.089285714	434.2564103	560	0.089285714
CG2198	NA	NA	NA	NA	NA	NA	NA	NA	NA	-34.55555556	220	0.740909091	-22.375	495	0.662626263
CG2199	NA	NA	NA	NA	NA	NA	NA	NA	NA	185.7058824	171	0.222222222	185.7058824	171	0.222222222
CG2211	NA	NA	NA	NA	NA	NA	1393.676471	171	0.005847953	1393.676471	171	0.005847953	1393.676471	171	0.005847953
CG2213	NA	NA	NA	NA	NA	NA	NA	NA	NA	73.47058824	171	0.456140351	73.47058824	171	0.456140351
CG2218	NA	NA	NA	NA	NA	NA	NA	NA	NA	NA	NA	NA	-4.5	120	0.508333333
CG2222	NA	NA	NA	NA	NA	NA	NA	NA	NA	NA	NA	NA	736.7236842	210	0.061904762
CG2227	NA	NA	NA	NA	NA	NA	NA	NA	NA	NA	NA	NA	-39.23529412	1140	0.696491228
CG2233	NA	NA	NA	4.866666667	3876	0.142156863	3.585714286	11628	0.193928449	3.585714286	11628	0.193928449	4.041666667	3003	0.204795205
CG2249	59.32352941	171	0.403508772	59.32352941	171	0.403508772	59.32352941	171	0.403508772	-117.6666667	969	0.758513932	-59.75	3876	0.657378741
CG2252	NA	NA	NA	-126.5714286	11628	0.711902305	-126.5714286	11628	0.711902305	-126.5714286	11628	0.711902305	-186.3333333	2002	0.756743257
CG2264	NA	NA	NA	NA	NA	NA	NA	NA	NA	289.0833333	969	0.052631579	334.2166667	3876	0.015995872
CG2291	NA	NA	NA	NA	NA	NA	NA	NA	NA	NA	NA	NA	504.3571429	120	0.125
CG2304	NA	NA	NA	NA	NA	NA	NA	NA	NA	NA	NA	NA	-933.2142857	120	0.808333333
CG2331	NA	NA	NA	NA	NA	NA	NA	NA	NA	NA	NA	NA	-28.67647059	171	0.935672515
CG2469	NA	NA	NA	NA	NA	NA	NA	NA	NA	NA	NA	NA	477.3125	153	0.294117647
CG2505	NA	NA	NA	1131.214286	120	0.233333333	1131.214286	120	0.233333333	1131.214286	120	0.233333333	1131.214286	120	0.233333333
CG2507	1163.125	91	0.010989011	1163.125	91	0.010989011	1163.125	91	0.010989011	1163.125	91	0.010989011	1163.125	91	0.010989011
CG2543	230.9791667	969	0.04747162	230.9791667	969	0.04747162	230.9791667	969	0.04747162	230.9791667	969	0.04747162	230.9791667	969	0.04747162
CG2555	NA	NA	NA	NA	NA	NA	NA	NA	NA	NA	NA	NA	-623.75	3060	0.899346405
CG2577	NA	NA	NA	NA	NA	NA	239.25	715	0.283916084	239.25	715	0.283916084	239.25	715	0.283916084
CG2595	NA	NA	NA	78.81818182	78	0.371794872	78.81818182	78	0.371794872	78.81818182	78	0.371794872	78.81818182	78	0.371794872
CG2641	NA	NA	NA	NA	NA	NA	-677.969697	364	0.967032967	-677.969697	364	0.967032967	-677.969697	364	0.967032967
CG2708	NA	NA	NA	NA	NA	NA	NA	NA	NA	342.4583333	91	0.153846154	135.8030303	364	0.291208791
CG2714	NA	NA	NA	NA	NA	NA	NA	NA	NA	NA	NA	NA	93.53125	4845	0.237770898
CG2750	NA	NA	NA	NA	NA	NA	NA	NA	NA	NA	NA	NA	-240.5490196	1140	0.728947368
CG2772	NA	NA	NA	NA	NA	NA	NA	NA	NA	NA	NA	NA	1754.2	136	0.102941176
CG2789	NA	NA	NA	NA	NA	NA	NA	NA	NA	NA	NA	NA	8.5	105	0.39047619
CG2807	NA	NA	NA	NA	NA	NA	NA	NA	NA	NA	NA	NA	77.11111111	55	0.345454545
CG2845	-186.1666667	35	0.885714286	-186.1666667	35	0.885714286	-186.1666667	35	0.885714286	-186.1666667	35	0.885714286	-186.1666667	35	0.885714286
CG2863	NA	NA	NA	NA	NA	NA	NA	NA	NA	NA	NA	NA	-186.3333333	55	0.818181818
CG2872	-212.2	252	0.773809524	-212.2	252	0.773809524	-212.2	252	0.773809524	-212.2	252	0.773809524	-362.6428571	36	0.944444444
CG2885	NA	NA	NA	NA	NA	NA	NA	NA	NA	NA	NA	NA	1003.6875	969	0.00619195
CG2902	NA	NA	NA	NA	NA	NA	NA	NA	NA	182.125	45	0.066666667	182.125	45	0.066666667
CG2906	NA	NA	NA	NA	NA	NA	-150.6428571	120	0.75	-150.6428571	120	0.75	-150.6428571	120	0.75
CG2909	NA	NA	NA	NA	NA	NA	NA	NA	NA	NA	NA	NA	303.4215686	1140	0.097368421
CG2910	NA	NA	NA	NA	NA	NA	NA	NA	NA	NA	NA	NA	373.2142857	120	0.108333333
CG2915	NA	NA	NA	NA	NA	NA	NA	NA	NA	-176.8571429	120	0.8	-176.8571429	120	0.8
CG2916	NA	NA	NA	NA	NA	NA	NA	NA	NA	NA	NA	NA	159.8571429	120	0.1
CG2938	NA	NA	NA	NA	NA	NA	NA	NA	NA	NA	NA	NA	-158.6470588	1140	0.886842105
CG2941	NA	NA	NA	NA	NA	NA	NA	NA	NA	NA	NA	NA	114.4607843	1140	0.235087719
CG2958	NA	NA	NA	NA	NA	NA	NA	NA	NA	NA	NA	NA	-133.7647059	171	0.590643275
CG2961	NA	NA	NA	NA	NA	NA	NA	NA	NA	NA	NA	NA	3.055555556	190	0.468421053
CG2969	NA	NA	NA	320.875	153	0.333333333	320.875	153	0.333333333	322.8666667	816	0.279411765	322.8666667	816	0.279411765
CG2983	NA	NA	NA	NA	NA	NA	NA	NA	NA	NA	NA	NA	-1022.230769	105	0.904761905
CG2991	266.0333333	136	0.183823529	266.0333333	136	0.183823529	74.35714286	680	0.342647059	74.35714286	680	0.342647059	41	455	0.393406593
CG30015	204.1666667	190	0.2	204.1666667	190	0.2	204.1666667	190	0.2	204.1666667	190	0.2	204.1666667	190	0.2
CG3002	NA	NA	NA	NA	NA	NA	NA	NA	NA	-137.9411765	171	0.707602339	-137.9411765	171	0.707602339
CG30022	NA	NA	NA	NA	NA	NA	NA	NA	NA	NA	NA	NA	194.8571429	116280	0.124208806
CG30023	621.0555556	1330	0.077443609	621.0555556	1330	0.077443609	247.8875	20349	0.243697479	281.2857143	116280	0.191176471	281.2857143	116280	0.191176471
CG30035	NA	NA	NA	NA	NA	NA	NA	NA	NA	-21.07894737	210	0.642857143	33.15909091	75582	0.115397846
CG3004	NA	NA	NA	NA	NA	NA	NA	NA	NA	NA	NA	NA	317.5	171	0.111111111
CG30042	NA	NA	NA	NA	NA	NA	NA	NA	NA	NA	NA	NA	67.90196078	1140	0.257017544
CG30043	NA	NA	NA	NA	NA	NA	-540.7105263	210	0.733333333	-568.1372549	1140	0.793859649	-656.547619	38760	0.902270382
CG30047	NA	NA	NA	NA	NA	NA	NA	NA	NA	NA	NA	NA	309.1944444	190	0.294736842
CG30051	NA	NA	NA	NA	NA	NA	NA	NA	NA	NA	NA	NA	-58.16666667	190	0.578947368
CG30072	NA	NA	NA	NA	NA	NA	NA	NA	NA	NA	NA	NA	186.4166667	969	0.328173375
CG30075	NA	NA	NA	NA	NA	NA	NA	NA	NA	-78.60416667	969	0.617131063	-78.60416667	969	0.617131063
CG30083	NA	NA	NA	NA	NA	NA	NA	NA	NA	NA	NA	NA	1239.466667	136	0.294117647
CG30092	NA	NA	NA	NA	NA	NA	NA	NA	NA	NA	NA	NA	326.5625	153	0.189542484
CG30115	NA	NA	NA	127.1315789	210	0.285714286	127.1315789	210	0.285714286	127.1315789	210	0.285714286	128.1911765	5985	0.223391813
CG30116	237.6111111	1330	0.048120301	237.6111111	1330	0.048120301	-36.44117647	5985	0.626065163	23.8875	20349	0.467344833	15.33333333	38760	0.474200206
CG30148	NA	NA	NA	NA	NA	NA	NA	NA	NA	1691.421053	210	0.023809524	1278.277778	1330	0.066917293
CG30151	NA	NA	NA	NA	NA	NA	NA	NA	NA	NA	NA	NA	1903.960526	210	0.00952381
CG30154	NA	NA	NA	NA	NA	NA	NA	NA	NA	NA	NA	NA	1359.888889	1330	0.010526316
CG30156	NA	NA	NA	NA	NA	NA	-809.1538462	105	0.914285714	-809.1538462	105	0.914285714	NA	NA	NA
CG30157	NA	NA	NA	NA	NA	NA	NA	NA	NA	233.4166667	455	0.294505495	295.3181818	1365	0.210989011
CG30158	47	455	0.406593407	47	455	0.406593407	47	455	0.406593407	47	455	0.406593407	57.29545455	1365	0.361904762
CG30173	NA	NA	NA	NA	NA	NA	NA	NA	NA	NA	NA	NA	-291.3125	153	0.908496732
CG3019	NA	NA	NA	NA	NA	NA	NA	NA	NA	NA	NA	NA	1726.916667	91	0.054945055
CG30196	NA	NA	NA	NA	NA	NA	NA	NA	NA	NA	NA	NA	-110.9117647	171	0.719298246
CG30222	NA	NA	NA	NA	NA	NA	NA	NA	NA	NA	NA	NA	-123.5625	153	0.581699346
CG30269	NA	NA	NA	NA	NA	NA	NA	NA	NA	NA	NA	NA	-435.0294118	171	0.859649123
CG30273	NA	NA	NA	NA	NA	NA	NA	NA	NA	NA	NA	NA	-372.3823529	171	0.824561404
CG30280	NA	NA	NA	NA	NA	NA	NA	NA	NA	NA	NA	NA	319.0625	153	0.307189542
CG30281	NA	NA	NA	NA	NA	NA	NA	NA	NA	NA	NA	NA	2267.8125	153	0.019607843
CG3032	NA	NA	NA	NA	NA	NA	NA	NA	NA	NA	NA	NA	-20.5625	153	0.562091503
CG30334	NA	NA	NA	NA	NA	NA	NA	NA	NA	95.86111111	190	0.305263158	95.86111111	190	0.305263158
CG30342	NA	NA	NA	NA	NA	NA	NA	NA	NA	NA	NA	NA	82.16666667	1820	0.354395604
CG30344	NA	NA	NA	NA	NA	NA	NA	NA	NA	-790.4615385	560	1	-388.6666667	1820	0.911538462
CG30350	NA	NA	NA	NA	NA	NA	NA	NA	NA	NA	NA	NA	361.1666667	91	0.032967033
CG30362	NA	NA	NA	NA	NA	NA	NA	NA	NA	NA	NA	NA	20.86666667	136	0.419117647
CG30363	NA	NA	NA	NA	NA	NA	NA	NA	NA	NA	NA	NA	84.5	120	0.408333333
CG30366	NA	NA	NA	NA	NA	NA	NA	NA	NA	NA	NA	NA	-30	120	0.475
CG30377	NA	NA	NA	NA	NA	NA	NA	NA	NA	220.4772727	1365	0.243956044	220.4772727	1365	0.243956044
CG30378	NA	NA	NA	NA	NA	NA	NA	NA	NA	NA	NA	NA	156.75	120	0.3
CG30389	NA	NA	NA	NA	NA	NA	NA	NA	NA	209.84375	153	0.111111111	209.84375	153	0.111111111
CG30391	NA	NA	NA	NA	NA	NA	-557.6875	153	0.862745098	-557.6875	153	0.862745098	-250.5238095	680	0.726470588
CG30393	NA	NA	NA	NA	NA	NA	NA	NA	NA	194.8125	153	0.183006536	182.7380952	680	0.158823529
CG30401	NA	NA	NA	NA	NA	NA	NA	NA	NA	NA	NA	NA	79.35294118	171	0.397660819
CG3041	NA	NA	NA	NA	NA	NA	NA	NA	NA	NA	NA	NA	152.4375	153	0.013071895
CG30411	NA	NA	NA	NA	NA	NA	NA	NA	NA	496.4166667	190	0.252631579	665.03125	4845	0.097007224
CG30413	NA	NA	NA	NA	NA	NA	NA	NA	NA	NA	NA	NA	-169.1176471	171	0.859649123
CG30417	NA	NA	NA	NA	NA	NA	NA	NA	NA	NA	NA	NA	723.9444444	190	0.231578947
CG30418	NA	NA	NA	NA	NA	NA	NA	NA	NA	NA	NA	NA	244.3846154	105	0.171428571
CG30443	NA	NA	NA	NA	NA	NA	NA	NA	NA	NA	NA	NA	-71.57954545	1365	0.606593407
CG30463	268.25	165	0.090909091	89.71428571	330	0.309090909	89.71428571	330	0.309090909	89.71428571	330	0.309090909	89.71428571	330	0.309090909
CG30479	NA	NA	NA	NA	NA	NA	NA	NA	NA	NA	NA	NA	-623.1666667	816	0.980392157
CG30480	NA	NA	NA	NA	NA	NA	NA	NA	NA	NA	NA	NA	-279.3333333	816	0.817401961
CG30483	-472	3003	0.812520813	-472	3003	0.812520813	-472	3003	0.812520813	-635.3571429	6435	0.888733489	-635.3571429	6435	0.888733489
CG30486	NA	NA	NA	NA	NA	NA	NA	NA	NA	NA	NA	NA	316.875	495	0.313131313
CG30488	NA	NA	NA	NA	NA	NA	NA	NA	NA	NA	NA	NA	306.3571429	792	0.183080808
CG30492	377.7333333	136	0.117647059	451.2619048	680	0.027941176	451.2619048	680	0.027941176	451.2619048	680	0.027941176	451.2619048	680	0.027941176
CG3050	NA	NA	NA	NA	NA	NA	NA	NA	NA	NA	NA	NA	-4.757575758	12376	0.559550743
CG30502	NA	NA	NA	NA	NA	NA	NA	NA	NA	NA	NA	NA	-13.23333333	136	0.485294118
CG30503	NA	NA	NA	NA	NA	NA	NA	NA	NA	NA	NA	NA	406.7666667	136	0.183823529
CG3066	-255.75	66	0.939393939	-255.75	66	0.939393939	-255.75	66	0.939393939	-255.75	66	0.939393939	-255.75	66	0.939393939
CG31003	NA	NA	NA	NA	NA	NA	NA	NA	NA	-96.96969697	364	0.68956044	-103.2333333	286	0.692307692
CG31005	NA	NA	NA	NA	NA	NA	NA	NA	NA	1455.125	455	0.037362637	947.75	1365	0.136263736
CG31006	-473.6363636	364	0.741758242	-473.6363636	364	0.741758242	-473.6363636	364	0.741758242	-473.6363636	364	0.741758242	-473.6363636	364	0.741758242
CG31009	-126.5384615	105	0.704761905	-126.5384615	105	0.704761905	-126.5384615	105	0.704761905	-126.5384615	105	0.704761905	-126.5384615	105	0.704761905
CG31010	NA	NA	NA	NA	NA	NA	NA	NA	NA	NA	NA	NA	-325.6428571	120	0.891666667
CG31013	NA	NA	NA	NA	NA	NA	NA	NA	NA	798.1428571	120	0.125	263.025641	560	0.319642857
CG31015	NA	NA	NA	NA	NA	NA	-83.35714286	120	0.816666667	-146.7948718	560	0.976785714	-146.7948718	560	0.976785714
CG31033	NA	NA	NA	NA	NA	NA	NA	NA	NA	NA	NA	NA	-178.8846154	105	0.866666667
CG3104	NA	NA	NA	NA	NA	NA	NA	NA	NA	-581.0833333	455	0.947252747	-581.0833333	455	0.947252747
CG3106	NA	NA	NA	NA	NA	NA	NA	NA	NA	NA	NA	NA	-256.1388889	190	0.563157895
CG31087	NA	NA	NA	NA	NA	NA	NA	NA	NA	-2.464285714	120	0.541666667	-2.464285714	120	0.541666667
CG31092	82.01923077	2380	0.38697479	82.01923077	2380	0.38697479	82.01923077	2380	0.38697479	82.01923077	2380	0.38697479	82.01923077	2380	0.38697479
CG31094	208.7142857	120	0.183333333	208.7142857	120	0.183333333	208.7142857	120	0.183333333	-67.74358974	560	0.641071429	-67.74358974	560	0.641071429
CG31098	NA	NA	NA	NA	NA	NA	NA	NA	NA	NA	NA	NA	264.7142857	120	0.275
CG31099	NA	NA	NA	NA	NA	NA	NA	NA	NA	NA	NA	NA	479.8571429	120	0.058333333
CG31100	NA	NA	NA	NA	NA	NA	831.9705882	171	0.029239766	831.9705882	171	0.029239766	831.9705882	171	0.029239766
CG31102	NA	NA	NA	NA	NA	NA	NA	NA	NA	NA	NA	NA	-347.5	120	0.833333333
CG31104	NA	NA	NA	NA	NA	NA	NA	NA	NA	434.9285714	120	0.141666667	434.9285714	120	0.141666667
CG31108	NA	NA	NA	NA	NA	NA	NA	NA	NA	43.52564103	560	0.380357143	3.708333333	1820	0.488461538
CG31126	NA	NA	NA	NA	NA	NA	NA	NA	NA	NA	NA	NA	-97.23076923	105	0.695238095
CG31128	NA	NA	NA	NA	NA	NA	NA	NA	NA	NA	NA	NA	-88.07692308	105	0.657142857
CG31133	NA	NA	NA	NA	NA	NA	NA	NA	NA	-79.66666667	91	0.692307692	-79.66666667	91	0.692307692
CG31145	289.3333333	220	0.113636364	289.3333333	220	0.113636364	289.3333333	220	0.113636364	289.3333333	220	0.113636364	224.8	252	0.146825397
CG31158	325.1428571	120	0.216666667	325.1428571	120	0.216666667	325.1428571	120	0.216666667	325.1428571	120	0.216666667	325.1428571	120	0.216666667
CG31160	NA	NA	NA	NA	NA	NA	NA	NA	NA	NA	NA	NA	-68.5	91	0.571428571
CG31176	-243.3666667	2002	0.836163836	-243.3666667	2002	0.836163836	-243.3666667	2002	0.836163836	-243.3666667	2002	0.836163836	-243.3666667	2002	0.836163836
CG31183	NA	NA	NA	NA	NA	NA	NA	NA	NA	NA	NA	NA	-530.25	91	0.978021978
CG31184	NA	NA	NA	NA	NA	NA	NA	NA	NA	NA	NA	NA	273.7564103	560	0.217857143
CG3121	NA	NA	NA	NA	NA	NA	488.0625	153	0.045751634	488.0625	153	0.045751634	488.0625	153	0.045751634
CG31216	-11.625	45	0.511111111	-150.4583333	165	0.696969697	24.60714286	330	0.466666667	24.60714286	330	0.466666667	24.60714286	330	0.466666667
CG31217	NA	NA	NA	NA	NA	NA	NA	NA	NA	NA	NA	NA	-85.44117647	171	0.631578947
CG31244	NA	NA	NA	NA	NA	NA	NA	NA	NA	NA	NA	NA	-233.7083333	91	0.879120879
CG31251	NA	NA	NA	NA	NA	NA	NA	NA	NA	NA	NA	NA	190.0714286	120	0.225
CG31272	NA	NA	NA	NA	NA	NA	NA	NA	NA	NA	NA	NA	244.0147059	171	0.315789474
CG31284	NA	NA	NA	NA	NA	NA	NA	NA	NA	NA	NA	NA	1135.333333	91	0.076923077
CG31293	NA	NA	NA	NA	NA	NA	NA	NA	NA	NA	NA	NA	110.8809524	680	0.397058824
CG31300	NA	NA	NA	NA	NA	NA	NA	NA	NA	NA	NA	NA	2636.714286	120	0.1
CG31304	737.974359	560	0.094642857	737.974359	560	0.094642857	737.974359	560	0.094642857	737.974359	560	0.094642857	737.974359	560	0.094642857
CG31317	NA	NA	NA	NA	NA	NA	NA	NA	NA	NA	NA	NA	16.61764706	171	0.49122807
CG31321	NA	NA	NA	NA	NA	NA	NA	NA	NA	175.7647059	171	0.368421053	175.7647059	171	0.368421053
CG31326	NA	NA	NA	47.70588235	171	0.421052632	47.70588235	171	0.421052632	329.5666667	3876	0.023477812	329.5666667	3876	0.023477812
CG31358	NA	NA	NA	NA	NA	NA	NA	NA	NA	-228.3	816	0.629901961	-228.3	816	0.629901961
CG3143	114.6071429	120	0.341666667	114.6071429	120	0.341666667	114.6071429	120	0.341666667	114.6071429	120	0.341666667	413.3636364	78	0.08974359
CG31437	NA	NA	NA	NA	NA	NA	NA	NA	NA	NA	NA	NA	467.4166667	91	0.692307692
CG31453	NA	NA	NA	NA	NA	NA	NA	NA	NA	NA	NA	NA	-193.2	136	0.801470588
CG31475	-390.3	21	1	-390.3	21	1	-390.3	21	1	-390.3	21	1	-390.3	21	1
CG31482	NA	NA	NA	NA	NA	NA	NA	NA	NA	NA	NA	NA	-74.05555556	55	0.836363636
CG31510	NA	NA	NA	NA	NA	NA	NA	NA	NA	123.2435897	560	0.278571429	48.45833333	1820	0.402197802
CG3153	NA	NA	NA	NA	NA	NA	NA	NA	NA	-175.8125	969	0.969040248	-175.8125	969	0.969040248
CG3156	NA	NA	NA	NA	NA	NA	NA	NA	NA	NA	NA	NA	-184.372549	1140	0.879824561
CG3158	NA	NA	NA	NA	NA	NA	NA	NA	NA	NA	NA	NA	14.25	91	0.494505495
CG3160	NA	NA	NA	NA	NA	NA	NA	NA	NA	448.3166667	136	0.014705882	448.3166667	136	0.014705882
CG3162	NA	NA	NA	NA	NA	NA	NA	NA	NA	NA	NA	NA	169.3529412	1140	0.20877193
CG3163	NA	NA	NA	NA	NA	NA	NA	NA	NA	NA	NA	NA	29.40625	153	0.424836601
CG31637	582.0104167	969	0.042311662	582.0104167	969	0.042311662	582.0104167	969	0.042311662	582.0104167	969	0.042311662	582.0104167	969	0.042311662
CG31639	NA	NA	NA	NA	NA	NA	NA	NA	NA	-0.857142857	120	0.491666667	-0.857142857	120	0.491666667
CG31641	-1052.421569	1140	0.985964912	-1052.421569	1140	0.985964912	-1052.421569	1140	0.985964912	-1044.114583	969	0.983488132	-1044.114583	969	0.983488132
CG31642	NA	NA	NA	NA	NA	NA	NA	NA	NA	NA	NA	NA	-82.91176471	1140	0.594736842
CG31646	238.5714286	120	0.266666667	238.5714286	120	0.266666667	154.974359	560	0.35	16.33333333	1820	0.543406593	16.33333333	1820	0.543406593
CG31659	NA	NA	NA	NA	NA	NA	NA	NA	NA	NA	NA	NA	2829.230769	105	0.00952381
CG31663	NA	NA	NA	NA	NA	NA	NA	NA	NA	-458.8214286	120	0.925	-458.8214286	120	0.925
CG31664	NA	NA	NA	NA	NA	NA	NA	NA	NA	NA	NA	NA	-628.0357143	330	0.793939394
CG31670	NA	NA	NA	NA	NA	NA	NA	NA	NA	-455.3333333	55	1	-455.3333333	55	1
CG3169	NA	NA	NA	NA	NA	NA	NA	NA	NA	-151.3125	153	0.849673203	-151.6	816	0.868872549
CG31705	NA	NA	NA	1.083333333	455	0.47032967	1.083333333	455	0.47032967	1.083333333	455	0.47032967	9.795454545	1365	0.394871795
CG31706	NA	NA	NA	NA	NA	NA	-706.5333333	136	0.985294118	-502.3409091	1365	0.983882784	-502.3409091	1365	0.983882784
CG3171	NA	NA	NA	NA	NA	NA	NA	NA	NA	NA	NA	NA	687.4666667	136	0.051470588
CG31710	NA	NA	NA	NA	NA	NA	NA	NA	NA	495.25	120	0.158333333	495.25	120	0.158333333
CG31720	NA	NA	NA	357.875	153	0.019607843	357.875	153	0.019607843	357.875	153	0.019607843	357.875	153	0.019607843
CG31721	-311.9642857	3060	0.959477124	-311.9642857	3060	0.959477124	-311.9642857	3060	0.959477124	-311.9642857	3060	0.959477124	-168.5615385	8568	0.846988796
CG31729	49.36666667	136	0.426470588	49.36666667	136	0.426470588	184.8571429	120	0.35	184.8571429	120	0.35	184.8571429	120	0.35
CG31760	-129.3666667	136	0.669117647	-112.5	66	0.696969697	-112.5	66	0.696969697	-112.5	66	0.696969697	-112.5	66	0.696969697
CG31769	NA	NA	NA	NA	NA	NA	NA	NA	NA	NA	NA	NA	509.0833333	91	0.21978022
CG31773	NA	NA	NA	NA	NA	NA	NA	NA	NA	-453.7352941	171	0.935672515	-453.7352941	171	0.935672515
CG31774	-105.3653846	2380	0.75	-105.3653846	2380	0.75	-105.3653846	2380	0.75	-105.3653846	2380	0.75	67.73611111	24310	0.323817359
CG31779	NA	NA	NA	NA	NA	NA	NA	NA	NA	NA	NA	NA	-17.07692308	105	0.580952381
CG31794	318.1111111	5005	0.2997003	318.1111111	5005	0.2997003	318.1111111	5005	0.2997003	318.1111111	5005	0.2997003	318.1111111	5005	0.2997003
CG31795	-477.5384615	105	0.619047619	-477.5384615	105	0.619047619	-477.5384615	105	0.619047619	-477.5384615	105	0.619047619	-477.5384615	105	0.619047619
CG3180	NA	NA	NA	NA	NA	NA	NA	NA	NA	NA	NA	NA	274.2647059	171	0.093567251
CG31811	296.1666667	924	0.246753247	296.1666667	924	0.246753247	296.1666667	924	0.246753247	296.1666667	924	0.246753247	296.1666667	924	0.246753247
CG31813	NA	NA	NA	NA	NA	NA	NA	NA	NA	NA	NA	NA	353.5416667	165	0.175757576
CG31849	NA	NA	NA	NA	NA	NA	NA	NA	NA	-149.9642857	120	0.766666667	-149.9642857	120	0.766666667
CG31871	NA	NA	NA	-13.66666667	136	0.558823529	-13.66666667	136	0.558823529	-13.66666667	136	0.558823529	-16.28571429	120	0.558333333
CG31872	NA	NA	NA	NA	NA	NA	NA	NA	NA	NA	NA	NA	3400.8	136	0.022058824
CG31886	NA	NA	NA	-171.1	66	0.681818182	-171.1	66	0.681818182	-171.1	66	0.681818182	212.8571429	330	0.315151515
CG3189	NA	NA	NA	NA	NA	NA	NA	NA	NA	-155.5	1365	0.810989011	-299.3333333	364	0.934065934
CG31933	NA	NA	NA	NA	NA	NA	NA	NA	NA	-90.60714286	330	0.615151515	-90.60714286	330	0.615151515
CG31961	NA	NA	NA	NA	NA	NA	NA	NA	NA	NA	NA	NA	-75.73529412	171	0.631578947
CG32023	NA	NA	NA	NA	NA	NA	NA	NA	NA	-234.9444444	190	0.768421053	-234.9444444	190	0.768421053
CG32024	NA	NA	NA	NA	NA	NA	NA	NA	NA	NA	NA	NA	2711.222222	190	0.021052632
CG32037	NA	NA	NA	162.5555556	190	0.315789474	162.5555556	190	0.315789474	162.5555556	190	0.315789474	162.5555556	190	0.315789474
CG32053	NA	NA	NA	NA	NA	NA	NA	NA	NA	-106.5714286	120	0.716666667	-106.5714286	120	0.716666667
CG32054	NA	NA	NA	NA	NA	NA	NA	NA	NA	NA	NA	NA	719.8571429	120	0.058333333
CG32062	-54.6	56	0.625	-54.6	56	0.625	-54.6	56	0.625	-54.6	56	0.625	-54.6	56	0.625
CG32066	59.3	136	0.477941176	59.3	136	0.477941176	59.3	136	0.477941176	105	120	0.433333333	-115.3333333	120	0.666666667
CG32067	-91.2	66	0.606060606	6.833333333	165	0.503030303	6.833333333	165	0.503030303	-510.9166667	35	0.828571429	-1218.333333	28	0.964285714
CG32068	NA	NA	NA	NA	NA	NA	NA	NA	NA	NA	NA	NA	-16.875	45	0.644444444
CG32082	-210.0588235	171	0.748538012	-210.0588235	171	0.748538012	-11.02083333	969	0.536635707	-11.02083333	969	0.536635707	-11.02083333	969	0.536635707
CG32085	-806.8153846	8568	0.9571662	-806.8153846	8568	0.9571662	-806.8153846	8568	0.9571662	-806.8153846	8568	0.9571662	-806.8153846	8568	0.9571662
CG32107	NA	NA	NA	NA	NA	NA	NA	NA	NA	53.5	171	0.49122807	53.5	171	0.49122807
CG32110	NA	NA	NA	NA	NA	NA	NA	NA	NA	151.25	4845	0.351496388	206.0666667	15504	0.275799794
CG32132	-428.5714286	3060	0.944444444	-428.5714286	3060	0.944444444	-428.5714286	3060	0.944444444	-428.5714286	3060	0.944444444	-406.6153846	2380	0.931092437
CG32137	2087.142857	120	0.091666667	2087.142857	120	0.091666667	2105.269231	105	0.095238095	2105.269231	105	0.095238095	2105.269231	105	0.095238095
CG32138	-424.9444444	190	0.957894737	-424.9444444	190	0.957894737	-424.9444444	190	0.957894737	-424.9444444	190	0.957894737	-424.9444444	190	0.957894737
CG32146	176.8	816	0.245098039	176.8	816	0.245098039	176.8	816	0.245098039	176.8	816	0.245098039	176.8	816	0.245098039
CG32154	NA	NA	NA	NA	NA	NA	NA	NA	NA	292.4558824	171	0.304093567	292.4558824	171	0.304093567
CG32155	NA	NA	NA	NA	NA	NA	NA	NA	NA	NA	NA	NA	455.7352941	171	0.228070175
CG32161	NA	NA	NA	NA	NA	NA	NA	NA	NA	NA	NA	NA	168.1388889	190	0.247368421
CG32169	150	66	0.257575758	150	66	0.257575758	150	66	0.257575758	150	66	0.257575758	173.0909091	78	0.217948718
CG32170	NA	NA	NA	NA	NA	NA	NA	NA	NA	NA	NA	NA	-224.0666667	136	0.75
CG32177	NA	NA	NA	-55	210	0.561904762	-55	210	0.561904762	-55	210	0.561904762	-55	210	0.561904762
CG32179	NA	NA	NA	NA	NA	NA	NA	NA	NA	-310.7105263	210	0.914285714	-310.7105263	210	0.914285714
CG32180	321.0625	969	0.37874097	321.0625	969	0.37874097	321.0625	969	0.37874097	88.5	3876	0.468266254	88.5	3876	0.468266254
CG32183	102.3452381	50388	0.327260459	102.3452381	50388	0.327260459	102.3452381	50388	0.327260459	102.3452381	50388	0.327260459	102.3452381	50388	0.327260459
CG32187	NA	NA	NA	NA	NA	NA	NA	NA	NA	-208.3421053	210	0.885714286	-208.3421053	210	0.885714286
CG3219	NA	NA	NA	NA	NA	NA	NA	NA	NA	NA	NA	NA	-173.3214286	3060	0.767973856
CG32191	NA	NA	NA	NA	NA	NA	NA	NA	NA	-768.5	210	0.838095238	-768.5	210	0.838095238
CG32195	NA	NA	NA	NA	NA	NA	NA	NA	NA	NA	NA	NA	-147.1333333	816	0.644607843
CG32196	NA	NA	NA	NA	NA	NA	NA	NA	NA	NA	NA	NA	740.1833333	286	0.041958042
CG32198	2234.027778	190	0.078947368	2234.027778	190	0.078947368	2234.027778	190	0.078947368	2358.77451	1140	0.035964912	471.3611111	1330	0.358646617
CG32206	36.92857143	19448	0.405440148	29.56060606	12376	0.430833872	29.56060606	12376	0.430833872	29.56060606	12376	0.430833872	29.56060606	12376	0.430833872
CG32227	229.6666667	455	0.125274725	229.6666667	455	0.125274725	231.7954545	1365	0.101098901	231.7954545	1365	0.101098901	231.7954545	1365	0.101098901
CG32236	NA	NA	NA	NA	NA	NA	NA	NA	NA	13.78571429	36	0.444444444	13.78571429	36	0.444444444
CG32237	NA	NA	NA	NA	NA	NA	NA	NA	NA	NA	NA	NA	20.58823529	171	0.456140351
CG32239	-300.6	252	0.924603175	-300.6	252	0.924603175	-152.8666667	462	0.742424242	-152.8666667	462	0.742424242	-152.8666667	462	0.742424242
CG32264	-1026	78	0.884615385	-1026	78	0.884615385	-1026	78	0.884615385	-1026	78	0.884615385	-1026	78	0.884615385
CG32266	NA	NA	NA	NA	NA	NA	NA	NA	NA	NA	NA	NA	-158.5	36	0.972222222
CG32296	-140.8214286	680	0.672058824	-140.8214286	680	0.672058824	-140.8214286	680	0.672058824	-140.8214286	680	0.672058824	-140.8214286	680	0.672058824
CG32333	NA	NA	NA	NA	NA	NA	NA	NA	NA	69.89285714	3060	0.406862745	69.89285714	3060	0.406862745
CG32335	NA	NA	NA	NA	NA	NA	NA	NA	NA	NA	NA	NA	-393.03125	969	0.91124871
CG3234	NA	NA	NA	NA	NA	NA	NA	NA	NA	NA	NA	NA	-494.4	816	0.730392157
CG32365	-223.7205882	171	0.994152047	-61.85416667	969	0.756449948	-61.85416667	969	0.756449948	-61.85416667	969	0.756449948	-61.85416667	969	0.756449948
CG32373	21.06493506	31824	0.389391654	21.06493506	31824	0.389391654	21.06493506	31824	0.389391654	21.06493506	31824	0.389391654	21.06493506	31824	0.389391654
CG32381	NA	NA	NA	NA	NA	NA	-495.25	70	0.9	-639.5333333	56	0.892857143	NA	NA	NA
CG32383	NA	NA	NA	967.375	45	0.244444444	967.375	45	0.244444444	967.375	45	0.244444444	-1243.6	462	0.88961039
CG3239	NA	NA	NA	NA	NA	NA	NA	NA	NA	-16.4	56	0.5	-251.65	126	0.634920635
CG32396	NA	NA	NA	NA	NA	NA	NA	NA	NA	133.4705882	171	0.315789474	123.3333333	816	0.281862745
CG32406	-213.9047619	680	0.769117647	-213.9047619	680	0.769117647	-213.9047619	680	0.769117647	-171.8717949	560	0.725	-171.8717949	560	0.725
CG32407	NA	NA	NA	NA	NA	NA	NA	NA	NA	-491.71875	153	0.718954248	-386.9	816	0.671568627
CG32423	-298	45	0.933333333	-298	45	0.933333333	-298	45	0.933333333	-298	45	0.933333333	-298	45	0.933333333
CG32428	NA	NA	NA	NA	NA	NA	NA	NA	NA	389.5714286	120	0.233333333	389.5714286	120	0.233333333
CG32434	-81.87272727	4368	0.629807692	-81.87272727	4368	0.629807692	-81.87272727	4368	0.629807692	-81.87272727	4368	0.629807692	-81.87272727	4368	0.629807692
CG32435	NA	NA	NA	NA	NA	NA	NA	NA	NA	NA	NA	NA	133.8333333	91	0.120879121
CG32436	NA	NA	NA	NA	NA	NA	NA	NA	NA	108.0384615	105	0.276190476	108.0384615	105	0.276190476
CG32437	NA	NA	NA	16.82692308	105	0.39047619	16.82692308	105	0.39047619	16.82692308	105	0.39047619	16.82692308	105	0.39047619
CG32440	NA	NA	NA	-173.5384615	105	0.885714286	-173.5384615	105	0.885714286	-173.5384615	105	0.885714286	-173.5384615	105	0.885714286
CG32473	NA	NA	NA	NA	NA	NA	NA	NA	NA	-86	66	0.757575758	-86	66	0.757575758
CG32533	NA	NA	NA	NA	NA	NA	NA	NA	NA	NA	NA	NA	-100.2631579	210	0.761904762
CG32549	-48.8125	4845	0.798968008	-19.5952381	38760	0.645614035	-19.5952381	38760	0.645614035	-19.5952381	38760	0.645614035	-19.5952381	38760	0.645614035
CG32556	-1928.384615	105	1	-1928.384615	105	1	-1928.384615	105	1	-1928.384615	105	1	-1928.384615	105	1
CG32564	NA	NA	NA	NA	NA	NA	NA	NA	NA	NA	NA	NA	450.5882353	171	0.111111111
CG3257	NA	NA	NA	NA	NA	NA	NA	NA	NA	NA	NA	NA	-300.4642857	120	0.808333333
CG32572	NA	NA	NA	NA	NA	NA	167.8823529	171	0.187134503	33.89583333	969	0.325077399	33.89583333	969	0.325077399
CG32592	207	21	0.285714286	207	21	0.285714286	207	21	0.285714286	207	21	0.285714286	207	21	0.285714286
CG32593	-163.5125	1287	0.648795649	-163.5125	1287	0.648795649	-163.5125	1287	0.648795649	-163.5125	1287	0.648795649	-163.5125	1287	0.648795649
CG3260	NA	NA	NA	NA	NA	NA	216.6785714	120	0.175	216.6785714	120	0.175	216.6785714	120	0.175
CG32600	110.0681818	1365	0.289377289	110.0681818	1365	0.289377289	110.0681818	1365	0.289377289	181.1515152	364	0.225274725	181.1515152	364	0.225274725
CG32604	NA	NA	NA	NA	NA	NA	NA	NA	NA	NA	NA	NA	227.3461538	105	0.342857143
CG32625	NA	NA	NA	NA	NA	NA	NA	NA	NA	NA	NA	NA	-340.5666667	816	0.832107843
CG32638	NA	NA	NA	NA	NA	NA	NA	NA	NA	NA	NA	NA	247.0512821	560	0.301785714
CG32647	NA	NA	NA	NA	NA	NA	NA	NA	NA	254.03125	153	0.117647059	241.1	136	0.125
CG32654	NA	NA	NA	NA	NA	NA	NA	NA	NA	-185.2604167	969	0.783281734	-185.2604167	969	0.783281734
CG32655	NA	NA	NA	NA	NA	NA	NA	NA	NA	NA	NA	NA	-44.73529412	171	0.596491228
CG32675	NA	NA	NA	119.2352941	171	0.263157895	119.2352941	171	0.263157895	119.2352941	171	0.263157895	119.2352941	171	0.263157895
CG32677	210.6517857	6435	0.204817405	210.6517857	6435	0.204817405	210.6517857	6435	0.204817405	210.6517857	6435	0.204817405	142.7642857	19448	0.270002057
CG32686	NA	NA	NA	NA	NA	NA	NA	NA	NA	NA	NA	NA	-303.3684211	210	0.757142857
CG32695	NA	NA	NA	NA	NA	NA	NA	NA	NA	613.35	20349	0.017052435	623.2428571	11628	0.019607843
CG32697	218.8333333	455	0.072527473	218.8333333	455	0.072527473	218.8333333	455	0.072527473	218.8333333	455	0.072527473	218.8333333	455	0.072527473
CG32700	189.3888889	5005	0.172227772	189.3888889	5005	0.172227772	189.3888889	5005	0.172227772	189.3888889	5005	0.172227772	189.3888889	5005	0.172227772
CG3271	NA	NA	NA	NA	NA	NA	NA	NA	NA	NA	NA	NA	-25.89393939	364	0.615384615
CG3273	NA	NA	NA	NA	NA	NA	NA	NA	NA	-176.6590909	1365	0.920879121	-188.2424242	364	0.903846154
CG32776	49.9375	4845	0.391537668	49.9375	4845	0.391537668	49.9375	4845	0.391537668	49.9375	4845	0.391537668	49.9375	4845	0.391537668
CG32791	NA	NA	NA	NA	NA	NA	NA	NA	NA	-162.8666667	136	0.830882353	-162.8666667	136	0.830882353
CG32795	NA	NA	NA	NA	NA	NA	-457.5686275	1140	1	-457.5686275	1140	1	-396.047619	680	1
CG32833	NA	NA	NA	NA	NA	NA	NA	NA	NA	NA	NA	NA	31.52941176	171	0.467836257
CG32834	NA	NA	NA	NA	NA	NA	NA	NA	NA	NA	NA	NA	-179	171	0.801169591
CG3284	NA	NA	NA	NA	NA	NA	NA	NA	NA	-402.8235294	171	0.859649123	-402.8235294	171	0.859649123
CG32843	NA	NA	NA	NA	NA	NA	NA	NA	NA	214.7222222	190	0.368421053	214.7222222	190	0.368421053
CG3285	NA	NA	NA	NA	NA	NA	NA	NA	NA	NA	NA	NA	-213.53125	153	0.68627451
CG32953	NA	NA	NA	NA	NA	NA	NA	NA	NA	NA	NA	NA	93.91666667	455	0.362637363
CG3297	NA	NA	NA	NA	NA	NA	NA	NA	NA	NA	NA	NA	-979.5588235	171	0.935672515
CG32970	121.5833333	91	0.56043956	165.7727273	78	0.525641026	165.7727273	78	0.525641026	165.7727273	78	0.525641026	46.06666667	286	0.527972028
CG32975	NA	NA	NA	NA	NA	NA	NA	NA	NA	NA	NA	NA	-471.4333333	286	0.926573427
CG32984	NA	NA	NA	NA	NA	NA	NA	NA	NA	NA	NA	NA	422.9583333	165	0.224242424
CG32985	NA	NA	NA	NA	NA	NA	NA	NA	NA	-230.6875	165	0.751515152	-230.6875	165	0.751515152
CG3301	NA	NA	NA	NA	NA	NA	NA	NA	NA	2573.961538	105	0.076190476	2573.961538	105	0.076190476
CG33066	NA	NA	NA	NA	NA	NA	NA	NA	NA	NA	NA	NA	178.34375	4845	0.276986584
CG3307	NA	NA	NA	NA	NA	NA	NA	NA	NA	NA	NA	NA	-435.8235294	171	0.748538012
CG3308	928.9285714	120	0.008333333	917.9230769	105	0.00952381	917.9230769	105	0.00952381	917.9230769	105	0.00952381	917.9230769	105	0.00952381
CG33101	NA	NA	NA	NA	NA	NA	NA	NA	NA	NA	NA	NA	-76	120	0.591666667
CG33106	NA	NA	NA	NA	NA	NA	NA	NA	NA	NA	NA	NA	451.1538462	105	0.257142857
CG33109	4743.617647	171	0.052631579	4743.617647	171	0.052631579	4743.617647	171	0.052631579	2209.433333	3876	0.128482972	2209.433333	3876	0.128482972
CG33110	NA	NA	NA	-63.71428571	120	0.608333333	-63.71428571	120	0.608333333	-63.71428571	120	0.608333333	-63.71428571	120	0.608333333
CG3313	NA	NA	NA	NA	NA	NA	NA	NA	NA	NA	NA	NA	345.3125	153	0.098039216
CG33135	568	3060	0.081699346	386.5833333	1820	0.1	386.5833333	1820	0.1	166.7424242	12376	0.261635423	166.7424242	12376	0.261635423
CG33141	-396.6666667	364	0.964285714	-396.6666667	364	0.964285714	-396.6666667	364	0.964285714	-396.6666667	364	0.964285714	-396.6666667	364	0.964285714
CG33158	-193.5	28	0.714285714	-193.5	28	0.714285714	-193.5	28	0.714285714	-3	84	0.511904762	-3	84	0.511904762
CG33166	NA	NA	NA	NA	NA	NA	NA	NA	NA	NA	NA	NA	12.61764706	171	0.614035088
CG33174	NA	NA	NA	NA	NA	NA	NA	NA	NA	NA	NA	NA	-825.2352941	171	1
CG33181	256.6666667	18564	0.219510881	256.6666667	18564	0.219510881	256.6666667	18564	0.219510881	-10.41428571	19448	0.494035376	-10.41428571	19448	0.494035376
CG33208	NA	NA	NA	NA	NA	NA	NA	NA	NA	-105.5833333	91	0.582417582	-105.5833333	91	0.582417582
CG3322	NA	NA	NA	NA	NA	NA	NA	NA	NA	427.6176471	171	0.116959064	427.6176471	171	0.116959064
CG33225	NA	NA	NA	NA	NA	NA	NA	NA	NA	-245.5625	153	0.575163399	-599.5333333	816	0.797794118
CG33232	-111.6785714	3060	0.796732026	-111.6785714	3060	0.796732026	-111.6785714	3060	0.796732026	51.5	55	0.436363636	51.5	55	0.436363636
CG3324	NA	NA	NA	NA	NA	NA	NA	NA	NA	337	78	0.08974359	337	78	0.08974359
CG33259	NA	NA	NA	NA	NA	NA	NA	NA	NA	NA	NA	NA	-1479.9	136	0.889705882
CG3327	NA	NA	NA	NA	NA	NA	129.21875	153	0.320261438	129.21875	153	0.320261438	129.21875	153	0.320261438
CG33281	NA	NA	NA	NA	NA	NA	NA	NA	NA	NA	NA	NA	-250.125	153	0.666666667
CG33282	NA	NA	NA	NA	NA	NA	NA	NA	NA	-4.8125	153	0.509803922	-4.8125	153	0.509803922
CG33296	NA	NA	NA	NA	NA	NA	NA	NA	NA	NA	NA	NA	805.8076923	105	0.180952381
CG33298	322.25	455	0.081318681	322.25	455	0.081318681	322.25	455	0.081318681	322.25	455	0.081318681	184.6136364	1365	0.191208791
CG33307	NA	NA	NA	NA	NA	NA	NA	NA	NA	-610.5	78	0.807692308	-610.5	78	0.807692308
CG3331	NA	NA	NA	NA	NA	NA	NA	NA	NA	NA	NA	NA	-231.9166667	91	0.78021978
CG33329	NA	NA	NA	-188.15	3876	0.698400413	-188.15	3876	0.698400413	-188.15	3876	0.698400413	-188.15	3876	0.698400413
CG33333	NA	NA	NA	NA	NA	NA	NA	NA	NA	-374.8333333	680	0.691176471	640.3076923	2380	0.157563025
CG33338	NA	NA	NA	NA	NA	NA	NA	NA	NA	NA	NA	NA	845.5833333	91	0.010989011
CG33346	NA	NA	NA	1840.307692	105	0.2	1840.307692	105	0.2	993.25	455	0.259340659	333.2	3003	0.371628372
CG33351	NA	NA	NA	-518.5	105	0.942857143	-583.0833333	91	0.967032967	NA	NA	NA	NA	NA	NA
CG33459	NA	NA	NA	NA	NA	NA	NA	NA	NA	NA	NA	NA	124.2	136	0.610294118
CG3348	NA	NA	NA	NA	NA	NA	NA	NA	NA	NA	NA	NA	3127.769231	105	0.00952381
CG33485	NA	NA	NA	NA	NA	NA	NA	NA	NA	NA	NA	NA	427.7333333	816	0.024509804
CG33486	NA	NA	NA	NA	NA	NA	NA	NA	NA	NA	NA	NA	1703.833333	91	0.065934066
CG33493	NA	NA	NA	NA	NA	NA	27.25	45	0.488888889	27.25	45	0.488888889	-73.75	210	0.628571429
CG33533	NA	NA	NA	NA	NA	NA	637.4166667	1330	0.180451128	187.2916667	1820	0.38021978	226.3888889	5005	0.325474525
CG3358	NA	NA	NA	NA	NA	NA	NA	NA	NA	NA	NA	NA	-172.2115385	105	0.761904762
CG3359	NA	NA	NA	NA	NA	NA	NA	NA	NA	-19.6	1287	0.664335664	-19.6	1287	0.664335664
CG3360	NA	NA	NA	NA	NA	NA	NA	NA	NA	NA	NA	NA	12.1875	153	0.366013072
CG3365	NA	NA	NA	294.0833333	91	0.087912088	294.0833333	91	0.087912088	294.0833333	91	0.087912088	294.0833333	91	0.087912088
CG3373	NA	NA	NA	NA	NA	NA	NA	NA	NA	NA	NA	NA	402.1153846	105	0.038095238
CG3376	NA	NA	NA	-357.4230769	105	0.761904762	-357.4230769	105	0.761904762	-357.4230769	105	0.761904762	-357.4230769	105	0.761904762
CG33779	NA	NA	NA	NA	NA	NA	NA	NA	NA	-212.9166667	91	0.692307692	144.9	1001	0.320679321
CG3385	NA	NA	NA	NA	NA	NA	NA	NA	NA	699.5	455	0.068131868	125.6	3003	0.366966367
CG3394	NA	NA	NA	318.8846154	105	0.238095238	246.9772727	1365	0.211721612	246.9772727	1365	0.211721612	246.9772727	1365	0.211721612
CG33955	-153.0769231	105	0.685714286	-140.2424242	364	0.681318681	-140.2424242	364	0.681318681	-140.2424242	364	0.681318681	-140.2424242	364	0.681318681
CG33966	NA	NA	NA	NA	NA	NA	NA	NA	NA	NA	NA	NA	810.1666667	27132	0.005086245
CG33967	-574.5208333	969	0.951496388	-574.5208333	969	0.951496388	-574.5208333	969	0.951496388	-585.4666667	816	0.952205882	-455.4166667	35	0.885714286
CG33968	NA	NA	NA	1689.28125	153	0.019607843	1788.192308	105	0.028571429	1788.192308	105	0.028571429	1788.192308	105	0.028571429
CG3397	NA	NA	NA	1021.027778	715	0.05034965	1021.027778	715	0.05034965	802.125	1287	0.09013209	802.125	1287	0.09013209
CG33970	NA	NA	NA	NA	NA	NA	NA	NA	NA	NA	NA	NA	-83.6875	153	0.692810458
CG3399	4.054545455	4368	0.463369963	4.054545455	4368	0.463369963	4.054545455	4368	0.463369963	4.054545455	4368	0.463369963	0.621212121	12376	0.478506787
CG33993	NA	NA	NA	NA	NA	NA	NA	NA	NA	NA	NA	NA	-167.1428571	120	0.9
CG34021	NA	NA	NA	-381.4772727	1365	0.912087912	-381.4772727	1365	0.912087912	-381.4772727	1365	0.912087912	-381.4772727	1365	0.912087912
CG34026	NA	NA	NA	3657.277778	190	0.005263158	3657.277778	190	0.005263158	3645.088235	171	0.005847953	3645.088235	171	0.005847953
CG34029	NA	NA	NA	NA	NA	NA	NA	NA	NA	NA	NA	NA	-800.6547619	680	0.855882353
CG34033	NA	NA	NA	-75.06666667	816	0.590686275	-75.06666667	816	0.590686275	-75.06666667	816	0.590686275	-37.94871795	560	0.5375
CG34129	NA	NA	NA	NA	NA	NA	NA	NA	NA	NA	NA	NA	70.42307692	2380	0.436134454
CG3413	NA	NA	NA	NA	NA	NA	NA	NA	NA	NA	NA	NA	-79.625	969	0.660474716
CG34157	-197.3809524	1716	0.956293706	-197.3809524	1716	0.956293706	-197.3809524	1716	0.956293706	-197.3809524	1716	0.956293706	-169.3142857	792	0.916666667
CG3428	NA	NA	NA	NA	NA	NA	NA	NA	NA	NA	NA	NA	456.1944444	190	0.068421053
CG34321	NA	NA	NA	NA	NA	NA	NA	NA	NA	229.2777778	190	0.115789474	229.2777778	190	0.115789474
CG34370	-0.5	27132	0.563246351	-0.5	27132	0.563246351	-0.5	27132	0.563246351	-0.5	27132	0.563246351	-0.5	27132	0.563246351
CG34371	-111.9444444	190	0.689473684	-111.9444444	190	0.689473684	-111.9444444	190	0.689473684	-111.9444444	190	0.689473684	89.11764706	1140	0.335087719
CG34379	-59.47857143	11628	0.595287238	-59.47857143	11628	0.595287238	-59.47857143	11628	0.595287238	-59.47857143	11628	0.595287238	-59.47857143	11628	0.595287238
CG34383	50.7	8008	0.473526474	50.7	8008	0.473526474	50.7	8008	0.473526474	50.7	8008	0.473526474	50.7	8008	0.473526474
CG34386	-39	210	0.523809524	-39	210	0.523809524	-39	210	0.523809524	-39	210	0.523809524	-39	210	0.523809524
CG34404	NA	NA	NA	NA	NA	NA	NA	NA	NA	NA	NA	NA	-548.8333333	816	0.977941176
CG34414	-65.66666667	5005	0.618981019	-65.66666667	5005	0.618981019	-65.66666667	5005	0.618981019	-65.66666667	5005	0.618981019	-65.66666667	5005	0.618981019
CG34417	-164.6428571	120	0.608333333	-164.6428571	120	0.608333333	-164.6428571	120	0.608333333	-164.6428571	120	0.608333333	-164.6428571	120	0.608333333
CG34418	-547	3003	0.728604729	-547	3003	0.728604729	-547	3003	0.728604729	-547	3003	0.728604729	-547	3003	0.728604729
CG34451	NA	NA	NA	NA	NA	NA	NA	NA	NA	NA	NA	NA	-28.75	91	0.582417582
CG34460	NA	NA	NA	NA	NA	NA	NA	NA	NA	NA	NA	NA	-158.1428571	38760	0.655727554
CG34461	NA	NA	NA	NA	NA	NA	NA	NA	NA	NA	NA	NA	706.5294118	171	0.076023392
CG3504	NA	NA	NA	79.83823529	171	0.368421053	79.83823529	171	0.368421053	79.83823529	171	0.368421053	79.83823529	171	0.368421053
CG3513	NA	NA	NA	NA	NA	NA	NA	NA	NA	NA	NA	NA	177.9230769	105	0.419047619
CG3517	NA	NA	NA	NA	NA	NA	NA	NA	NA	NA	NA	NA	-20.875	70	0.542857143
CG3520	NA	NA	NA	NA	NA	NA	NA	NA	NA	NA	NA	NA	264.0588235	1140	0.045614035
CG3528	NA	NA	NA	NA	NA	NA	NA	NA	NA	NA	NA	NA	-742.1666667	680	0.957352941
CG3532	NA	NA	NA	NA	NA	NA	NA	NA	NA	NA	NA	NA	78.0625	153	0.405228758
CG3544	NA	NA	NA	NA	NA	NA	NA	NA	NA	NA	NA	NA	-397.1818182	78	0.769230769
CG3567	NA	NA	NA	NA	NA	NA	NA	NA	NA	163.125	455	0.217582418	181.1363636	1365	0.177289377
CG3572	231.6538462	105	0.266666667	231.6538462	105	0.266666667	231.6538462	105	0.266666667	NA	NA	NA	NA	NA	NA
CG3588	NA	NA	NA	NA	NA	NA	NA	NA	NA	176	190	0.331578947	176	190	0.331578947
CG3590	NA	NA	NA	NA	NA	NA	-211.6333333	136	0.779411765	-211.6333333	136	0.779411765	-211.6333333	136	0.779411765
CG3593	NA	NA	NA	NA	NA	NA	NA	NA	NA	-93.66666667	91	0.637362637	-93.66666667	91	0.637362637
CG3618	NA	NA	NA	NA	NA	NA	NA	NA	NA	NA	NA	NA	-62.36363636	364	0.634615385
CG3620	168.40625	4845	0.267905057	168.40625	4845	0.267905057	168.40625	4845	0.267905057	168.40625	4845	0.267905057	168.40625	4845	0.267905057
CG3637	NA	NA	NA	NA	NA	NA	82.70833333	91	0.43956044	82.70833333	91	0.43956044	-299.2272727	364	0.78021978
CG3653	-5.928571429	120	0.533333333	-5.928571429	120	0.533333333	-5.928571429	120	0.533333333	-5.928571429	120	0.533333333	-5.928571429	120	0.533333333
CG3654	NA	NA	NA	NA	NA	NA	NA	NA	NA	NA	NA	NA	-74.33333333	190	0.542105263
CG3655	479.4318182	1365	0.103296703	479.4318182	1365	0.103296703	479.4318182	1365	0.103296703	479.4318182	1365	0.103296703	479.4318182	1365	0.103296703
CG3671	NA	NA	NA	NA	NA	NA	NA	NA	NA	NA	NA	NA	34.84848485	364	0.494505495
CG3675	NA	NA	NA	NA	NA	NA	NA	NA	NA	NA	NA	NA	137.3823529	171	0.356725146
CG3680	NA	NA	NA	NA	NA	NA	NA	NA	NA	NA	NA	NA	-8.303030303	364	0.53021978
CG3688	NA	NA	NA	NA	NA	NA	NA	NA	NA	NA	NA	NA	498.1153846	105	0.114285714
CG3689	NA	NA	NA	NA	NA	NA	NA	NA	NA	NA	NA	NA	142.3888889	190	0.273684211
CG3690	NA	NA	NA	NA	NA	NA	2145.733333	136	0.051470588	2145.733333	136	0.051470588	2124.285714	120	0.058333333
CG3694	-340.3333333	455	0.83956044	-340.3333333	455	0.83956044	-340.3333333	455	0.83956044	-340.3333333	455	0.83956044	-340.3333333	455	0.83956044
CG3699	NA	NA	NA	NA	NA	NA	NA	NA	NA	NA	NA	NA	58.73333333	136	0.352941176
CG3703	NA	NA	NA	NA	NA	NA	NA	NA	NA	NA	NA	NA	112.4666667	136	0.316176471
CG3705	NA	NA	NA	1557.166667	190	0.010526316	1557.166667	190	0.010526316	1044.843137	1140	0.013157895	1044.843137	1140	0.013157895
CG3715	NA	NA	NA	NA	NA	NA	NA	NA	NA	-242.3888889	190	0.926315789	-313.7058824	1140	0.985964912
CG3726	720.7	136	0.022058824	720.7	136	0.022058824	720.7	136	0.022058824	720.7	136	0.022058824	720.7	136	0.022058824
CG3734	NA	NA	NA	NA	NA	NA	NA	NA	NA	NA	NA	NA	3.583333333	91	0.505494505
CG3739	NA	NA	NA	NA	NA	NA	NA	NA	NA	-499.75	91	0.769230769	-499.75	91	0.769230769
CG3752	NA	NA	NA	NA	NA	NA	NA	NA	NA	-33.21428571	120	0.841666667	-0.75	1820	0.512087912
CG3764	NA	NA	NA	NA	NA	NA	NA	NA	NA	NA	NA	NA	439.625	969	0.122807018
CG3775	NA	NA	NA	NA	NA	NA	NA	NA	NA	NA	NA	NA	1426.041667	91	0.043956044
CG3788	NA	NA	NA	NA	NA	NA	NA	NA	NA	NA	NA	NA	-115.8529412	171	0.760233918
CG3798	NA	NA	NA	NA	NA	NA	NA	NA	NA	NA	NA	NA	563.5	190	0.042105263
CG3800	NA	NA	NA	NA	NA	NA	NA	NA	NA	NA	NA	NA	227.8235294	171	0.099415205
CG3809	NA	NA	NA	-238.7051282	560	0.835714286	-293.375	1820	0.921428571	-293.375	1820	0.921428571	-256.5	792	0.957070707
CG3820	NA	NA	NA	NA	NA	NA	NA	NA	NA	NA	NA	NA	-157.0588235	171	0.760233918
CG3821	NA	NA	NA	NA	NA	NA	NA	NA	NA	NA	NA	NA	51.61111111	190	0.263157895
CG3823	NA	NA	NA	NA	NA	NA	NA	NA	NA	NA	NA	NA	567.7916667	1820	0.054945055
CG3830	-21.11111111	190	0.526315789	-21.11111111	190	0.526315789	-21.11111111	190	0.526315789	-21.11111111	190	0.526315789	-21.11111111	190	0.526315789
CG3831	NA	NA	NA	NA	NA	NA	NA	NA	NA	-222.2941176	171	0.65497076	138.0729167	969	0.432404541
CG3843	NA	NA	NA	NA	NA	NA	NA	NA	NA	-60.5	153	0.633986928	111.8	8008	0.122002997
CG3849	114.0555556	190	0.226315789	114.0555556	190	0.226315789	114.0555556	190	0.226315789	114.0555556	190	0.226315789	114.0555556	190	0.226315789
CG3853	NA	NA	NA	NA	NA	NA	NA	NA	NA	NA	NA	NA	724.8461538	105	0.057142857
CG3870	NA	NA	NA	NA	NA	NA	NA	NA	NA	NA	NA	NA	-244.6944444	190	0.773684211
CG3906	NA	NA	NA	NA	NA	NA	NA	NA	NA	3.111111111	190	0.505263158	16.62745098	1140	0.307894737
CG3907	-736.78125	153	0.993464052	-736.78125	153	0.993464052	-736.78125	153	0.993464052	-736.78125	153	0.993464052	-736.78125	153	0.993464052
CG3915	-4.291666667	125970	0.505421926	-4.291666667	125970	0.505421926	-4.291666667	125970	0.505421926	-4.291666667	125970	0.505421926	63.02564103	27132	0.364809082
CG3923	NA	NA	NA	NA	NA	NA	NA	NA	NA	325.1568627	1140	0.114035088	325.1568627	1140	0.114035088
CG3924	NA	NA	NA	NA	NA	NA	NA	NA	NA	NA	NA	NA	-260.375	153	0.784313725
CG3929	NA	NA	NA	NA	NA	NA	NA	NA	NA	NA	NA	NA	596.3571429	120	0.025
CG3937	NA	NA	NA	NA	NA	NA	NA	NA	NA	NA	NA	NA	-164.1666667	136	0.772058824
CG3941	NA	NA	NA	NA	NA	NA	NA	NA	NA	NA	NA	NA	-152.9166667	190	0.7
CG3949	NA	NA	NA	NA	NA	NA	NA	NA	NA	NA	NA	NA	-1119.071429	120	0.95
CG3955	NA	NA	NA	NA	NA	NA	NA	NA	NA	-304.8431373	1140	0.810526316	-304.8431373	1140	0.810526316
CG3957	NA	NA	NA	NA	NA	NA	NA	NA	NA	NA	NA	NA	-216.1944444	190	0.863157895
CG3959	NA	NA	NA	9.785714286	120	0.458333333	9.785714286	120	0.458333333	9.785714286	120	0.458333333	9.785714286	120	0.458333333
CG3961	NA	NA	NA	NA	NA	NA	78.05	66	0.287878788	78.05	66	0.287878788	78.05	66	0.287878788
CG3962	1210.590909	78	0.025641026	1210.590909	78	0.025641026	1210.590909	78	0.025641026	947.5	286	0.041958042	947.5	286	0.041958042
CG3967	191.1568627	1140	0.271052632	191.1568627	1140	0.271052632	191.1568627	1140	0.271052632	191.1568627	1140	0.271052632	191.1568627	1140	0.271052632
CG3983	NA	NA	NA	NA	NA	NA	NA	NA	NA	155.0454545	78	0.192307692	70.23333333	286	0.297202797
CG3985	NA	NA	NA	NA	NA	NA	-6.178571429	120	0.533333333	-6.178571429	120	0.533333333	17.75641026	560	0.473214286
CG3998	NA	NA	NA	NA	NA	NA	NA	NA	NA	NA	NA	NA	208.5	120	0.225
CG4000	NA	NA	NA	NA	NA	NA	NA	NA	NA	-49.625	91	0.747252747	-45.01515152	364	0.777472527
CG4001	NA	NA	NA	NA	NA	NA	NA	NA	NA	NA	NA	NA	47.73333333	816	0.089460784
CG4032	149.8125	4845	0.146749226	149.8125	4845	0.146749226	149.8125	4845	0.146749226	149.8125	4845	0.146749226	149.8125	4845	0.146749226
CG4036	NA	NA	NA	NA	NA	NA	NA	NA	NA	NA	NA	NA	-198.2564103	560	0.866071429
CG4059	156.0714286	680	0.229411765	156.0714286	680	0.229411765	156.0714286	680	0.229411765	156.0714286	680	0.229411765	156.0714286	680	0.229411765
CG4065	NA	NA	NA	NA	NA	NA	NA	NA	NA	196.3571429	120	0.275	196.3571429	120	0.275
CG4089	NA	NA	NA	NA	NA	NA	NA	NA	NA	NA	NA	NA	90	78	0.397435897
CG4103	NA	NA	NA	NA	NA	NA	NA	NA	NA	NA	NA	NA	14.73076923	105	0.504761905
CG4105	NA	NA	NA	NA	NA	NA	NA	NA	NA	NA	NA	NA	44.46428571	120	0.475
CG4111	NA	NA	NA	NA	NA	NA	NA	NA	NA	NA	NA	NA	23.43333333	136	0.294117647
CG4119	NA	NA	NA	NA	NA	NA	NA	NA	NA	69.73333333	136	0.360294118	69.73333333	136	0.360294118
CG4120	NA	NA	NA	NA	NA	NA	NA	NA	NA	NA	NA	NA	-413.5	136	0.625
CG4128	-57.34027778	24310	0.579596874	-57.34027778	24310	0.579596874	-63.94444444	48620	0.591855204	-63.94444444	48620	0.591855204	-63.94444444	48620	0.591855204
CG4135	90.85714286	120	0.316666667	90.85714286	120	0.316666667	90.85714286	120	0.316666667	90.85714286	120	0.316666667	90.85714286	120	0.316666667
CG4144	NA	NA	NA	NA	NA	NA	NA	NA	NA	NA	NA	NA	426.5	171	0.16374269
CG4145	NA	NA	NA	NA	NA	NA	NA	NA	NA	NA	NA	NA	380.875	153	0.052287582
CG4166	NA	NA	NA	NA	NA	NA	NA	NA	NA	NA	NA	NA	-242.0208333	969	0.874097007
CG4168	-160.2142857	120	0.7	-160.2142857	120	0.7	-111.5454545	364	0.675824176	-77.5	286	0.608391608	-239.6888889	2002	0.882617383
CG4178	NA	NA	NA	-1622.923077	105	0.79047619	-204	455	0.562637363	75.78787879	364	0.508241758	1371.95	1001	0.235764236
CG42242	154	120	0.391666667	154	120	0.391666667	154	120	0.391666667	154	120	0.391666667	154	120	0.391666667
CG4225	NA	NA	NA	NA	NA	NA	-250.75	91	0.857142857	-250.75	91	0.857142857	-250.75	91	0.857142857
CG42253	NA	NA	NA	NA	NA	NA	NA	NA	NA	264.1818182	78	0.371794872	394.1666667	286	0.157342657
CG42271	104.8333333	190	0.378947368	104.8333333	190	0.378947368	104.8333333	190	0.378947368	104.8333333	190	0.378947368	104.8333333	190	0.378947368
CG42275	197.7222222	220	0.2	197.7222222	220	0.2	197.7222222	220	0.2	197.7222222	220	0.2	197.7222222	220	0.2
CG42276	320.0555556	55	0.127272727	320.0555556	55	0.127272727	320.0555556	55	0.127272727	320.0555556	55	0.127272727	320.0555556	55	0.127272727
CG42281	-8.9	1001	0.53046953	-8.9	1001	0.53046953	-8.9	1001	0.53046953	-8.9	1001	0.53046953	-8.9	1001	0.53046953
CG4229	NA	NA	NA	-80.33333333	190	0.673684211	-80.33333333	190	0.673684211	-72.0625	969	0.676986584	-72.0625	969	0.676986584
CG42312	-242.6666667	84	0.666666667	-242.6666667	84	0.666666667	-242.6666667	84	0.666666667	NA	NA	NA	NA	NA	NA
CG42317	196.0294118	171	0.245614035	196.0294118	171	0.245614035	196.0294118	171	0.245614035	196.0294118	171	0.245614035	196.0294118	171	0.245614035
CG42327	NA	NA	NA	NA	NA	NA	NA	NA	NA	NA	NA	NA	38.84375	153	0.568627451
CG42329	56.21428571	120	0.425	56.21428571	120	0.425	69.30769231	105	0.40952381	67	78	0.435897436	67	78	0.435897436
CG42332	547.0714286	120	0.016666667	547.0714286	120	0.016666667	547.0714286	120	0.016666667	458.6923077	560	0.014285714	458.6923077	560	0.014285714
CG42341	-133.0757576	364	0.642857143	-133.0757576	364	0.642857143	-133.0757576	364	0.642857143	-133.0757576	364	0.642857143	-133.0757576	364	0.642857143
CG42344	350.3846154	560	0.221428571	350.3846154	560	0.221428571	350.3846154	560	0.221428571	350.3846154	560	0.221428571	350.3846154	560	0.221428571
CG42349	NA	NA	NA	NA	NA	NA	NA	NA	NA	NA	NA	NA	418.5588235	171	0.16374269
CG42351	NA	NA	NA	NA	NA	NA	NA	NA	NA	-220.9807692	105	0.676190476	-247.4166667	455	0.767032967
CG4238	104.3333333	560	0.416071429	104.3333333	560	0.416071429	104.3333333	560	0.416071429	-1.75	1820	0.504945055	-1.75	1820	0.504945055
CG42389	-141.8285714	792	0.590909091	-141.8285714	792	0.590909091	-141.8285714	792	0.590909091	-141.8285714	792	0.590909091	88.66666667	924	0.42965368
CG42403	28.96666667	136	0.610294118	28.96666667	136	0.610294118	28.96666667	136	0.610294118	28.96666667	136	0.610294118	28.96666667	136	0.610294118
CG42458	-188.3333333	924	0.798701299	-188.3333333	924	0.798701299	-188.3333333	924	0.798701299	-164.3333333	1716	0.783216783	-164.3333333	1716	0.783216783
CG4250	NA	NA	NA	NA	NA	NA	NA	NA	NA	-496.1470588	171	0.497076023	-496.1470588	171	0.497076023
CG42533	NA	NA	NA	NA	NA	NA	NA	NA	NA	NA	NA	NA	-85.22222222	55	0.618181818
CG42540	2709.833333	165	0.024242424	2709.833333	165	0.024242424	2709.833333	165	0.024242424	1482.9	462	0.138528139	1330.333333	924	0.113636364
CG42566	NA	NA	NA	-1308.588235	171	0.929824561	-1308.588235	171	0.929824561	-1308.588235	171	0.929824561	-1308.588235	171	0.929824561
CG42575	NA	NA	NA	NA	NA	NA	NA	NA	NA	NA	NA	NA	3248.764706	171	0.046783626
CG42588	NA	NA	NA	NA	NA	NA	NA	NA	NA	NA	NA	NA	-225.375	4845	0.788235294
CG42610	NA	NA	NA	289.7	136	0.102941176	289.7	136	0.102941176	289.7	136	0.102941176	345.4047619	680	0.030882353
CG42613	515.0833333	455	0.002197802	515.0833333	455	0.002197802	515.0833333	455	0.002197802	467.7045455	1365	0.002930403	467.7045455	1365	0.002930403
CG4288	NA	NA	NA	NA	NA	NA	NA	NA	NA	NA	NA	NA	-87.46969697	364	0.554945055
CG4293	NA	NA	NA	NA	NA	NA	NA	NA	NA	NA	NA	NA	273.375	153	0.22875817
CG4306	NA	NA	NA	NA	NA	NA	NA	NA	NA	NA	NA	NA	-858.15	66	0.742424242
CG4324	NA	NA	NA	NA	NA	NA	NA	NA	NA	-647.40625	153	1	-647.40625	153	1
CG4337	NA	NA	NA	NA	NA	NA	NA	NA	NA	NA	NA	NA	235.3571429	120	0.275
CG4341	NA	NA	NA	NA	NA	NA	NA	NA	NA	NA	NA	NA	-694.2307692	105	0.904761905
CG4357	617.90625	153	0.058823529	617.90625	153	0.058823529	617.90625	153	0.058823529	617.90625	153	0.058823529	522.3	816	0.055147059
CG4360	NA	NA	NA	NA	NA	NA	NA	NA	NA	-30.67307692	105	0.533333333	290.8333333	1820	0.183516484
CG4364	NA	NA	NA	NA	NA	NA	NA	NA	NA	221.7857143	120	0.125	221.7857143	120	0.125
CG4373	NA	NA	NA	NA	NA	NA	NA	NA	NA	NA	NA	NA	1147.470588	171	0.01754386
CG4379	NA	NA	NA	NA	NA	NA	NA	NA	NA	NA	NA	NA	-108.25	120	0.533333333
CG4409	NA	NA	NA	NA	NA	NA	NA	NA	NA	NA	NA	NA	203.8846154	105	0.257142857
CG4415	NA	NA	NA	NA	NA	NA	NA	NA	NA	NA	NA	NA	-432.4230769	105	0.819047619
CG4438	NA	NA	NA	NA	NA	NA	NA	NA	NA	NA	NA	NA	40.83333333	136	0.426470588
CG4444	-243.7692308	105	0.771428571	-243.7692308	105	0.771428571	-243.7692308	105	0.771428571	-243.7692308	105	0.771428571	-243.7692308	105	0.771428571
CG4448	NA	NA	NA	NA	NA	NA	NA	NA	NA	40	105	0.428571429	40	105	0.428571429
CG4449	NA	NA	NA	NA	NA	NA	NA	NA	NA	NA	NA	NA	-63.26388889	715	0.643356643
CG4451	320	210	0.238095238	320	210	0.238095238	320	210	0.238095238	320	210	0.238095238	320	210	0.238095238
CG4467	-215.030303	364	0.596153846	-215.030303	364	0.596153846	224.3	1001	0.420579421	224.3	1001	0.420579421	224.3	1001	0.420579421
CG4472	NA	NA	NA	NA	NA	NA	NA	NA	NA	NA	NA	NA	208.96875	153	0.254901961
CG4475	NA	NA	NA	NA	NA	NA	NA	NA	NA	NA	NA	NA	-46.4375	153	0.810457516
CG4476	NA	NA	NA	NA	NA	NA	NA	NA	NA	NA	NA	NA	165.0686275	1140	0.215789474
CG4484	2201.058824	1140	0.004385965	2201.058824	1140	0.004385965	2201.058824	1140	0.004385965	1774.5625	4845	0.007430341	1774.5625	4845	0.007430341
CG4537	NA	NA	NA	NA	NA	NA	NA	NA	NA	NA	NA	NA	198.7	136	0.161764706
CG4546	NA	NA	NA	NA	NA	NA	NA	NA	NA	47.75	91	0.241758242	47.75	91	0.241758242
CG4551	-263.6666667	84	0.761904762	-263.6666667	84	0.761904762	-263.6666667	84	0.761904762	-263.6666667	84	0.761904762	-263.6666667	84	0.761904762
CG4559	NA	NA	NA	NA	NA	NA	NA	NA	NA	-237.5625	153	0.758169935	-237.5625	153	0.758169935
CG4606	-234.7333333	136	0.558823529	-221.952381	680	0.548529412	-221.952381	680	0.548529412	-221.952381	680	0.548529412	-221.952381	680	0.548529412
CG4609	NA	NA	NA	NA	NA	NA	NA	NA	NA	-313.7777778	190	0.905263158	-226.3529412	1140	0.844736842
CG4626	NA	NA	NA	NA	NA	NA	NA	NA	NA	NA	NA	NA	125.1875	153	0.274509804
CG4661	NA	NA	NA	NA	NA	NA	NA	NA	NA	NA	NA	NA	-427.6666667	455	0.942857143
CG4665	NA	NA	NA	NA	NA	NA	NA	NA	NA	NA	NA	NA	-877.4722222	190	0.815789474
CG4673	NA	NA	NA	NA	NA	NA	NA	NA	NA	47.42857143	120	0.05	47.42857143	120	0.05
CG4680	NA	NA	NA	NA	NA	NA	NA	NA	NA	NA	NA	NA	1114.583333	190	0.073684211
CG4700	98.86666667	816	0.428921569	98.86666667	816	0.428921569	98.86666667	816	0.428921569	98.86666667	816	0.428921569	229.4166667	165	0.254545455
CG4702	NA	NA	NA	NA	NA	NA	NA	NA	NA	112.2666667	816	0.259803922	127.9285714	19448	0.185057589
CG4706	NA	NA	NA	NA	NA	NA	NA	NA	NA	-215.125	153	0.692810458	213.25	70	0.328571429
CG4711	NA	NA	NA	NA	NA	NA	NA	NA	NA	NA	NA	NA	-350.90625	153	0.764705882
CG4716	NA	NA	NA	NA	NA	NA	NA	NA	NA	NA	NA	NA	-12.16666667	455	0.771428571
CG4721	NA	NA	NA	NA	NA	NA	NA	NA	NA	NA	NA	NA	-108.25	91	0.725274725
CG4723	NA	NA	NA	NA	NA	NA	NA	NA	NA	NA	NA	NA	-496.9230769	105	0.79047619
CG4740	NA	NA	NA	NA	NA	NA	NA	NA	NA	NA	NA	NA	-1738.03125	4845	0.942208462
CG4744	NA	NA	NA	NA	NA	NA	NA	NA	NA	183.875	4845	0.342414861	183.875	4845	0.342414861
CG4757	4054.65625	153	0.052287582	1298.428571	3060	0.224836601	1298.428571	3060	0.224836601	1298.428571	3060	0.224836601	-479.5	70	0.614285714
CG4760	274.1458333	969	0.018575851	274.1458333	969	0.018575851	274.1458333	969	0.018575851	274.1458333	969	0.018575851	274.1458333	969	0.018575851
CG4772	NA	NA	NA	NA	NA	NA	NA	NA	NA	NA	NA	NA	472.2857143	36	0.277777778
CG4778	NA	NA	NA	NA	NA	NA	NA	NA	NA	NA	NA	NA	347.0384615	105	0.276190476
CG4783	NA	NA	NA	89.18181818	78	0.051282051	89.18181818	78	0.051282051	102.5151515	364	0.010989011	115.45	1001	0.001998002
CG4784	NA	NA	NA	NA	NA	NA	NA	NA	NA	-548.5	190	0.631578947	-548.5	190	0.631578947
CG4795	NA	NA	NA	NA	NA	NA	NA	NA	NA	NA	NA	NA	-56.75	455	0.553846154
CG4810	NA	NA	NA	NA	NA	NA	-667.4615385	560	0.876785714	-703.5818182	4368	0.93040293	-807.1	3003	0.954711955
CG4829	NA	NA	NA	NA	NA	NA	62	171	0.409356725	62	171	0.409356725	62	171	0.409356725
CG4830	NA	NA	NA	NA	NA	NA	NA	NA	NA	NA	NA	NA	175.1111111	220	0.454545455
CG4842	NA	NA	NA	NA	NA	NA	NA	NA	NA	-703.0277778	190	0.9	-703.0277778	190	0.9
CG4849	-33.26041667	969	0.564499484	-33.26041667	969	0.564499484	-2.988095238	680	0.485294118	-1.038461538	2380	0.478991597	3.408333333	6188	0.472850679
CG4867	NA	NA	NA	NA	NA	NA	NA	NA	NA	NA	NA	NA	142.7	136	0.154411765
CG4869	76.5	91	0.120879121	1.2	6188	0.499676794	1.2	6188	0.499676794	1.2	6188	0.499676794	1.2	6188	0.499676794
CG4884	NA	NA	NA	NA	NA	NA	NA	NA	NA	NA	NA	NA	439.9880952	680	0.072058824
CG4891	NA	NA	NA	NA	NA	NA	NA	NA	NA	NA	NA	NA	201	153	0.339869281
CG4892	NA	NA	NA	NA	NA	NA	NA	NA	NA	NA	NA	NA	339.2307692	105	0.228571429
CG4916	NA	NA	NA	NA	NA	NA	NA	NA	NA	-322.1875	153	0.908496732	-322.1875	153	0.908496732
CG4922	NA	NA	NA	NA	NA	NA	NA	NA	NA	-58.46666667	136	0.867647059	-58.46666667	136	0.867647059
CG4930	NA	NA	NA	NA	NA	NA	NA	NA	NA	NA	NA	NA	-142.8125	153	0.725490196
CG4935	NA	NA	NA	NA	NA	NA	NA	NA	NA	NA	NA	NA	-872	153	0.941176471
CG4943	NA	NA	NA	NA	NA	NA	NA	NA	NA	NA	NA	NA	289.7083333	969	0.037151703
CG4962	NA	NA	NA	NA	NA	NA	NA	NA	NA	1390.5	1330	0.132330827	1390.5	1330	0.132330827
CG4965	NA	NA	NA	NA	NA	NA	NA	NA	NA	NA	NA	NA	-116.375	153	0.666666667
CG4975	NA	NA	NA	NA	NA	NA	NA	NA	NA	NA	NA	NA	184.8541667	969	0.210526316
CG4977	NA	NA	NA	NA	NA	NA	NA	NA	NA	NA	NA	NA	-712.5666667	136	1
CG4984	NA	NA	NA	NA	NA	NA	NA	NA	NA	NA	NA	NA	-118.5520833	969	0.590299278
CG5000	NA	NA	NA	NA	NA	NA	NA	NA	NA	NA	NA	NA	97.91666667	715	0.234965035
CG5003	NA	NA	NA	NA	NA	NA	NA	NA	NA	NA	NA	NA	-112.5	105	0.723809524
CG5004	187.6470588	171	0.204678363	187.6470588	171	0.204678363	187.6470588	171	0.204678363	187.6470588	171	0.204678363	219.1666667	969	0.111455108
CG5008	NA	NA	NA	NA	NA	NA	NA	NA	NA	69.86666667	3876	0.334107327	69.86666667	3876	0.334107327
CG5012	NA	NA	NA	NA	NA	NA	-372.3229167	969	0.95872033	-372.3229167	969	0.95872033	-69.975	3876	0.673374613
CG5018	NA	NA	NA	NA	NA	NA	NA	NA	NA	NA	NA	NA	-380.8181818	78	0.858974359
CG5021	NA	NA	NA	NA	NA	NA	NA	NA	NA	NA	NA	NA	-183.4166667	969	0.857585139
CG5026	NA	NA	NA	NA	NA	NA	NA	NA	NA	NA	NA	NA	-412.7708333	969	0.953560372
CG5057	NA	NA	NA	NA	NA	NA	NA	NA	NA	NA	NA	NA	-457.1176471	171	1
CG5062	NA	NA	NA	NA	NA	NA	-271.1470588	171	0.701754386	-271.1470588	171	0.701754386	-271.1470588	171	0.701754386
CG5065	-581.46875	153	0.954248366	-581.46875	153	0.954248366	-581.46875	153	0.954248366	-581.46875	153	0.954248366	-581.46875	153	0.954248366
CG5071	NA	NA	NA	NA	NA	NA	NA	NA	NA	NA	NA	NA	108.7142857	120	0.366666667
CG5073	NA	NA	NA	NA	NA	NA	240.3333333	816	0.280637255	240.3333333	816	0.280637255	866.5076923	8568	0.012721755
CG5085	NA	NA	NA	NA	NA	NA	NA	NA	NA	-189.6153846	105	0.761904762	-210	455	0.850549451
CG5089	NA	NA	NA	NA	NA	NA	NA	NA	NA	NA	NA	NA	11.4375	153	0.274509804
CG5097	NA	NA	NA	NA	NA	NA	NA	NA	NA	125.8333333	91	0.120879121	125.8333333	91	0.120879121
CG5098	NA	NA	NA	NA	NA	NA	NA	NA	NA	NA	NA	NA	-11.97368421	210	0.547619048
CG5099	-101.8333333	462	0.673160173	-101.8333333	462	0.673160173	-101.8333333	462	0.673160173	-101.8333333	462	0.673160173	-84.8	462	0.649350649
CG5109	NA	NA	NA	NA	NA	NA	NA	NA	NA	NA	NA	NA	-69.02631579	210	0.676190476
CG5114	NA	NA	NA	NA	NA	NA	NA	NA	NA	NA	NA	NA	-479.7647059	171	0.918128655
CG5123	-122.4210526	210	0.70952381	-122.4210526	210	0.70952381	-122.4210526	210	0.70952381	50.88461538	560	0.4375	50.88461538	560	0.4375
CG5137	NA	NA	NA	NA	NA	NA	NA	NA	NA	-77.30555556	190	0.736842105	-50.76666667	816	0.628676471
CG5146	NA	NA	NA	NA	NA	NA	NA	NA	NA	NA	NA	NA	23.28125	153	0.366013072
CG5148	NA	NA	NA	NA	NA	NA	NA	NA	NA	NA	NA	NA	62.6	136	0.426470588
CG5151	NA	NA	NA	139.0277778	190	0.378947368	139.0277778	190	0.378947368	139.0277778	190	0.378947368	87.03125	4845	0.389886481
CG5154	NA	NA	NA	NA	NA	NA	NA	NA	NA	671.125	91	0.197802198	671.125	91	0.197802198
CG5157	NA	NA	NA	NA	NA	NA	NA	NA	NA	NA	NA	NA	-6.625	4845	0.554592363
CG5164	NA	NA	NA	NA	NA	NA	NA	NA	NA	NA	NA	NA	-312.6666667	91	0.813186813
CG5165	76.05555556	190	0.036842105	76.05555556	190	0.036842105	76.05555556	190	0.036842105	76.05555556	190	0.036842105	36.41176471	1140	0.112280702
CG5171	NA	NA	NA	NA	NA	NA	NA	NA	NA	NA	NA	NA	-142	120	0.833333333
CG5175	NA	NA	NA	NA	NA	NA	NA	NA	NA	235.8166667	286	0.136363636	235.8166667	286	0.136363636
CG5177	NA	NA	NA	NA	NA	NA	NA	NA	NA	-139	120	0.941666667	-139	120	0.941666667
CG5181	NA	NA	NA	NA	NA	NA	NA	NA	NA	NA	NA	NA	384.8214286	120	0.275
CG5184	NA	NA	NA	NA	NA	NA	NA	NA	NA	-545.5681818	78	0.987179487	-312.5	286	0.905594406
CG5190	NA	NA	NA	NA	NA	NA	NA	NA	NA	NA	NA	NA	-515.5789474	210	0.833333333
CG5195	NA	NA	NA	NA	NA	NA	NA	NA	NA	NA	NA	NA	347.6428571	120	0.25
CG5201	NA	NA	NA	NA	NA	NA	NA	NA	NA	NA	NA	NA	136.8636364	78	0.243589744
CG5205	NA	NA	NA	NA	NA	NA	NA	NA	NA	NA	NA	NA	1264.34375	153	0.013071895
CG5212	364.15	3003	0.110556111	364.15	3003	0.110556111	40.33333333	5005	0.446153846	40.33333333	5005	0.446153846	40.33333333	5005	0.446153846
CG5213	NA	NA	NA	NA	NA	NA	NA	NA	NA	NA	NA	NA	365.9375	153	0.104575163
CG5219	NA	NA	NA	NA	NA	NA	NA	NA	NA	NA	NA	NA	324.8461538	105	0.019047619
CG5224	NA	NA	NA	-53.36842105	210	0.50952381	-53.36842105	210	0.50952381	-57.02777778	190	0.510526316	-65.93333333	136	0.507352941
CG5249	NA	NA	NA	NA	NA	NA	NA	NA	NA	87.14285714	680	0.439705882	87.14285714	680	0.439705882
CG5261	NA	NA	NA	NA	NA	NA	NA	NA	NA	NA	NA	NA	-4	136	0.566176471
CG5268	NA	NA	NA	NA	NA	NA	NA	NA	NA	NA	NA	NA	82.91666667	1820	0.37032967
CG5287	NA	NA	NA	NA	NA	NA	NA	NA	NA	-777.9285714	120	0.991666667	-777.9285714	120	0.991666667
CG5290	NA	NA	NA	NA	NA	NA	NA	NA	NA	-280.5555556	190	0.815789474	5.625	4845	0.524251806
CG5308	NA	NA	NA	NA	NA	NA	NA	NA	NA	NA	NA	NA	80.57692308	105	0.371428571
CG5360	NA	NA	NA	NA	NA	NA	NA	NA	NA	NA	NA	NA	-438	190	0.963157895
CG5374	NA	NA	NA	NA	NA	NA	NA	NA	NA	365	91	0.054945055	365	91	0.054945055
CG5377	NA	NA	NA	299.3333333	91	0.241758242	299.3333333	91	0.241758242	299.3333333	91	0.241758242	299.3333333	91	0.241758242
CG5392	NA	NA	NA	NA	NA	NA	NA	NA	NA	NA	NA	NA	217.5882353	171	0.315789474
CG5405	250.125	455	0.142857143	250.125	455	0.142857143	250.125	455	0.142857143	250.125	455	0.142857143	250.125	455	0.142857143
CG5413	NA	NA	NA	NA	NA	NA	NA	NA	NA	NA	NA	NA	-179.5119048	680	0.614705882
CG5427	NA	NA	NA	NA	NA	NA	NA	NA	NA	NA	NA	NA	-237.1923077	105	0.695238095
CG5439	NA	NA	NA	NA	NA	NA	NA	NA	NA	NA	NA	NA	519.5357143	120	0.033333333
CG5440	NA	NA	NA	NA	NA	NA	NA	NA	NA	NA	NA	NA	-79.21428571	120	0.591666667
CG5451	NA	NA	NA	NA	NA	NA	101.2692308	105	0.419047619	101.2692308	105	0.419047619	101.2692308	105	0.419047619
CG5452	NA	NA	NA	NA	NA	NA	NA	NA	NA	275.6153846	105	0.20952381	275.6153846	105	0.20952381
CG5454	NA	NA	NA	NA	NA	NA	NA	NA	NA	-49.61538462	105	0.476190476	-49.61538462	105	0.476190476
CG5458	NA	NA	NA	NA	NA	NA	-296.2857143	120	0.866666667	-296.2857143	120	0.866666667	-296.2857143	120	0.866666667
CG5474	NA	NA	NA	NA	NA	NA	229.5	190	0.168421053	229.5	190	0.168421053	136.7254902	1140	0.235964912
CG5475	NA	NA	NA	NA	NA	NA	NA	NA	NA	NA	NA	NA	3189.25	91	0.043956044
CG5478	NA	NA	NA	NA	NA	NA	NA	NA	NA	NA	NA	NA	-321.4102564	560	0.723214286
CG5480	NA	NA	NA	NA	NA	NA	NA	NA	NA	NA	NA	NA	51.28571429	120	0.316666667
CG5481	NA	NA	NA	NA	NA	NA	NA	NA	NA	697.9583333	91	0.021978022	697.9583333	91	0.021978022
CG5490	87.87142857	19448	0.224187577	87.87142857	19448	0.224187577	87.87142857	19448	0.224187577	87.87142857	19448	0.224187577	113.3194444	24310	0.157260387
CG5492	NA	NA	NA	NA	NA	NA	NA	NA	NA	NA	NA	NA	174.3529412	5985	0.13968254
CG5494	NA	NA	NA	NA	NA	NA	NA	NA	NA	NA	NA	NA	-1713.75	91	0.824175824
CG5526	340.1666667	680	0.258823529	340.1666667	680	0.258823529	340.1666667	680	0.258823529	340.1666667	680	0.258823529	340.1666667	680	0.258823529
CG5527	NA	NA	NA	NA	NA	NA	NA	NA	NA	NA	NA	NA	-130.5952381	680	0.576470588
CG5553	NA	NA	NA	32.5	120	0.508333333	32.5	120	0.508333333	32.5	120	0.508333333	32.5	120	0.508333333
CG5559	NA	NA	NA	NA	NA	NA	230.25	153	0.169934641	131.6666667	84	0.321428571	277.25	126	0.126984127
CG5568	NA	NA	NA	NA	NA	NA	NA	NA	NA	16.35714286	120	0.8	37.51282051	560	0.583928571
CG5580	-229.7666667	286	0.664335664	-229.7666667	286	0.664335664	-229.7666667	286	0.664335664	-229.7666667	286	0.664335664	-229.7666667	286	0.664335664
CG5582	NA	NA	NA	NA	NA	NA	NA	NA	NA	NA	NA	NA	-139.6052632	210	0.704761905
CG5583	NA	NA	NA	NA	NA	NA	NA	NA	NA	-54.16666667	455	0.604395604	-54.16666667	455	0.604395604
CG5589	NA	NA	NA	81.57894737	210	0.157142857	81.57894737	210	0.157142857	81.57894737	210	0.157142857	81.57894737	210	0.157142857
CG5614	NA	NA	NA	NA	NA	NA	NA	NA	NA	NA	NA	NA	-107.1153846	2380	0.904201681
CG5618	NA	NA	NA	NA	NA	NA	NA	NA	NA	NA	NA	NA	-167	120	0.341666667
CG5623	NA	NA	NA	NA	NA	NA	NA	NA	NA	NA	NA	NA	-339.0757576	12376	0.948367809
CG5645	NA	NA	NA	NA	NA	NA	NA	NA	NA	NA	NA	NA	-184.34375	153	0.666666667
CG5649	NA	NA	NA	NA	NA	NA	NA	NA	NA	-185.5714286	120	0.808333333	-185.5714286	120	0.808333333
CG5653	NA	NA	NA	NA	NA	NA	NA	NA	NA	NA	NA	NA	24.88541667	969	0.489164087
CG5660	NA	NA	NA	NA	NA	NA	-112.9583333	969	0.6625387	-112.9583333	969	0.6625387	-142.2333333	3876	0.726006192
CG5661	NA	NA	NA	NA	NA	NA	NA	NA	NA	NA	NA	NA	219.4117647	171	0.292397661
CG5682	NA	NA	NA	NA	NA	NA	NA	NA	NA	NA	NA	NA	-125.6410256	560	0.7375
CG5684	NA	NA	NA	NA	NA	NA	NA	NA	NA	NA	NA	NA	-34.55882353	171	0.69005848
CG5694	NA	NA	NA	NA	NA	NA	NA	NA	NA	-488.1875	153	0.934640523	-488.1875	153	0.934640523
CG5704	NA	NA	NA	NA	NA	NA	NA	NA	NA	NA	NA	NA	-136.1470588	171	0.608187135
CG5706	NA	NA	NA	NA	NA	NA	NA	NA	NA	NA	NA	NA	190.3846154	105	0.247619048
CG5707	NA	NA	NA	NA	NA	NA	NA	NA	NA	NA	NA	NA	-625.7941176	171	0.906432749
CG5708	NA	NA	NA	NA	NA	NA	NA	NA	NA	NA	NA	NA	-146.9375	153	0.888888889
CG5724	NA	NA	NA	NA	NA	NA	NA	NA	NA	-2225.75	91	0.912087912	-2225.75	91	0.912087912
CG5730	24.25	91	0.252747253	24.25	91	0.252747253	24.25	91	0.252747253	24.25	91	0.252747253	24.25	91	0.252747253
CG5732	NA	NA	NA	NA	NA	NA	-372.2307692	105	0.866666667	-372.2307692	105	0.866666667	-406.5833333	91	0.89010989
CG5778	-157.7307692	105	0.723809524	-157.7307692	105	0.723809524	-157.7307692	105	0.723809524	-179.8333333	455	0.806593407	-179.8333333	455	0.806593407
CG5790	NA	NA	NA	NA	NA	NA	NA	NA	NA	-67.5	153	0.673202614	-62.11538462	105	0.628571429
CG5791	NA	NA	NA	NA	NA	NA	NA	NA	NA	222	105	0.057142857	222	105	0.057142857
CG5796	NA	NA	NA	NA	NA	NA	NA	NA	NA	NA	NA	NA	33.34615385	105	0.457142857
CG5799	NA	NA	NA	NA	NA	NA	NA	NA	NA	NA	NA	NA	-48.81818182	78	0.628205128
CG5803	NA	NA	NA	NA	NA	NA	NA	NA	NA	NA	NA	NA	180.5641026	560	0.25
CG5830	NA	NA	NA	NA	NA	NA	NA	NA	NA	NA	NA	NA	-21.73529412	1140	0.515789474
CG5841	1021.666667	190	0.005263158	407.254902	1140	0.128947368	407.254902	1140	0.128947368	407.254902	1140	0.128947368	407.254902	1140	0.128947368
CG5872	NA	NA	NA	NA	NA	NA	NA	NA	NA	NA	NA	NA	198.6153846	105	0.114285714
CG5873	NA	NA	NA	NA	NA	NA	NA	NA	NA	-58.02380952	680	0.770588235	-58.02380952	680	0.770588235
CG5888	NA	NA	NA	NA	NA	NA	NA	NA	NA	NA	NA	NA	97.83333333	816	0.348039216
CG5892	NA	NA	NA	NA	NA	NA	NA	NA	NA	-1077.166667	91	1	-1077.166667	91	1
CG5904	NA	NA	NA	NA	NA	NA	NA	NA	NA	53.94444444	190	0.436842105	-249.3529412	1140	0.863157895
CG5906	NA	NA	NA	NA	NA	NA	NA	NA	NA	NA	NA	NA	-30.52941176	171	0.473684211
CG5912	116	495	0.361616162	116	495	0.361616162	116	495	0.361616162	116	495	0.361616162	116	495	0.361616162
CG5919	-922.7142857	120	1	-922.7142857	120	1	-922.7142857	120	1	-875	105	1	-875	105	1
CG5924	NA	NA	NA	NA	NA	NA	NA	NA	NA	NA	NA	NA	-27.1	136	0.602941176
CG5931	NA	NA	NA	NA	NA	NA	NA	NA	NA	NA	NA	NA	-571.1944444	190	0.952631579
CG5955	NA	NA	NA	NA	NA	NA	NA	NA	NA	NA	NA	NA	-603.8214286	120	0.766666667
CG5958	NA	NA	NA	NA	NA	NA	NA	NA	NA	217.8333333	136	0.051470588	217.8333333	136	0.051470588
CG5973	NA	NA	NA	NA	NA	NA	39.76666667	136	0.330882353	39.76666667	136	0.330882353	39.76666667	136	0.330882353
CG5983	NA	NA	NA	NA	NA	NA	NA	NA	NA	NA	NA	NA	-232.1428571	36	0.777777778
CG5999	NA	NA	NA	NA	NA	NA	NA	NA	NA	NA	NA	NA	16.16666667	91	0.43956044
CG6014	NA	NA	NA	1006.083333	91	0.076923077	1006.083333	91	0.076923077	526.5714286	3432	0.084498834	526.5714286	3432	0.084498834
CG6019	NA	NA	NA	NA	NA	NA	NA	NA	NA	NA	NA	NA	82.375	3003	0.155511156
CG6024	53.63333333	136	0.426470588	53.63333333	136	0.426470588	53.63333333	136	0.426470588	53.63333333	136	0.426470588	-1.428571429	680	0.522058824
CG6027	-96.33333333	165	0.672727273	-96.33333333	165	0.672727273	-96.33333333	165	0.672727273	-96.33333333	165	0.672727273	-96.33333333	165	0.672727273
CG6034	NA	NA	NA	NA	NA	NA	NA	NA	NA	NA	NA	NA	-957.1764706	1140	0.919298246
CG6051	264.2222222	55	0.218181818	264.2222222	55	0.218181818	264.2222222	55	0.218181818	264.2222222	55	0.218181818	264.2222222	55	0.218181818
CG6055	NA	NA	NA	NA	NA	NA	NA	NA	NA	NA	NA	NA	883	120	0.125
CG6072	NA	NA	NA	183.7857143	120	0.208333333	183.7857143	120	0.208333333	183.7857143	120	0.208333333	101.9230769	560	0.282142857
CG6073	NA	NA	NA	NA	NA	NA	NA	NA	NA	NA	NA	NA	32.19230769	2380	0.471008403
CG6091	NA	NA	NA	NA	NA	NA	NA	NA	NA	NA	NA	NA	-311.2777778	190	0.957894737
CG6114	-113.3636364	78	0.717948718	-113.3636364	78	0.717948718	-113.3636364	78	0.717948718	-113.3636364	78	0.717948718	-69	1001	0.644355644
CG6116	NA	NA	NA	NA	NA	NA	NA	NA	NA	171.7	136	0.264705882	171.7	136	0.264705882
CG6126	NA	NA	NA	NA	NA	NA	NA	NA	NA	-108.9487179	560	0.905357143	-108.9487179	560	0.905357143
CG6130	NA	NA	NA	NA	NA	NA	-449.8125	153	0.68627451	-499	816	0.729166667	-962.5	18564	0.953889248
CG6134	NA	NA	NA	NA	NA	NA	1021.285714	120	0.008333333	1021.285714	120	0.008333333	665.7857143	680	0.026470588
CG6136	NA	NA	NA	NA	NA	NA	NA	NA	NA	306.5333333	816	0.287990196	272.4615385	8568	0.266806723
CG6143	NA	NA	NA	NA	NA	NA	-26.10526316	210	0.457142857	-26.10526316	210	0.457142857	-26.10526316	210	0.457142857
CG6145	424.0555556	190	0.036842105	424.0555556	190	0.036842105	424.0555556	190	0.036842105	424.0555556	190	0.036842105	284.4901961	1140	0.059649123
CG6154	NA	NA	NA	NA	NA	NA	NA	NA	NA	NA	NA	NA	-370.4666667	136	0.926470588
CG6168	NA	NA	NA	NA	NA	NA	-68.21875	153	0.535947712	-68.21875	153	0.535947712	-68.21875	153	0.535947712
CG6173	NA	NA	NA	NA	NA	NA	NA	NA	NA	464.9166667	91	0.131868132	464.9166667	91	0.131868132
CG6178	NA	NA	NA	NA	NA	NA	NA	NA	NA	NA	NA	NA	181.125	91	0.21978022
CG6190	NA	NA	NA	NA	NA	NA	NA	NA	NA	NA	NA	NA	513.2058824	171	0.011695906
CG6197	NA	NA	NA	NA	NA	NA	NA	NA	NA	NA	NA	NA	383.9117647	171	0.035087719
CG6207	-210.3541667	969	0.64499484	-210.3541667	969	0.64499484	-210.3541667	969	0.64499484	-210.3541667	969	0.64499484	-210.3541667	969	0.64499484
CG6220	NA	NA	NA	NA	NA	NA	NA	NA	NA	-336.75	190	0.826315789	-316.2857143	792	0.808080808
CG6224	NA	NA	NA	NA	NA	NA	NA	NA	NA	NA	NA	NA	534.9444444	190	0.152631579
CG6231	NA	NA	NA	NA	NA	NA	NA	NA	NA	NA	NA	NA	-304.8846154	105	0.8
CG6234	NA	NA	NA	NA	NA	NA	NA	NA	NA	-185.9583333	91	0.912087912	-185.9583333	91	0.912087912
CG6254	NA	NA	NA	NA	NA	NA	NA	NA	NA	NA	NA	NA	74.23333333	136	0.316176471
CG6262	NA	NA	NA	NA	NA	NA	NA	NA	NA	NA	NA	NA	70.79411765	171	0.239766082
CG6265	NA	NA	NA	NA	NA	NA	NA	NA	NA	NA	NA	NA	191.0833333	680	0.3
CG6304	NA	NA	NA	NA	NA	NA	NA	NA	NA	NA	NA	NA	-60.4	136	0.742647059
CG6312	NA	NA	NA	NA	NA	NA	NA	NA	NA	-109.1666667	136	0.610294118	-109.1666667	136	0.610294118
CG6322	NA	NA	NA	NA	NA	NA	NA	NA	NA	NA	NA	NA	-395.3529412	171	0.964912281
CG6323	NA	NA	NA	NA	NA	NA	NA	NA	NA	-25.90384615	105	0.533333333	-141.2916667	455	0.756043956
CG6325	NA	NA	NA	NA	NA	NA	NA	NA	NA	NA	NA	NA	74.83333333	136	0.463235294
CG6330	507.5	120	0.008333333	507.5	120	0.008333333	264.3846154	560	0.080357143	264.3846154	560	0.080357143	257.2916667	455	0.092307692
CG6333	NA	NA	NA	NA	NA	NA	NA	NA	NA	NA	NA	NA	94.42105263	210	0.342857143
CG6339	NA	NA	NA	NA	NA	NA	NA	NA	NA	NA	NA	NA	-219.3529412	171	0.783625731
CG6361	NA	NA	NA	653	171	0.064327485	653	171	0.064327485	653	171	0.064327485	670.1333333	136	0.073529412
CG6367	NA	NA	NA	691.3333333	190	0.084210526	691.3333333	190	0.084210526	649.8235294	171	0.093567251	649.8235294	171	0.093567251
CG6371	NA	NA	NA	NA	NA	NA	790.5769231	105	0.019047619	693.3333333	455	0.010989011	379.0888889	2002	0.086913087
CG6386	NA	NA	NA	NA	NA	NA	NA	NA	NA	NA	NA	NA	-192.1071429	120	0.8
CG6391	NA	NA	NA	NA	NA	NA	NA	NA	NA	183	66	0.227272727	183	66	0.227272727
CG6398	-4.666666667	1140	0.514035088	-4.666666667	1140	0.514035088	-4.666666667	1140	0.514035088	-4.666666667	1140	0.514035088	-4.666666667	1140	0.514035088
CG6405	NA	NA	NA	NA	NA	NA	NA	NA	NA	NA	NA	NA	651	91	0.098901099
CG6410	NA	NA	NA	NA	NA	NA	NA	NA	NA	NA	NA	NA	21.39583333	969	0.44375645
CG6417	NA	NA	NA	NA	NA	NA	NA	NA	NA	NA	NA	NA	-632.9285714	120	0.925
CG6424	173.6	286	0.118881119	173.6	286	0.118881119	132.85	1001	0.146853147	132.85	1001	0.146853147	132.85	1001	0.146853147
CG6445	NA	NA	NA	144.9210526	210	0.242857143	144.9210526	210	0.242857143	144.9210526	210	0.242857143	144.9210526	210	0.242857143
CG6449	NA	NA	NA	NA	NA	NA	304.8333333	84	0.214285714	423.125	210	0.119047619	105.25	210	0.395238095
CG6451	NA	NA	NA	NA	NA	NA	NA	NA	NA	NA	NA	NA	-258.1666667	190	0.652631579
CG6456	NA	NA	NA	NA	NA	NA	NA	NA	NA	NA	NA	NA	200.8666667	136	0.264705882
CG6474	NA	NA	NA	NA	NA	NA	NA	NA	NA	-216.1470588	1140	0.894736842	-216.1470588	1140	0.894736842
CG6479	NA	NA	NA	NA	NA	NA	NA	NA	NA	NA	NA	NA	-39.96666667	136	0.580882353
CG6490	53.12820513	560	0.378571429	53.12820513	560	0.378571429	53.12820513	560	0.378571429	53.12820513	560	0.378571429	25.45454545	4368	0.433150183
CG6492	NA	NA	NA	NA	NA	NA	NA	NA	NA	NA	NA	NA	-79.05882353	1140	0.692982456
CG6497	NA	NA	NA	NA	NA	NA	-47.10526316	210	0.519047619	169.0882353	5985	0.217376775	129.7307692	2380	0.292436975
CG6512	NA	NA	NA	NA	NA	NA	NA	NA	NA	22.55555556	1330	0.352631579	2.573529412	5985	0.473851295
CG6514	NA	NA	NA	NA	NA	NA	NA	NA	NA	NA	NA	NA	40.5625	153	0.411764706
CG6518	NA	NA	NA	NA	NA	NA	NA	NA	NA	NA	NA	NA	32.84615385	2380	0.382773109
CG6522	NA	NA	NA	NA	NA	NA	NA	NA	NA	NA	NA	NA	-39.11764706	171	0.555555556
CG6527	NA	NA	NA	NA	NA	NA	NA	NA	NA	NA	NA	NA	129.5	78	0.141025641
CG6578	NA	NA	NA	NA	NA	NA	NA	NA	NA	NA	NA	NA	368.8611111	190	0.015789474
CG6588	NA	NA	NA	NA	NA	NA	NA	NA	NA	-255.3823529	171	0.906432749	-335.3095238	680	0.986764706
CG6611	NA	NA	NA	NA	NA	NA	NA	NA	NA	NA	NA	NA	181.9333333	816	0.12622549
CG6614	NA	NA	NA	NA	NA	NA	NA	NA	NA	NA	NA	NA	-401.25	91	0.791208791
CG6638	1294.117647	171	0.005847953	1294.117647	171	0.005847953	1294.117647	171	0.005847953	1294.117647	171	0.005847953	832.7307692	2380	0.010084034
CG6644	NA	NA	NA	NA	NA	NA	NA	NA	NA	NA	NA	NA	-34.53333333	56	0.625
CG6649	NA	NA	NA	NA	NA	NA	NA	NA	NA	NA	NA	NA	-385.125	70	0.942857143
CG6653	NA	NA	NA	NA	NA	NA	NA	NA	NA	248.4666667	56	0.214285714	413.75	70	0.057142857
CG6658	NA	NA	NA	NA	NA	NA	NA	NA	NA	NA	NA	NA	-148.45	126	0.674603175
CG6660	NA	NA	NA	NA	NA	NA	184.5	105	0.295238095	184.5	105	0.295238095	246.3333333	455	0.224175824
CG6667	NA	NA	NA	807.21875	153	0.058823529	780.7	136	0.066176471	780.7	136	0.066176471	780.7	136	0.066176471
CG6669	246.1666667	924	0.153679654	246.1666667	924	0.153679654	246.1666667	924	0.153679654	254.2571429	792	0.141414141	142.6071429	330	0.306060606
CG6671	NA	NA	NA	NA	NA	NA	NA	NA	NA	NA	NA	NA	177	105	0.342857143
CG6674	NA	NA	NA	NA	NA	NA	NA	NA	NA	NA	NA	NA	-150.9615385	105	0.704761905
CG6695	NA	NA	NA	NA	NA	NA	NA	NA	NA	NA	NA	NA	386.0769231	105	0.038095238
CG6701	NA	NA	NA	NA	NA	NA	885.9705882	171	0.087719298	885.9705882	171	0.087719298	885.9705882	171	0.087719298
CG6702	-106.6111111	55	0.727272727	-106.6111111	55	0.727272727	-169.5	84	0.845238095	-169.5	84	0.845238095	-169.5	84	0.845238095
CG6704	NA	NA	NA	NA	NA	NA	NA	NA	NA	NA	NA	NA	808.5714286	120	0.008333333
CG6718	NA	NA	NA	NA	NA	NA	NA	NA	NA	135.2941176	171	0.233918129	261.7083333	969	0.043343653
CG6721	NA	NA	NA	NA	NA	NA	NA	NA	NA	-1523.46875	969	1	-1523.46875	969	1
CG6725	NA	NA	NA	NA	NA	NA	NA	NA	NA	NA	NA	NA	249.1904762	680	0.2
CG6726	NA	NA	NA	NA	NA	NA	NA	NA	NA	NA	NA	NA	742.7307692	105	0.057142857
CG6729	NA	NA	NA	NA	NA	NA	NA	NA	NA	NA	NA	NA	87.96666667	136	0.338235294
CG6733	NA	NA	NA	NA	NA	NA	NA	NA	NA	NA	NA	NA	542.5384615	105	0.171428571
CG6738	NA	NA	NA	NA	NA	NA	NA	NA	NA	NA	NA	NA	38	455	0.4
CG6755	NA	NA	NA	NA	NA	NA	NA	NA	NA	NA	NA	NA	171.7833333	286	0.143356643
CG6801	NA	NA	NA	NA	NA	NA	NA	NA	NA	NA	NA	NA	134.09375	153	0.366013072
CG6806	NA	NA	NA	NA	NA	NA	-3671.84375	153	0.967320261	-3671.84375	153	0.967320261	-3671.84375	153	0.967320261
CG6816	NA	NA	NA	NA	NA	NA	NA	NA	NA	493.3888889	190	0.215789474	493.3888889	190	0.215789474
CG6818	NA	NA	NA	NA	NA	NA	NA	NA	NA	-374.21875	153	0.810457516	-374.21875	153	0.810457516
CG6833	NA	NA	NA	NA	NA	NA	NA	NA	NA	NA	NA	NA	677.4444444	190	0.126315789
CG6836	NA	NA	NA	NA	NA	NA	NA	NA	NA	130.9	11628	0.316133471	130.9	11628	0.316133471
CG6847	272.1666667	190	0.126315789	272.1666667	190	0.126315789	272.1666667	190	0.126315789	272.1666667	190	0.126315789	259.7142857	120	0.166666667
CG6867	NA	NA	NA	NA	NA	NA	NA	NA	NA	NA	NA	NA	967.5795455	1365	0.032234432
CG6871	NA	NA	NA	NA	NA	NA	NA	NA	NA	NA	NA	NA	39.28571429	120	0.066666667
CG6873	NA	NA	NA	NA	NA	NA	NA	NA	NA	-286.3333333	190	0.831578947	-232.1875	153	0.797385621
CG6889	-81.48076923	2380	0.542016807	-38.33333333	1820	0.503296703	-38.33333333	1820	0.503296703	-38.33333333	1820	0.503296703	-85.88636364	1365	0.547985348
CG6895	NA	NA	NA	NA	NA	NA	NA	NA	NA	NA	NA	NA	136.9411765	171	0.251461988
CG6896	77.175	43758	0.377622378	77.175	43758	0.377622378	77.175	43758	0.377622378	77.175	43758	0.377622378	77.175	43758	0.377622378
CG6897	NA	NA	NA	NA	NA	NA	NA	NA	NA	-15.84375	969	0.540763674	98.89285714	3060	0.326143791
CG6899	NA	NA	NA	142.1875	153	0.091503268	142.1875	153	0.091503268	142.1875	153	0.091503268	142.1875	153	0.091503268
CG6912	NA	NA	NA	NA	NA	NA	NA	NA	NA	NA	NA	NA	2892.75	153	0.019607843
CG6928	-467.8529412	171	0.81871345	-467.8529412	171	0.81871345	-467.8529412	171	0.81871345	-467.8529412	171	0.81871345	-103.0833333	28	0.571428571
CG6937	NA	NA	NA	NA	NA	NA	NA	NA	NA	NA	NA	NA	636.3214286	120	0.008333333
CG6959	83.64102564	560	0.383928571	83.64102564	560	0.383928571	83.64102564	560	0.383928571	-27.5	1820	0.575824176	-27.5	1820	0.575824176
CG6976	NA	NA	NA	-328.5	105	0.695238095	-328.5	105	0.695238095	131.625	455	0.382417582	131.625	455	0.382417582
CG6977	111.125	495	0.355555556	111.125	495	0.355555556	111.125	495	0.355555556	111.125	495	0.355555556	111.125	495	0.355555556
CG6981	NA	NA	NA	NA	NA	NA	NA	NA	NA	NA	NA	NA	14	91	0.494505495
CG6987	NA	NA	NA	NA	NA	NA	NA	NA	NA	-171.7058824	171	0.888888889	-182.0666667	136	0.875
CG7002	NA	NA	NA	NA	NA	NA	NA	NA	NA	NA	NA	NA	237.4117647	171	0.32748538
CG7023	215.2121212	364	0.098901099	215.2121212	364	0.098901099	215.2121212	364	0.098901099	215.2121212	364	0.098901099	215.2121212	364	0.098901099
CG7024	NA	NA	NA	NA	NA	NA	NA	NA	NA	NA	NA	NA	109.2142857	120	0.266666667
CG7039	NA	NA	NA	-80.91666667	455	0.681318681	-80.91666667	455	0.681318681	-80.91666667	455	0.681318681	-80.91666667	455	0.681318681
CG7045	NA	NA	NA	NA	NA	NA	NA	NA	NA	NA	NA	NA	-6.916666667	91	0.56043956
CG7048	NA	NA	NA	NA	NA	NA	NA	NA	NA	-54	91	0.681318681	-54	91	0.681318681
CG7050	-792.7083333	91	0.912087912	-876.4393939	364	0.96978022	-876.4393939	364	0.96978022	-876.4393939	364	0.96978022	-953.2166667	286	0.972027972
CG7054	NA	NA	NA	NA	NA	NA	NA	NA	NA	-260.0416667	91	0.692307692	-260.0416667	91	0.692307692
CG7057	NA	NA	NA	NA	NA	NA	NA	NA	NA	-473.6666667	91	0.978021978	-473.6666667	91	0.978021978
CG7094	NA	NA	NA	NA	NA	NA	-68.73529412	171	0.532163743	11.4	3876	0.431114551	11.4	3876	0.431114551
CG7100	-257.1805556	24310	0.864952694	-347.2638889	24310	0.934965035	-347.2638889	24310	0.934965035	-347.2638889	24310	0.934965035	-347.2638889	24310	0.934965035
CG7118	NA	NA	NA	1819.794118	171	0.052631579	1819.794118	171	0.052631579	1819.794118	171	0.052631579	1819.794118	171	0.052631579
CG7120	NA	NA	NA	NA	NA	NA	NA	NA	NA	91.02941176	171	0.479532164	91.02941176	171	0.479532164
CG7147	52.44444444	220	0.381818182	52.44444444	220	0.381818182	66.9	286	0.335664336	66.9	286	0.335664336	66.9	286	0.335664336
CG7170	NA	NA	NA	345.8235294	171	0.111111111	345.8235294	171	0.111111111	345.8235294	171	0.111111111	345.8235294	171	0.111111111
CG7178	NA	NA	NA	NA	NA	NA	NA	NA	NA	NA	NA	NA	-0.166666667	190	0.531578947
CG7218	NA	NA	NA	NA	NA	NA	NA	NA	NA	-64.45833333	455	0.547252747	-64.45833333	455	0.547252747
CG7221	NA	NA	NA	NA	NA	NA	NA	NA	NA	NA	NA	NA	-358.4230769	105	0.895238095
CG7229	NA	NA	NA	NA	NA	NA	NA	NA	NA	NA	NA	NA	257.4166667	190	0.278947368
CG7231	NA	NA	NA	NA	NA	NA	NA	NA	NA	NA	NA	NA	312.75	45	0.333333333
CG7233	69.64285714	3432	0.431235431	69.64285714	3432	0.431235431	69.64285714	3432	0.431235431	69.64285714	3432	0.431235431	50.66666667	3003	0.453546454
CG7235	NA	NA	NA	NA	NA	NA	NA	NA	NA	-51.94117647	171	0.783625731	-61	105	0.80952381
CG7298	NA	NA	NA	NA	NA	NA	NA	NA	NA	NA	NA	NA	1357.25	91	0.208791209
CG7309	NA	NA	NA	408	153	0.058823529	228	680	0.138235294	228	680	0.138235294	66.38571429	19448	0.32985397
CG7313	NA	NA	NA	NA	NA	NA	NA	NA	NA	NA	NA	NA	66.33333333	120	0.316666667
CG7329	1079.133333	136	0.029411765	1079.133333	136	0.029411765	1079.133333	136	0.029411765	1079.133333	136	0.029411765	1079.133333	136	0.029411765
CG7331	NA	NA	NA	NA	NA	NA	NA	NA	NA	309.875	91	0.054945055	309.875	91	0.054945055
CG7333	NA	NA	NA	NA	NA	NA	NA	NA	NA	NA	NA	NA	81.5	91	0.472527473
CG7334	NA	NA	NA	NA	NA	NA	NA	NA	NA	NA	NA	NA	20.94444444	190	0.542105263
CG7340	NA	NA	NA	NA	NA	NA	NA	NA	NA	49.07692308	105	0.323809524	49.07692308	105	0.323809524
CG7341	NA	NA	NA	NA	NA	NA	NA	NA	NA	374.75	153	0.209150327	-327.8	816	0.724264706
CG7342	NA	NA	NA	NA	NA	NA	NA	NA	NA	594.5416667	91	0.131868132	594.5416667	91	0.131868132
CG7352	NA	NA	NA	NA	NA	NA	NA	NA	NA	NA	NA	NA	-346.8333333	91	0.78021978
CG7360	NA	NA	NA	NA	NA	NA	301.8846154	105	0.114285714	53.96969697	364	0.381868132	53.96969697	364	0.381868132
CG7368	NA	NA	NA	NA	NA	NA	-530.6666667	190	0.915789474	-530.6666667	190	0.915789474	-530.6666667	190	0.915789474
CG7390	NA	NA	NA	NA	NA	NA	NA	NA	NA	-390	171	0.830409357	-390	171	0.830409357
CG7391	NA	NA	NA	NA	NA	NA	NA	NA	NA	NA	NA	NA	-731.1875	153	0.790849673
CG7395	-158.9	126	0.69047619	-158.9	126	0.69047619	-196.15	126	0.753968254	-196.15	126	0.753968254	-196.15	126	0.753968254
CG7399	NA	NA	NA	NA	NA	NA	NA	NA	NA	NA	NA	NA	63.9375	153	0.209150327
CG7409	NA	NA	NA	NA	NA	NA	NA	NA	NA	NA	NA	NA	-11.9375	153	0.751633987
CG7422	NA	NA	NA	-1162.84375	153	0.980392157	-1162.84375	153	0.980392157	-1162.84375	153	0.980392157	-711.9666667	816	0.906862745
CG7439	-157.0238095	50388	0.990335	-157.0238095	50388	0.990335	-157.0238095	50388	0.990335	-157.0238095	50388	0.990335	-157.0238095	50388	0.990335
CG7450	NA	NA	NA	NA	NA	NA	390.0416667	455	0.156043956	390.0416667	455	0.156043956	390.0416667	455	0.156043956
CG7460	NA	NA	NA	NA	NA	NA	NA	NA	NA	-229.5784314	1140	0.703508772	-229.5784314	1140	0.703508772
CG7497	NA	NA	NA	NA	NA	NA	NA	NA	NA	NA	NA	NA	1008.777778	1330	0.021052632
CG7499	NA	NA	NA	NA	NA	NA	NA	NA	NA	NA	NA	NA	409.2647059	171	0.140350877
CG7507	NA	NA	NA	NA	NA	NA	NA	NA	NA	NA	NA	NA	1911.875	153	0.006535948
CG7509	NA	NA	NA	NA	NA	NA	NA	NA	NA	NA	NA	NA	157.15625	153	0.366013072
CG7514	NA	NA	NA	NA	NA	NA	NA	NA	NA	NA	NA	NA	-114.0333333	136	0.639705882
CG7524	-424.0666667	6188	0.959760827	-418.2121212	12376	0.965255333	-418.2121212	12376	0.965255333	-418.2121212	12376	0.965255333	-468.6666667	8008	0.976648352
CG7535	-483.4487179	560	0.914285714	-483.4487179	560	0.914285714	-630.2916667	1820	0.974175824	-630.2916667	1820	0.974175824	-630.2916667	1820	0.974175824
CG7546	NA	NA	NA	NA	NA	NA	NA	NA	NA	464.75	153	0.065359477	464.75	153	0.065359477
CG7560	NA	NA	NA	NA	NA	NA	NA	NA	NA	NA	NA	NA	-182.375	153	0.647058824
CG7571	-219.5	11628	0.766081871	-219.5	11628	0.766081871	-219.5	11628	0.766081871	-219.5	11628	0.766081871	-219.5	11628	0.766081871
CG7573	NA	NA	NA	NA	NA	NA	NA	NA	NA	NA	NA	NA	-949.40625	153	0.862745098
CG7582	NA	NA	NA	NA	NA	NA	NA	NA	NA	NA	NA	NA	365.5833333	91	0.164835165
CG7600	NA	NA	NA	NA	NA	NA	NA	NA	NA	NA	NA	NA	332.0882353	171	0.046783626
CG7615	NA	NA	NA	NA	NA	NA	NA	NA	NA	-273.6071429	120	0.725	-273.6071429	120	0.725
CG7631	NA	NA	NA	NA	NA	NA	NA	NA	NA	NA	NA	NA	812.25	91	0.164835165
CG7643	NA	NA	NA	NA	NA	NA	NA	NA	NA	NA	NA	NA	-644.4285714	120	0.958333333
CG7644	-467.1666667	165	0.96969697	-467.1666667	165	0.96969697	-467.1666667	165	0.96969697	-467.1666667	165	0.96969697	-467.1666667	165	0.96969697
CG7664	NA	NA	NA	NA	NA	NA	NA	NA	NA	NA	NA	NA	174.1875	153	0.333333333
CG7692	NA	NA	NA	NA	NA	NA	NA	NA	NA	NA	NA	NA	-148.1315789	210	0.619047619
CG7724	NA	NA	NA	NA	NA	NA	NA	NA	NA	NA	NA	NA	291.59375	153	0.222222222
CG7727	168.2291667	969	0.255933953	168.2291667	969	0.255933953	168.2291667	969	0.255933953	168.2291667	969	0.255933953	122.4	816	0.300245098
CG7734	74.875	969	0.475748194	74.875	969	0.475748194	74.875	969	0.475748194	74.875	969	0.475748194	370.5666667	3876	0.366873065
CG7740	NA	NA	NA	NA	NA	NA	NA	NA	NA	NA	NA	NA	-212.2307692	105	0.780952381
CG7759	NA	NA	NA	NA	NA	NA	NA	NA	NA	NA	NA	NA	37	210	0.49047619
CG7766	NA	NA	NA	NA	NA	NA	NA	NA	NA	-33.41666667	455	0.786813187	-33.41666667	455	0.786813187
CG7768	NA	NA	NA	NA	NA	NA	NA	NA	NA	-493.0882353	171	0.906432749	-493.0882353	171	0.906432749
CG7772	NA	NA	NA	NA	NA	NA	NA	NA	NA	NA	NA	NA	4.222222222	190	0.4
CG7777	NA	NA	NA	NA	NA	NA	NA	NA	NA	148.0789474	210	0.323809524	186.5714286	36	0.388888889
CG7847	-163.3333333	220	0.654545455	-163.3333333	220	0.654545455	-163.3333333	220	0.654545455	-55	56	0.553571429	-55	56	0.553571429
CG7850	NA	NA	NA	2749.409091	78	0.115384615	2749.409091	78	0.115384615	2749.409091	78	0.115384615	2749.409091	78	0.115384615
CG7855	367.6666667	455	0.226373626	367.6666667	455	0.226373626	367.6666667	455	0.226373626	367.6666667	455	0.226373626	354.9545455	1365	0.213919414
CG7887	NA	NA	NA	NA	NA	NA	NA	NA	NA	68.7	136	0.316176471	116.0833333	1820	0.150549451
CG7889	NA	NA	NA	NA	NA	NA	NA	NA	NA	-159.9473684	210	0.747619048	-159.9473684	210	0.747619048
CG7890	144.0263158	210	0.180952381	144.0263158	210	0.180952381	144.0263158	210	0.180952381	144.0263158	210	0.180952381	144.0263158	210	0.180952381
CG7892	-272.4285714	6435	0.936441336	-272.4285714	6435	0.936441336	-272.4285714	6435	0.936441336	-95.04444444	2002	0.688311688	-95.04444444	2002	0.688311688
CG7896	NA	NA	NA	NA	NA	NA	NA	NA	NA	NA	NA	NA	51.91666667	455	0.454945055
CG7913	NA	NA	NA	NA	NA	NA	NA	NA	NA	NA	NA	NA	14.23076923	105	0.428571429
CG7916	NA	NA	NA	275.1818182	78	0.038461538	275.1818182	78	0.038461538	275.1818182	78	0.038461538	301.2222222	55	0.036363636
CG7948	NA	NA	NA	NA	NA	NA	NA	NA	NA	NA	NA	NA	-161.1785714	120	0.766666667
CG7950	NA	NA	NA	NA	NA	NA	NA	NA	NA	NA	NA	NA	-207.3214286	120	0.708333333
CG7953	NA	NA	NA	NA	NA	NA	37.04545455	78	0.320512821	28.94444444	55	0.381818182	28.94444444	55	0.381818182
CG7955	NA	NA	NA	NA	NA	NA	NA	NA	NA	NA	NA	NA	1041.625	153	0.032679739
CG7956	NA	NA	NA	NA	NA	NA	NA	NA	NA	NA	NA	NA	202.0833333	91	0.32967033
CG7959	NA	NA	NA	NA	NA	NA	NA	NA	NA	NA	NA	NA	29	153	0.431372549
CG7968	NA	NA	NA	NA	NA	NA	NA	NA	NA	245.4444444	55	0.345454545	245.4444444	55	0.345454545
CG7978	-445.4583333	455	0.81978022	-445.4583333	455	0.81978022	-445.4583333	455	0.81978022	-386.45	1001	0.797202797	-386.45	1001	0.797202797
CG7987	NA	NA	NA	NA	NA	NA	NA	NA	NA	NA	NA	NA	-80.20588235	171	0.666666667
CG7992	NA	NA	NA	NA	NA	NA	NA	NA	NA	577.0526316	210	0.014285714	577.0526316	210	0.014285714
CG8003	NA	NA	NA	NA	NA	NA	NA	NA	NA	NA	NA	NA	27.875	45	0.444444444
CG8008	NA	NA	NA	79.71794872	560	0.4125	79.71794872	560	0.4125	79.71794872	560	0.4125	79.71794872	560	0.4125
CG8021	NA	NA	NA	NA	NA	NA	NA	NA	NA	NA	NA	NA	-236.5666667	136	0.669117647
CG8032	NA	NA	NA	NA	NA	NA	NA	NA	NA	NA	NA	NA	346.1333333	136	0.058823529
CG8034	-66.92105263	210	0.59047619	-66.92105263	210	0.59047619	-66.92105263	210	0.59047619	-66.92105263	210	0.59047619	131.9722222	1330	0.35037594
CG8044	NA	NA	NA	NA	NA	NA	NA	NA	NA	NA	NA	NA	291.7941176	171	0.169590643
CG8049	-454.2	286	0.965034965	-454.2	286	0.965034965	-454.2	286	0.965034965	-454.2	286	0.965034965	-454.2	286	0.965034965
CG8051	NA	NA	NA	NA	NA	NA	NA	NA	NA	591.4117647	5985	0.001503759	206.6333333	54264	0.162225416
CG8062	1164.131579	210	0.004761905	426.9	54264	0.044965355	426.9	54264	0.044965355	426.9	54264	0.044965355	426.9	54264	0.044965355
CG8080	NA	NA	NA	NA	NA	NA	NA	NA	NA	-36.25	105	0.647619048	-36.25	105	0.647619048
CG8083	NA	NA	NA	NA	NA	NA	NA	NA	NA	646.4615385	105	0.228571429	646.4615385	105	0.228571429
CG8084	NA	NA	NA	NA	NA	NA	NA	NA	NA	NA	NA	NA	-644.6153846	105	0.876190476
CG8086	NA	NA	NA	NA	NA	NA	NA	NA	NA	NA	NA	NA	16.45	1001	0.486513487
CG8091	NA	NA	NA	NA	NA	NA	NA	NA	NA	NA	NA	NA	-74.92307692	105	0.619047619
CG8098	-47.93333333	816	0.546568627	-47.93333333	816	0.546568627	-47.93333333	816	0.546568627	-47.93333333	816	0.546568627	-47.93333333	816	0.546568627
CG8118	-6.941176471	171	0.461988304	-6.941176471	171	0.461988304	-6.941176471	171	0.461988304	-6.941176471	171	0.461988304	-6.941176471	171	0.461988304
CG8121	NA	NA	NA	NA	NA	NA	NA	NA	NA	NA	NA	NA	184.5	15504	0.207107843
CG8127	34.33333333	220	0.5	34.33333333	220	0.5	34.33333333	220	0.5	75.025	1287	0.43978244	-295.2	252	0.849206349
CG8137	NA	NA	NA	NA	NA	NA	NA	NA	NA	-24.92307692	105	0.59047619	-24.92307692	105	0.59047619
CG8138	NA	NA	NA	NA	NA	NA	NA	NA	NA	NA	NA	NA	-458.6923077	105	0.923809524
CG8142	NA	NA	NA	NA	NA	NA	NA	NA	NA	NA	NA	NA	-375.6078431	1140	0.979824561
CG8147	NA	NA	NA	NA	NA	NA	NA	NA	NA	NA	NA	NA	2359.625	153	0.065359477
CG8165	NA	NA	NA	NA	NA	NA	NA	NA	NA	NA	NA	NA	130.6176471	171	0.16374269
CG8166	NA	NA	NA	NA	NA	NA	NA	NA	NA	NA	NA	NA	161.452381	680	0.261764706
CG8169	NA	NA	NA	NA	NA	NA	NA	NA	NA	344.78125	153	0.189542484	344.78125	153	0.189542484
CG8171	NA	NA	NA	367	153	0.254901961	367	153	0.254901961	367	153	0.254901961	367	153	0.254901961
CG8174	NA	NA	NA	NA	NA	NA	NA	NA	NA	NA	NA	NA	-343.3928571	3060	0.949019608
CG8176	NA	NA	NA	NA	NA	NA	-266.9117647	171	0.707602339	-266.9117647	171	0.707602339	-266.9117647	171	0.707602339
CG8177	NA	NA	NA	NA	NA	NA	-132.0588235	171	0.596491228	-132.0588235	171	0.596491228	-132.0588235	171	0.596491228
CG8209	NA	NA	NA	NA	NA	NA	NA	NA	NA	NA	NA	NA	-144.1470588	171	0.50877193
CG8221	NA	NA	NA	NA	NA	NA	NA	NA	NA	NA	NA	NA	42.51041667	969	0.55624355
CG8222	197.7307692	105	0.219047619	197.7307692	105	0.219047619	197.7307692	105	0.219047619	197.7307692	105	0.219047619	329	455	0.057142857
CG8223	NA	NA	NA	NA	NA	NA	NA	NA	NA	-262.0333333	136	0.830882353	-262.0333333	136	0.830882353
CG8228	NA	NA	NA	NA	NA	NA	NA	NA	NA	NA	NA	NA	-160.1176471	171	0.847953216
CG8279	-355.3333333	18564	0.872926094	-355.3333333	18564	0.872926094	-355.3333333	18564	0.872926094	-355.3333333	18564	0.872926094	-355.3333333	18564	0.872926094
CG8285	NA	NA	NA	NA	NA	NA	NA	NA	NA	NA	NA	NA	-112.8	136	0.669117647
CG8286	NA	NA	NA	NA	NA	NA	NA	NA	NA	NA	NA	NA	95.125	153	0.320261438
CG8291	NA	NA	NA	NA	NA	NA	NA	NA	NA	NA	NA	NA	-433.7666667	136	0.948529412
CG8295	NA	NA	NA	NA	NA	NA	NA	NA	NA	NA	NA	NA	54.6	136	0.235294118
CG8303	NA	NA	NA	NA	NA	NA	NA	NA	NA	-171.625	153	0.581699346	-171.625	153	0.581699346
CG8310	NA	NA	NA	NA	NA	NA	NA	NA	NA	289.0625	153	0.31372549	289.0625	153	0.31372549
CG8312	-92.8125	153	0.666666667	-92.8125	153	0.666666667	-92.8125	153	0.666666667	-92.8125	153	0.666666667	-92.8125	153	0.666666667
CG8318	NA	NA	NA	NA	NA	NA	NA	NA	NA	NA	NA	NA	357.5714286	120	0.125
CG8348	NA	NA	NA	NA	NA	NA	NA	NA	NA	NA	NA	NA	603.6875	153	0.098039216
CG8351	NA	NA	NA	NA	NA	NA	NA	NA	NA	182.3076923	560	0.196428571	182.3076923	560	0.196428571
CG8359	NA	NA	NA	NA	NA	NA	NA	NA	NA	1173.846154	560	0.0375	1173.846154	560	0.0375
CG8398	NA	NA	NA	NA	NA	NA	NA	NA	NA	NA	NA	NA	120.4411765	171	0.397660819
CG8400	NA	NA	NA	NA	NA	NA	NA	NA	NA	NA	NA	NA	-268.9615385	2380	0.972689076
CG8401	NA	NA	NA	NA	NA	NA	NA	NA	NA	NA	NA	NA	-16.48076923	2380	0.562605042
CG8420	NA	NA	NA	NA	NA	NA	381.3125	153	0.130718954	381.3125	153	0.130718954	430.1333333	816	0.057598039
CG8436	NA	NA	NA	NA	NA	NA	NA	NA	NA	NA	NA	NA	-459.8333333	816	0.984068627
CG8439	NA	NA	NA	NA	NA	NA	NA	NA	NA	NA	NA	NA	-195.5555556	1330	0.961654135
CG8453	NA	NA	NA	-17.72222222	1330	0.989473684	-17.72222222	1330	0.989473684	-17.72222222	1330	0.989473684	-17.72222222	1330	0.989473684
CG8454	NA	NA	NA	NA	NA	NA	NA	NA	NA	NA	NA	NA	221.9285714	77520	0.145330237
CG8457	NA	NA	NA	NA	NA	NA	NA	NA	NA	NA	NA	NA	-237.0555556	1330	0.769172932
CG8474	NA	NA	NA	NA	NA	NA	NA	NA	NA	NA	NA	NA	216.8571429	120	0.208333333
CG8485	NA	NA	NA	NA	NA	NA	NA	NA	NA	NA	NA	NA	-331.0294118	171	0.771929825
CG8487	NA	NA	NA	NA	NA	NA	NA	NA	NA	150.55	1001	0.257742258	NA	NA	NA
CG8490	NA	NA	NA	-20.81818182	1365	0.486446886	-20.81818182	1365	0.486446886	-20.81818182	1365	0.486446886	-20.81818182	1365	0.486446886
CG8493	NA	NA	NA	NA	NA	NA	132.7272727	1365	0.204395604	132.7272727	1365	0.204395604	132.7272727	1365	0.204395604
CG8494	NA	NA	NA	NA	NA	NA	NA	NA	NA	38.97058824	171	0.415204678	38.97058824	171	0.415204678
CG8503	NA	NA	NA	212.2058824	171	0.280701754	212.2058824	171	0.280701754	212.2058824	171	0.280701754	212.2058824	171	0.280701754
CG8520	NA	NA	NA	NA	NA	NA	NA	NA	NA	NA	NA	NA	-114.1666667	190	0.810526316
CG8523	4971.029412	171	0.005847953	4971.029412	171	0.005847953	4971.029412	171	0.005847953	4971.029412	171	0.005847953	4971.029412	171	0.005847953
CG8529	425.46875	4845	0.071413829	425.46875	4845	0.071413829	425.46875	4845	0.071413829	425.46875	4845	0.071413829	425.46875	4845	0.071413829
CG8531	NA	NA	NA	NA	NA	NA	NA	NA	NA	NA	NA	NA	-48.41176471	171	0.666666667
CG8538	NA	NA	NA	NA	NA	NA	NA	NA	NA	NA	NA	NA	-420.4	66	0.848484848
CG8542	NA	NA	NA	NA	NA	NA	NA	NA	NA	NA	NA	NA	-37.61764706	171	0.83625731
CG8545	NA	NA	NA	NA	NA	NA	NA	NA	NA	NA	NA	NA	-309.6470588	171	0.649122807
CG8550	NA	NA	NA	NA	NA	NA	NA	NA	NA	NA	NA	NA	-645.1470588	171	1
CG8556	NA	NA	NA	NA	NA	NA	509.25	153	0.339869281	-1784.8	462	0.978354978	-1613.166667	924	0.975108225
CG8573	NA	NA	NA	NA	NA	NA	NA	NA	NA	NA	NA	NA	-25.39583333	969	0.542827657
CG8579	NA	NA	NA	-2036.653846	105	0.914285714	-2036.653846	105	0.914285714	-2036.653846	105	0.914285714	-2036.653846	105	0.914285714
CG8581	259.6666667	18564	0.11527688	259.6666667	18564	0.11527688	259.6666667	18564	0.11527688	259.6666667	18564	0.11527688	259.6666667	18564	0.11527688
CG8584	NA	NA	NA	NA	NA	NA	NA	NA	NA	NA	NA	NA	-136.2307692	105	0.714285714
CG8586	NA	NA	NA	NA	NA	NA	NA	NA	NA	-344.2692308	105	0.933333333	-344.2692308	105	0.933333333
CG8591	NA	NA	NA	NA	NA	NA	NA	NA	NA	NA	NA	NA	-335.3125	153	0.941176471
CG8593	NA	NA	NA	NA	NA	NA	NA	NA	NA	119.375	153	0.326797386	119.375	153	0.326797386
CG8596	NA	NA	NA	NA	NA	NA	NA	NA	NA	1845.71875	153	0.052287582	1845.71875	153	0.052287582
CG8598	NA	NA	NA	NA	NA	NA	NA	NA	NA	NA	NA	NA	-171.71875	153	0.647058824
CG8605	NA	NA	NA	NA	NA	NA	NA	NA	NA	NA	NA	NA	-138.0357143	3060	0.67254902
CG8606	NA	NA	NA	NA	NA	NA	NA	NA	NA	NA	NA	NA	-8.928571429	3060	0.60130719
CG8607	NA	NA	NA	NA	NA	NA	NA	NA	NA	NA	NA	NA	29.60714286	3060	0.389542484
CG8609	NA	NA	NA	NA	NA	NA	NA	NA	NA	NA	NA	NA	149.8888889	55	0.254545455
CG8616	NA	NA	NA	NA	NA	NA	NA	NA	NA	NA	NA	NA	56.56666667	136	0.411764706
CG8640	NA	NA	NA	NA	NA	NA	NA	NA	NA	187.1071429	3060	0.132026144	187.1071429	3060	0.132026144
CG8643	NA	NA	NA	180.1153846	105	0.076190476	190.1666667	91	0.076923077	190.1666667	91	0.076923077	190.1666667	91	0.076923077
CG8654	NA	NA	NA	NA	NA	NA	NA	NA	NA	-333.5526316	210	0.961904762	-333.5526316	210	0.961904762
CG8687	NA	NA	NA	NA	NA	NA	NA	NA	NA	294.8846154	105	0.428571429	294.8846154	105	0.428571429
CG8709	-12.42857143	120	0.5	-12.42857143	120	0.5	-12.42857143	120	0.5	-12.42857143	120	0.5	-12.42857143	120	0.5
CG8712	NA	NA	NA	NA	NA	NA	NA	NA	NA	NA	NA	NA	-49.07142857	120	0.533333333
CG8713	NA	NA	NA	NA	NA	NA	NA	NA	NA	-29.83333333	455	0.593406593	-29.83333333	455	0.593406593
CG8714	-845.4166667	455	0.967032967	-845.4166667	455	0.967032967	-845.4166667	455	0.967032967	-845.4166667	455	0.967032967	-845.4166667	455	0.967032967
CG8715	NA	NA	NA	NA	NA	NA	NA	NA	NA	NA	NA	NA	-393.0416667	455	0.918681319
CG8717	NA	NA	NA	NA	NA	NA	NA	NA	NA	-284.4583333	455	0.843956044	-284.4583333	455	0.843956044
CG8732	NA	NA	NA	NA	NA	NA	NA	NA	NA	NA	NA	NA	-761.2692308	105	0.971428571
CG8735	NA	NA	NA	NA	NA	NA	-97.92307692	105	0.8	-97.92307692	105	0.8	-97.92307692	105	0.8
CG8736	NA	NA	NA	NA	NA	NA	NA	NA	NA	NA	NA	NA	-3038.115385	105	0.980952381
CG8738	NA	NA	NA	NA	NA	NA	NA	NA	NA	NA	NA	NA	-384.6538462	105	0.895238095
CG8740	120.3	66	0.242424242	120.3	66	0.242424242	120.3	66	0.242424242	120.3	66	0.242424242	120.3	66	0.242424242
CG8746	NA	NA	NA	NA	NA	NA	NA	NA	NA	NA	NA	NA	89.77272727	78	0.217948718
CG8780	-288.8666667	136	0.970588235	-288.8666667	136	0.970588235	-288.8666667	136	0.970588235	-288.8666667	136	0.970588235	-283.3571429	120	0.966666667
CG8782	NA	NA	NA	NA	NA	NA	NA	NA	NA	NA	NA	NA	795.2333333	136	0.139705882
CG8783	NA	NA	NA	NA	NA	NA	NA	NA	NA	NA	NA	NA	-163.5686275	1140	0.764035088
CG8788	NA	NA	NA	NA	NA	NA	NA	NA	NA	NA	NA	NA	-66	1820	0.912637363
CG8799	NA	NA	NA	NA	NA	NA	NA	NA	NA	NA	NA	NA	-241.4615385	560	0.930357143
CG8801	NA	NA	NA	NA	NA	NA	NA	NA	NA	NA	NA	NA	-48.78181818	4368	0.972298535
CG8804	288.4	4368	0.064789377	307.8	8008	0.04483017	307.8	8008	0.04483017	307.8	8008	0.04483017	307.8	8008	0.04483017
CG8805	NA	NA	NA	NA	NA	NA	NA	NA	NA	NA	NA	NA	139.7	8008	0.377497502
CG8808	NA	NA	NA	NA	NA	NA	NA	NA	NA	NA	NA	NA	105.2857143	120	0.358333333
CG8817	668.2878788	12376	0.021654816	668.2878788	12376	0.021654816	668.2878788	12376	0.021654816	668.2878788	12376	0.021654816	668.2878788	12376	0.021654816
CG8823	NA	NA	NA	NA	NA	NA	NA	NA	NA	NA	NA	NA	-1150.461538	105	0.904761905
CG8824	NA	NA	NA	NA	NA	NA	NA	NA	NA	NA	NA	NA	-3.058823529	171	0.50877193
CG8828	NA	NA	NA	NA	NA	NA	NA	NA	NA	NA	NA	NA	-158.2058824	171	0.929824561
CG8834	NA	NA	NA	NA	NA	NA	NA	NA	NA	-374.3333333	190	0.984210526	-374.3333333	190	0.984210526
CG8837	NA	NA	NA	NA	NA	NA	NA	NA	NA	NA	NA	NA	284.4375	153	0.209150327
CG8846	NA	NA	NA	NA	NA	NA	NA	NA	NA	NA	NA	NA	-0.5625	153	0.405228758
CG8858	NA	NA	NA	NA	NA	NA	NA	NA	NA	NA	NA	NA	43.75	1330	0.410526316
CG8859	NA	NA	NA	NA	NA	NA	NA	NA	NA	-837.8888889	1330	0.984210526	-837.8888889	1330	0.984210526
CG8862	NA	NA	NA	NA	NA	NA	NA	NA	NA	NA	NA	NA	-266.5	1330	0.920300752
CG8865	NA	NA	NA	NA	NA	NA	NA	NA	NA	NA	NA	NA	691.3823529	171	0.076023392
CG8884	241.4363636	4368	0.20260989	241.4363636	4368	0.20260989	241.4363636	4368	0.20260989	241.4363636	4368	0.20260989	250.7	3003	0.203463203
CG8888	NA	NA	NA	NA	NA	NA	NA	NA	NA	-215.4605263	210	0.728571429	-215.4605263	210	0.728571429
CG8910	-391.4571429	19448	0.863070753	-391.4571429	19448	0.863070753	-391.4571429	19448	0.863070753	-391.4571429	19448	0.863070753	-391.4571429	19448	0.863070753
CG8914	NA	NA	NA	NA	NA	NA	NA	NA	NA	NA	NA	NA	944.0526316	210	0.00952381
CG8928	NA	NA	NA	NA	NA	NA	NA	NA	NA	NA	NA	NA	25.125	969	0.466460268
CG8937	NA	NA	NA	NA	NA	NA	NA	NA	NA	NA	NA	NA	-287.875	153	0.712418301
CG8947	NA	NA	NA	NA	NA	NA	NA	NA	NA	-284.4722222	190	0.336842105	-425.3	816	0.503676471
CG8965	NA	NA	NA	801.2333333	136	0.014705882	801.2333333	136	0.014705882	801.2333333	136	0.014705882	801.2333333	136	0.014705882
CG8977	NA	NA	NA	NA	NA	NA	NA	NA	NA	181.5588235	171	0.134502924	181.5588235	171	0.134502924
CG8994	NA	NA	NA	NA	NA	NA	NA	NA	NA	NA	NA	NA	31.38888889	190	0.326315789
CG8997	NA	NA	NA	NA	NA	NA	55.77272727	78	0.243589744	55.77272727	78	0.243589744	65.72222222	55	0.218181818
CG8998	69.54166667	125970	0.313804874	69.54166667	125970	0.313804874	46.57954545	75582	0.376782832	46.57954545	75582	0.376782832	-29.25555556	92378	0.580051527
CG9005	NA	NA	NA	58.18181818	78	0.461538462	58.18181818	78	0.461538462	58.18181818	78	0.461538462	180.1666667	210	0.114285714
CG9009	NA	NA	NA	NA	NA	NA	NA	NA	NA	NA	NA	NA	-248.9705882	171	0.85380117
CG9018	NA	NA	NA	NA	NA	NA	NA	NA	NA	NA	NA	NA	-37.73529412	171	0.602339181
CG9027	NA	NA	NA	34.91176471	5985	0.411194653	34.91176471	5985	0.411194653	34.91176471	5985	0.411194653	34.91176471	5985	0.411194653
CG9031	NA	NA	NA	255.8333333	91	0.197802198	255.8333333	91	0.197802198	255.8333333	91	0.197802198	255.8333333	91	0.197802198
CG9035	NA	NA	NA	NA	NA	NA	NA	NA	NA	NA	NA	NA	-27.22222222	1330	0.807518797
CG9036	NA	NA	NA	NA	NA	NA	NA	NA	NA	NA	NA	NA	108.4210526	210	0.380952381
CG9078	NA	NA	NA	NA	NA	NA	NA	NA	NA	NA	NA	NA	284.9411765	171	0.122807018
CG9088	NA	NA	NA	555.1176471	171	0.093567251	555.1176471	171	0.093567251	555.1176471	171	0.093567251	296.4	816	0.196078431
CG9089	NA	NA	NA	NA	NA	NA	NA	NA	NA	NA	NA	NA	-20.13333333	816	0.594362745
CG9092	NA	NA	NA	NA	NA	NA	NA	NA	NA	NA	NA	NA	58.61538462	8568	0.422852474
CG9093	NA	NA	NA	NA	NA	NA	NA	NA	NA	17.75	153	0.562091503	17.75	153	0.562091503
CG9095	NA	NA	NA	NA	NA	NA	NA	NA	NA	-166.5	816	0.666666667	-345.0897436	560	0.841071429
CG9097	-9.125	18564	0.530866193	-9.125	18564	0.530866193	-9.125	18564	0.530866193	-24.04545455	12376	0.581690368	-24.04545455	12376	0.581690368
CG9098	NA	NA	NA	NA	NA	NA	NA	NA	NA	-490.6071429	3060	0.97875817	-383.1	8568	0.957399627
CG9101	NA	NA	NA	NA	NA	NA	NA	NA	NA	NA	NA	NA	785.7857143	680	0.011764706
CG9106	NA	NA	NA	NA	NA	NA	NA	NA	NA	NA	NA	NA	-125.2333333	136	0.779411765
CG9107	NA	NA	NA	NA	NA	NA	NA	NA	NA	NA	NA	NA	63.08333333	3876	0.409442724
CG9116	NA	NA	NA	255.8285714	11628	0.374183007	255.8285714	11628	0.374183007	255.8285714	11628	0.374183007	1103.128205	27132	0.173042901
CG9119	NA	NA	NA	NA	NA	NA	NA	NA	NA	NA	NA	NA	-290.9583333	969	0.941176471
CG9120	NA	NA	NA	NA	NA	NA	NA	NA	NA	-190.4705882	171	0.684210526	-220.4	136	0.735294118
CG9129	NA	NA	NA	NA	NA	NA	NA	NA	NA	NA	NA	NA	200.3	66	0.090909091
CG9134	7.541666667	165	0.460606061	7.541666667	165	0.460606061	-11.625	495	0.503030303	98.31428571	792	0.320707071	98.31428571	792	0.320707071
CG9147	NA	NA	NA	NA	NA	NA	NA	NA	NA	NA	NA	NA	-353.9791667	969	0.851393189
CG9150	NA	NA	NA	NA	NA	NA	NA	NA	NA	NA	NA	NA	26.14583333	969	0.463364293
CG9151	11.32352941	171	0.421052632	11.32352941	171	0.421052632	11.32352941	171	0.421052632	11.32352941	171	0.421052632	11.32352941	171	0.421052632
CG9154	NA	NA	NA	NA	NA	NA	NA	NA	NA	NA	NA	NA	-306.6875	969	0.829721362
CG9155	NA	NA	NA	NA	NA	NA	NA	NA	NA	NA	NA	NA	-57.86666667	816	0.653186275
CG9165	-409.8529412	171	0.912280702	-409.8529412	171	0.912280702	-409.8529412	171	0.912280702	-409.8529412	171	0.912280702	-409.8529412	171	0.912280702
CG9171	1198	969	0.027863777	1198	969	0.027863777	1198	969	0.027863777	1198	969	0.027863777	1314.283333	3876	0.006965944
CG9175	NA	NA	NA	NA	NA	NA	NA	NA	NA	NA	NA	NA	105.0147059	171	0.333333333
CG9181	NA	NA	NA	NA	NA	NA	NA	NA	NA	1.95	66	0.545454545	464.0625	495	0.058585859
CG9191	NA	NA	NA	NA	NA	NA	NA	NA	NA	NA	NA	NA	257.1470588	171	0.245614035
CG9192	NA	NA	NA	NA	NA	NA	NA	NA	NA	NA	NA	NA	82.47435897	27132	0.451054106
CG9235	NA	NA	NA	NA	NA	NA	NA	NA	NA	-343.7916667	969	0.815273478	-634.8181818	1365	0.978021978
CG9254	NA	NA	NA	NA	NA	NA	NA	NA	NA	NA	NA	NA	16.36363636	78	0.384615385
CG9269	NA	NA	NA	NA	NA	NA	NA	NA	NA	NA	NA	NA	19.69230769	560	0.369642857
CG9295	NA	NA	NA	NA	NA	NA	NA	NA	NA	NA	NA	NA	271.9333333	816	0.212009804
CG9360	NA	NA	NA	NA	NA	NA	NA	NA	NA	NA	NA	NA	1050.5	66	0.075757576
CG9374	NA	NA	NA	NA	NA	NA	NA	NA	NA	130.7142857	120	0.308333333	89.69230769	560	0.339285714
CG9379	NA	NA	NA	NA	NA	NA	NA	NA	NA	NA	NA	NA	2788.764706	171	0.005847953
CG9381	NA	NA	NA	NA	NA	NA	NA	NA	NA	NA	NA	NA	335.3529412	171	0.035087719
CG9393	NA	NA	NA	NA	NA	NA	NA	NA	NA	NA	NA	NA	-93.23529412	171	0.678362573
CG9400	NA	NA	NA	NA	NA	NA	NA	NA	NA	-415.35	21	0.666666667	-415.35	21	0.666666667
CG9410	NA	NA	NA	NA	NA	NA	NA	NA	NA	-13.27272727	364	0.524725275	-13.27272727	364	0.524725275
CG9422	149.4090909	78	0.346153846	149.4090909	78	0.346153846	149.4090909	78	0.346153846	149.4090909	78	0.346153846	189.030303	364	0.266483516
CG9424	NA	NA	NA	NA	NA	NA	NA	NA	NA	NA	NA	NA	-252.25	153	0.85620915
CG9426	NA	NA	NA	NA	NA	NA	NA	NA	NA	NA	NA	NA	1255.35	66	0.060606061
CG9431	NA	NA	NA	NA	NA	NA	NA	NA	NA	NA	NA	NA	312.3461538	105	0.104761905
CG9452	NA	NA	NA	NA	NA	NA	NA	NA	NA	NA	NA	NA	-702.5625	153	0.928104575
CG9455	NA	NA	NA	NA	NA	NA	NA	NA	NA	NA	NA	NA	1057.916667	91	0.010989011
CG9456	NA	NA	NA	NA	NA	NA	NA	NA	NA	NA	NA	NA	282.9166667	91	0.230769231
CG9460	NA	NA	NA	NA	NA	NA	NA	NA	NA	-2717.730769	105	0.980952381	-2728	91	0.978021978
CG9463	NA	NA	NA	NA	NA	NA	-26.375	153	0.483660131	1.266666667	136	0.463235294	870.7857143	680	0.236764706
CG9466	NA	NA	NA	NA	NA	NA	NA	NA	NA	NA	NA	NA	-258.4333333	136	0.970588235
CG9498	NA	NA	NA	NA	NA	NA	NA	NA	NA	NA	NA	NA	137.1875	153	0.248366013
CG9503	NA	NA	NA	NA	NA	NA	NA	NA	NA	-229.5625	969	0.990712074	-229.5625	969	0.990712074
CG9504	NA	NA	NA	NA	NA	NA	-67.04411765	171	0.65497076	-67.04411765	171	0.65497076	-15.83333333	816	0.552696078
CG9509	NA	NA	NA	NA	NA	NA	NA	NA	NA	NA	NA	NA	3526.875	153	0.111111111
CG9512	NA	NA	NA	NA	NA	NA	NA	NA	NA	NA	NA	NA	-41.5	153	0.718954248
CG9519	NA	NA	NA	NA	NA	NA	NA	NA	NA	-101.65	66	0.515151515	-101.65	66	0.515151515
CG9552	NA	NA	NA	NA	NA	NA	NA	NA	NA	-182.8928571	3060	0.697058824	-182.8928571	3060	0.697058824
CG9554	NA	NA	NA	NA	NA	NA	NA	NA	NA	-422.0208333	969	0.890608875	-422.0208333	969	0.890608875
CG9556	-81.06666667	816	0.6875	-81.06666667	816	0.6875	-71.21428571	3060	0.676470588	-71.21428571	3060	0.676470588	-71.21428571	3060	0.676470588
CG9564	NA	NA	NA	NA	NA	NA	NA	NA	NA	-470.5	816	0.731617647	-72.42857143	3060	0.553594771
CG9568	NA	NA	NA	109.21875	153	0.156862745	109.21875	153	0.156862745	109.21875	153	0.156862745	25.9	816	0.386029412
CG9582	NA	NA	NA	NA	NA	NA	NA	NA	NA	NA	NA	NA	-298	153	0.705882353
CG9588	NA	NA	NA	NA	NA	NA	NA	NA	NA	287.6428571	120	0.158333333	173.1538462	560	0.239285714
CG9591	NA	NA	NA	NA	NA	NA	NA	NA	NA	NA	NA	NA	278.6428571	120	0.05
CG9594	NA	NA	NA	NA	NA	NA	NA	NA	NA	541.2	136	0.007352941	541.2	136	0.007352941
CG9598	197.2727273	1365	0.251282051	197.2727273	1365	0.251282051	197.2727273	1365	0.251282051	197.2727273	1365	0.251282051	197.2727273	1365	0.251282051
CG9614	NA	NA	NA	NA	NA	NA	-347.6666667	1820	0.891758242	-347.6666667	1820	0.891758242	-324.6363636	1365	0.872527473
CG9619	NA	NA	NA	NA	NA	NA	NA	NA	NA	NA	NA	NA	-303.75	6188	0.727052359
CG9624	NA	NA	NA	NA	NA	NA	NA	NA	NA	273.9117647	171	0.18128655	109.35	3876	0.318111455
CG9629	NA	NA	NA	NA	NA	NA	NA	NA	NA	NA	NA	NA	-123.45	1287	0.689199689
CG9631	NA	NA	NA	1398.176471	171	0.005847953	1398.176471	171	0.005847953	346.1166667	3876	0.206914345	346.1166667	3876	0.206914345
CG9634	NA	NA	NA	NA	NA	NA	NA	NA	NA	NA	NA	NA	-726.6833333	3876	0.99871001
CG9649	NA	NA	NA	NA	NA	NA	NA	NA	NA	-161.6764706	171	0.684210526	-222.8166667	3876	0.87125903
CG9650	-206.4615385	105	0.933333333	-206.4615385	105	0.933333333	-206.4615385	105	0.933333333	-206.4615385	105	0.933333333	-206.4615385	105	0.933333333
CG9655	NA	NA	NA	NA	NA	NA	NA	NA	NA	NA	NA	NA	3067.977273	78	0.08974359
CG9665	NA	NA	NA	NA	NA	NA	NA	NA	NA	-520.3888889	190	0.836842105	-520.3888889	190	0.836842105
CG9666	NA	NA	NA	NA	NA	NA	NA	NA	NA	NA	NA	NA	-99.275	1287	0.636363636
CG9668	480.5555556	190	0.094736842	480.5555556	190	0.094736842	480.5555556	190	0.094736842	480.5555556	190	0.094736842	379.4117647	1140	0.078947368
CG9669	NA	NA	NA	NA	NA	NA	NA	NA	NA	NA	NA	NA	-311.1111111	190	0.978947368
CG9674	NA	NA	NA	NA	NA	NA	NA	NA	NA	NA	NA	NA	96.1875	153	0.333333333
CG9686	NA	NA	NA	NA	NA	NA	NA	NA	NA	NA	NA	NA	-62.35714286	11628	0.560285518
CG9689	NA	NA	NA	NA	NA	NA	NA	NA	NA	NA	NA	NA	-314.5625	153	0.764705882
CG9696	NA	NA	NA	NA	NA	NA	NA	NA	NA	NA	NA	NA	-163	220	0.75
CG9710	-60.625	153	0.679738562	-60.625	153	0.679738562	-60.625	153	0.679738562	-60.625	153	0.679738562	-146.2666667	816	0.930147059
CG9730	NA	NA	NA	NA	NA	NA	NA	NA	NA	-135.84375	153	0.647058824	-110.5909091	78	0.58974359
CG9738	NA	NA	NA	NA	NA	NA	NA	NA	NA	NA	NA	NA	-125.7948718	560	0.766071429
CG9739	-215.6904762	1716	0.714452214	-215.6904762	1716	0.714452214	-215.6904762	1716	0.714452214	-215.6904762	1716	0.714452214	-148.3333333	3003	0.658008658
CG9740	NA	NA	NA	NA	NA	NA	NA	NA	NA	177	816	0.196078431	177	816	0.196078431
CG9741	NA	NA	NA	NA	NA	NA	NA	NA	NA	NA	NA	NA	-52	136	0.823529412
CG9746	NA	NA	NA	NA	NA	NA	NA	NA	NA	NA	NA	NA	99.3125	153	0.339869281
CG9750	NA	NA	NA	NA	NA	NA	NA	NA	NA	195.6363636	78	0.166666667	195.6363636	78	0.166666667
CG9755	126.7333333	15504	0.314305986	126.7333333	15504	0.314305986	126.7333333	15504	0.314305986	126.7333333	15504	0.314305986	126.7333333	15504	0.314305986
CG9757	NA	NA	NA	NA	NA	NA	NA	NA	NA	NA	NA	NA	-61.67857143	120	0.625
CG9764	NA	NA	NA	NA	NA	NA	109.2916667	1820	0.272527473	109.2916667	1820	0.272527473	78.42727273	4368	0.323489011
CG9770	NA	NA	NA	NA	NA	NA	NA	NA	NA	NA	NA	NA	104.4	136	0.264705882
CG9801	NA	NA	NA	NA	NA	NA	NA	NA	NA	NA	NA	NA	-58.86666667	136	0.5
CG9812	NA	NA	NA	NA	NA	NA	52.33333333	1140	0.236842105	-14.8125	4845	0.4	-14.8125	4845	0.4
CG9825	NA	NA	NA	NA	NA	NA	NA	NA	NA	NA	NA	NA	652.0294118	171	0.239766082
CG9826	NA	NA	NA	NA	NA	NA	NA	NA	NA	-351.8529412	171	0.900584795	-351.8529412	171	0.900584795
CG9829	NA	NA	NA	NA	NA	NA	-233.4230769	105	0.895238095	-232.6666667	455	0.947252747	-232.6666667	455	0.947252747
CG9837	-20.92307692	560	0.489285714	-20.92307692	560	0.489285714	-20.92307692	560	0.489285714	-20.92307692	560	0.489285714	-20.92307692	560	0.489285714
CG9839	NA	NA	NA	NA	NA	NA	NA	NA	NA	NA	NA	NA	-38.15384615	560	0.573214286
CG9884	NA	NA	NA	NA	NA	NA	NA	NA	NA	NA	NA	NA	-609.1923077	105	0.952380952
CG9897	NA	NA	NA	NA	NA	NA	NA	NA	NA	NA	NA	NA	-224.8823529	171	0.883040936
CG9899	NA	NA	NA	NA	NA	NA	NA	NA	NA	403.4166667	190	0.063157895	403.4166667	190	0.063157895
CG9928	NA	NA	NA	NA	NA	NA	NA	NA	NA	-34.63333333	136	0.595588235	-34.63333333	136	0.595588235
CG9932	77.74358974	560	0.314285714	77.74358974	560	0.314285714	77.74358974	560	0.314285714	77.74358974	560	0.314285714	77.74358974	560	0.314285714
CG9936	-45.14285714	120	0.65	-45.14285714	120	0.65	-45.14285714	120	0.65	-45.14285714	120	0.65	-102.4	3003	0.856809857
CG9949	NA	NA	NA	-674.2777778	190	0.957894737	-674.2777778	190	0.957894737	-674.2777778	190	0.957894737	-674.2777778	190	0.957894737
CG9967	-461.6538462	105	0.79047619	-461.6538462	105	0.79047619	-227.0909091	364	0.681318681	-227.0909091	364	0.681318681	-227.0909091	364	0.681318681
CG9976	6524.222222	1330	0.00075188	5261.865385	2380	0.002941176	5261.865385	2380	0.002941176	5492.083333	1820	0.003296703	3921.222222	5005	0.005794206
CG9989	NA	NA	NA	NA	NA	NA	-505	105	0.733333333	-577.0833333	455	0.78021978	129.5	3003	0.42957043
CG9990	NA	NA	NA	NA	NA	NA	NA	NA	NA	NA	NA	NA	363.5833333	455	0.125274725
