# Supplementary material for: The Role of piRNA-Mediated Epigenetic Silencing in the Population Dynamics of Transposable Elements in Drosophila melanogaster
Source: PLoS Genet. 2015 Jun 4;11(6):e1005269. doi: 10.1371/journal.pgen.1005269 (PMC4456100; doi:10.1371/journal.pgen.1005269)
Supplement: S12 Table — (TXT) [file pgen.1005269.s025.txt]

CG	chr	d2TE	ingene	in1kb	in2kb	in5kb	in10kb	inState7_S2	inState78_S2	inState7_BG3	inState78_BG3	OR_embryo	OR_larvae	geneNo_100kb	recomb_rate	H3K9me3_em0-4	H3K9me3_em4-8	H3K9me3_em8-12	H3K9me3_em12-16	H3K9me3_em16-20	H3K9me3_em20-24	H3K9me3_L1	H3K9me3_L2	H3K9me3_pupae
CG10000	3R	6750	0	0	0	0	1	FALSE	FALSE	FALSE	FALSE	NOT	NOT	6	2.7931657	0.490367259	0.362740009	0.778015789	0.793212565	4.580872165	3.012960189	0.538258299	11.09806407	0.939587974
CG10001	3R	NA	0	0	0	0	0	FALSE	TRUE	FALSE	FALSE	NOT	NOT	5	3.0240088	0.318168041	0.20792358	0	0.043879043	7.883778478	2.924031419	1.732388863	19.82434519	0.625040537
CG10002	3R	NA	0	0	0	0	0	FALSE	FALSE	FALSE	FALSE	NOT	NOT	6	0.78427197	22.77434709	95.10117461	116.621513	87.68751019	142.1221231	46.40456792	9.470051782	78.13048741	10.9383305
CG10005	3R	NA	0	0	0	0	0	FALSE	FALSE	FALSE	FALSE	NOT	NOT	20	0.70547587	0	0	0	0	3.043253413	4.148904793	0.027441041	13.53151744	0.305660639
CG10006	3L	NA	0	0	0	0	0	FALSE	FALSE	FALSE	FALSE	NOT	NOT	14	0.50325595	2.234682509	0.489549662	0.058132043	0.351144873	2.988395723	0.076157485	0.855554401	5.952532221	0.212107981
CG10007	3R	NA	0	0	0	0	0	FALSE	FALSE	FALSE	FALSE	NOT	NOT	20	0.70784008	0.758041866	0.461133944	0	0	1.572789033	0.123004947	1.140722384	0.424688659	0.464440735
CG10009	3R	789	0	1	1	1	1	FALSE	FALSE	FALSE	FALSE	NOT	NOT	7	0.8427581	0.032400089	0.537694328	5.118672586	1.067364732	39.95734648	11.04490803	3.442613811	1.377360171	1.221401699
CG10011	3R	7774	0	0	0	0	1	FALSE	FALSE	FALSE	FALSE	NOT	NOT	10	0.86163363	0.120679803	0.213330582	0.276671951	0.062258082	3.864945913	3.119864306	1.627354429	14.5333301	1.162895967
CG10013	3R	NA	0	0	0	0	0	FALSE	FALSE	FALSE	FALSE	NOT	NOT	12	1.69235395	1.164359862	9.398617006	13.88806408	10.23437805	48.37940491	14.36036016	6.268045149	44.92729839	6.513147405
CG10014	3R	9760	0	0	0	0	1	FALSE	FALSE	FALSE	FALSE	NOT	NOT	18	1.3106893	2.415583373	0.603303182	3.164780408	0.268527629	8.176459389	2.757764495	1.186289715	24.59749358	0.441814268
CG10016	2L	NA	0	0	0	0	0	FALSE	FALSE	FALSE	FALSE	NOT	INPEAK	12	4.36639748	13.15614253	53.3596479	71.37233588	60.16213901	96.56390624	32.12856379	7.15275938	58.80294054	11.33269771
CG10018	3R	200	0	1	1	3	3	FALSE	FALSE	FALSE	FALSE	NOT	NOT	18	0	1.911110086	0.53998509	0	0.0595063	1.977358489	2.064882971	1.099407606	1.843388828	0.485828704
CG10019	2L	NA	0	0	0	0	0	FALSE	FALSE	FALSE	FALSE	NOT	NOT	25	3.0332	NA	NA	NA	NA	NA	NA	NA	NA	NA
CG10021	2L	NA	0	0	0	0	0	FALSE	FALSE	FALSE	FALSE	INPEAK	NOT	9	3.0332	2.03920298	0.735326036	2.156525974	0.116846405	8.821799234	3.882921559	0.029381247	7.904974809	0.345698042
CG10023	2R	NA	0	0	0	0	0	FALSE	FALSE	FALSE	FALSE	NOT	NOT	14	2.90716864	0.793112548	1.296755919	1.893090324	0.324522222	0.823719314	0.636403512	0.922646718	2.084964603	0.384535711
CG10026	2L	NA	0	0	0	0	0	FALSE	FALSE	FALSE	FALSE	INPEAK	INPEAK	22	0.33233728	5.928338988	10.2948906	9.835673627	15.80413408	22.00818194	3.7117054	4.641679716	23.7564914	3.471570877
CG10029	3R	292	0	1	1	1	1	FALSE	FALSE	FALSE	FALSE	NOT	NOT	13	0	0.695103822	4.320014273	0.031058316	9.841612951	19.95397979	4.040560042	7.284919249	30.07830058	11.25367603
CG10031	2L	NA	0	0	0	0	0	FALSE	FALSE	FALSE	FALSE	NOT	NOT	26	2.7335424	0	0.67845833	0	5.46029698	0.069315855	2.546538691	1.645131042	0	0
CG10032	3R	NA	0	0	0	0	0	FALSE	FALSE	FALSE	FALSE	NOT	NOT	13	0	NA	NA	NA	NA	NA	NA	NA	NA	NA
CG10033	2L	0	1	1	1	1	1	FALSE	FALSE	FALSE	FALSE	INPEAK	NOT	8	2.12519212	0.615026811	0.971057219	8.199716648	4.534145499	16.09417886	5.949811804	2.976080872	8.453187137	1.84076133
CG10034	2L	NA	0	0	0	0	0	FALSE	FALSE	FALSE	FALSE	NOT	NOT	22	0.31439295	1.242934813	2.183978191	4.324577654	3.588120261	50.65168543	13.92627109	3.740333737	41.15158267	7.131167674
CG10035	3R	NA	0	0	0	0	0	FALSE	FALSE	FALSE	FALSE	NOT	NOT	33	1.11141792	0.252605959	0	0	0	7.723262915	3.055474013	0.340053647	33.60583236	1.831737827
CG10036	2R	NA	0	0	0	0	0	FALSE	FALSE	FALSE	FALSE	NOT	INPEAK	9	3.78643967	13.45078003	34.81221053	40.11741241	30.79737602	57.5892382	16.0949423	5.788893515	39.27248884	5.441748608
CG10037	3L	7031	0	0	0	0	1	FALSE	FALSE	FALSE	FALSE	NOT	NOT	4	1.48164692	9.342565381	51.85609027	50.8159214	19.25135098	68.54640021	26.26105851	5.799277971	43.625022	9.602740836
CG10038	3R	NA	0	0	0	0	0	FALSE	FALSE	FALSE	FALSE	NOT	NOT	22	1.46472416	0	0.278036623	0	1.697980948	15.33316964	5.001942815	1.332989121	5.015541247	0
CG1004	3L	NA	0	0	0	0	0	FALSE	FALSE	FALSE	FALSE	NOT	NOT	10	3.09621114	2.91917506	11.67292243	11.84897594	11.92361749	25.4694153	7.162240233	3.129088914	15.06770345	4.81569477
CG10041	3R	NA	0	0	0	0	0	FALSE	FALSE	FALSE	FALSE	NOT	NOT	23	1.457848	0	0	0.11861087	0.083041278	4.623879188	1.451009998	0.242671186	13.02412281	0.547131126
CG10042	3R	7274	0	0	0	0	1	FALSE	FALSE	FALSE	FALSE	NOT	NOT	23	1.41631904	0.314602213	0	1.130602583	0	1.332781427	2.917637478	0.980624903	9.032473162	1.335187038
CG10043	2L	297	0	1	1	1	2	FALSE	FALSE	FALSE	FALSE	NOT	NOT	5	0.0184052	0.680816663	0.63921075	0.918187414	0.175272963	4.853276067	2.646576337	2.077233854	3.829108732	1.318746025
CG10045	3R	2191	0	0	0	2	2	FALSE	FALSE	FALSE	FALSE	NOT	NOT	27	1.26316128	0	0.329425362	0.153917797	0	10.46966622	0.972542254	1.5356642	24.20746815	2.76977675
CG10047	3R	NA	0	0	0	0	0	FALSE	FALSE	FALSE	FALSE	NOT	NOT	14	0	0.168089912	0.511161745	0	1.077207321	8.033075915	2.780391099	0.655606474	8.170165316	2.863562194
CG10050	3R	NA	0	0	0	0	0	FALSE	FALSE	FALSE	FALSE	NOT	NOT	15	0	0.214700086	1.696006729	0.369273361	2.220751803	6.103736647	0.588770156	2.660568835	8.196819431	0
CG10051	2R	NA	0	0	0	0	0	FALSE	FALSE	FALSE	FALSE	NOT	NOT	12	4.17233792	0.233178255	0	1.321518006	2.664470613	8.569525183	3.511424479	1.719381077	4.6489241	0.237633185
CG10052	2R	NA	0	0	0	0	0	FALSE	FALSE	FALSE	TRUE	NOT	NOT	8	5.4366769	21.30136013	53.76581486	70.1662814	58.08606308	131.9819213	45.9428411	14.01406226	87.31336916	13.54579346
CG10053	3R	NA	0	0	0	0	0	FALSE	FALSE	FALSE	FALSE	NOT	NOT	15	0	0.665574718	0	0	0	2.410709761	2.668510637	0.011773759	1.602917679	0
CG10055	3R	NA	0	0	0	0	0	FALSE	FALSE	FALSE	FALSE	NOT	NOT	13	0.04247403	0	0.401925941	0.501752385	0	1.131924198	2.362765945	0.182949334	4.674685523	3.179675854
CG10059	3R	NA	0	0	0	0	0	FALSE	FALSE	FALSE	FALSE	NOT	NOT	15	0.07659103	0.022585752	0	0	0	9.69705355	0.140107931	0	2.882889117	1.573379822
CG10060	3L	NA	0	0	0	0	0	FALSE	FALSE	FALSE	FALSE	INPEAK	NOT	16	3.0303726	0	0.093615536	3.067786031	0.018945186	8.22231001	1.433221387	0.894311167	7.303906157	1.191712163
CG10061	3R	NA	0	0	0	0	0	FALSE	FALSE	FALSE	FALSE	NOT	NOT	15	0.07792192	NA	NA	NA	NA	NA	NA	NA	NA	NA
CG10062	2R	NA	0	0	0	0	0	FALSE	FALSE	FALSE	FALSE	NOT	NOT	12	3.93835168	0.034391545	0.92505099	0.844192805	3.350417091	7.320844715	3.852375554	3.551688759	18.26237446	1.250264149
CG10063	3L	NA	0	0	0	0	0	FALSE	FALSE	FALSE	FALSE	NOT	NOT	14	3.04280172	2.750897613	0	0	0	0.542460744	3.988477678	1.072709848	0.21543437	0
CG10064	3L	NA	0	0	0	0	0	FALSE	FALSE	FALSE	FALSE	INPEAK	INPEAK	14	3.0724322	0.798781462	0	0	0.050641859	23.41363547	8.743450092	3.958957651	55.36805139	5.549635795
CG10067	2R	NA	0	0	0	0	0	FALSE	FALSE	FALSE	FALSE	NOT	NOT	12	6.38971347	13.0298926	49.58861595	39.63966077	35.11657826	86.64845969	29.3425323	10.63353862	70.66120586	12.53566569
CG10068	3R	NA	0	0	0	0	0	FALSE	FALSE	FALSE	FALSE	NOT	INPEAK	17	0.1058826	1.37953449	0.092911517	0.130303499	0	0	1.635959278	0.332951087	0	0.227841999
CG10069	2R	NA	0	0	0	0	0	FALSE	FALSE	FALSE	FALSE	NOT	NOT	15	6.43741598	0.282016014	0.672538642	0	0.092467666	3.251743658	0.418912694	0.333321511	2.106006076	0.079474614
CG1007	3L	NA	0	0	0	0	0	FALSE	FALSE	FALSE	FALSE	NOT	NOT	4	2.42205038	0	1.987102192	0.683255668	0.413806419	4.672104376	1.914481508	0	1.824498489	0
CG10071	2R	NA	0	0	0	0	0	FALSE	FALSE	FALSE	FALSE	NOT	NOT	15	5.97835793	0	0	0	0	0	0.275465357	0	0	0
CG10072	3L	NA	0	0	0	0	0	FALSE	FALSE	FALSE	FALSE	INPEAK	INPEAK	15	3.09359268	0.852186285	0	1.824934001	0	16.54210214	2.735812521	1.664361683	5.845841021	2.054712607
CG10073	2R	NA	0	0	0	0	0	FALSE	FALSE	FALSE	FALSE	NOT	NOT	13	3.88804864	1.604203734	1.550007738	0.474048129	2.579817073	10.95763064	3.089234341	5.815123001	20.87869198	3.671956125
CG10075	3L	NA	0	0	0	0	0	FALSE	FALSE	FALSE	FALSE	NOT	NOT	15	2.99072662	0	0	0	0	1.297727259	0.649804512	0.085735665	16.33005446	0.313004982
CG10076	2L	593	0	1	2	2	2	FALSE	FALSE	FALSE	FALSE	NOT	NOT	5	0.20151015	0.228635363	0.832667099	4.285184812	0.793305966	3.418637836	3.189054892	0.453657723	9.006795408	0.989630943
CG10077	3L	NA	0	0	0	0	0	FALSE	FALSE	FALSE	FALSE	NOT	NOT	15	2.99072662	0.05159054	0.906355367	1.828337601	0.591723356	2.290289362	3.267855373	0	0.798328908	0.085699376
CG10078	3L	NA	0	0	0	0	0	FALSE	FALSE	FALSE	FALSE	NOT	NOT	7	2.48288804	2.727911611	9.834870983	11.37065625	19.74700742	64.48472186	25.49145641	14.61596766	59.31702131	12.59932092
CG10079	2R	NA	0	0	0	0	0	FALSE	FALSE	FALSE	FALSE	NOT	NOT	13	5.19438917	0.499490349	0	0.121631015	0.533390179	4.752461818	3.961310949	2.530271114	15.58222136	0.679531717
CG10080	2R	NA	0	0	0	0	0	FALSE	FALSE	FALSE	FALSE	NOT	NOT	25	5.433012	2.399983553	0	0	0.03944071	2.921502402	0.72939036	1.139517122	3.758502211	0.644171353
CG10081	2R	NA	0	0	0	0	0	FALSE	FALSE	FALSE	FALSE	NOT	NOT	12	3.88804864	1.061903587	3.374377245	0.031705464	9.865248562	8.028126774	4.391050865	3.920838291	19.78520343	1.812993304
CG10082	2R	NA	0	0	0	0	0	FALSE	FALSE	FALSE	FALSE	NOT	NOT	34	5.2014072	0.366530692	0.729363832	0.038761372	0.195521041	1.993112127	0.991033061	0.36089977	2.687786378	0.237618357
CG10083	3L	NA	0	0	0	0	0	FALSE	FALSE	FALSE	FALSE	NOT	NOT	15	1.35375598	0.75195119	0.191740891	0.710249071	0.019193679	1.380203483	1.738711293	0.049437456	2.963768118	0
CG10084	2L	8690	0	0	0	0	1	FALSE	FALSE	FALSE	FALSE	NOT	NOT	21	0.2450092	1.137666512	0	0.30538359	0	4.461648775	2.346229874	0.033216324	4.748111897	0.595051052
CG10086	3R	NA	0	0	0	0	0	FALSE	FALSE	FALSE	FALSE	NOT	NOT	15	0.77242914	4.40133235	0.447219882	1.377374256	3.618671664	6.727484901	5.582867215	2.2625231	16.7994046	5.006968111
CG10089	3L	NA	0	0	0	0	0	FALSE	FALSE	FALSE	FALSE	NOT	NOT	19	1.33184819	1.076450156	0.114629555	0.335425295	0.777221616	6.512465408	5.174620375	1.035912837	8.937092686	1.140932091
CG1009	3L	0	1	1	1	1	1	FALSE	FALSE	FALSE	FALSE	NOT	NOT	16	3.59387142	1.223691138	0	1.88643731	0	2.278301953	3.665211416	2.2294748	1.785473477	0.162121389
CG10090	3R	9	0	1	1	1	2	FALSE	FALSE	FALSE	FALSE	NOT	NOT	26	1.30701856	0.000415391	0.739021359	0	0	5.972968961	4.319325324	0.071845873	16.10768708	0
CG10091	3R	2522	0	0	0	2	2	FALSE	FALSE	FALSE	FALSE	NOT	NOT	26	1.30375456	0	2.109536853	0	13.41615341	4.952016873	0.085553532	1.320284193	12.82330552	1.107853386
CG10092	3R	NA	0	0	0	0	0	FALSE	FALSE	FALSE	FALSE	NOT	NOT	10	0.93278162	0	0	1.057617081	0	3.859863272	1.782902774	0.208814938	0.698958477	0.636994263
CG10093	3R	NA	0	0	0	0	0	FALSE	FALSE	FALSE	FALSE	NOT	NOT	20	1.36647805	1.615775532	9.937239289	4.351259382	22.44020749	36.70534607	8.4415493	5.292395473	30.76509379	4.103097427
CG10094	3R	NA	0	0	0	0	0	FALSE	FALSE	FALSE	FALSE	NOT	NOT	20	1.3419658	NA	NA	NA	NA	NA	NA	NA	NA	NA
CG10095	3R	NA	0	0	0	0	0	FALSE	FALSE	FALSE	FALSE	NOT	NOT	6	1.64939335	1.31823935	0.742466256	0.606289221	1.47679228	2.102760392	2.567916661	0.586220217	7.267580656	2.659502168
CG10098	3R	NA	0	0	0	0	0	FALSE	FALSE	FALSE	FALSE	NOT	NOT	18	0.10764186	3.36031521	0	0	0	3.161515337	3.17411882	0.107296661	1.571824341	0.146428286
CG10101	3R	NA	0	0	0	0	0	FALSE	FALSE	FALSE	FALSE	NOT	NOT	11	0.27065498	NA	NA	NA	NA	NA	NA	NA	NA	NA
CG10103	3L	NA	0	0	0	0	0	FALSE	FALSE	FALSE	FALSE	NOT	NOT	7	1.35933128	0	0	0.249419904	0	1.889847211	1.592991193	1.736920804	0.155724919	0.927305115
CG10105	2R	NA	0	0	0	0	0	FALSE	FALSE	FALSE	FALSE	NOT	NOT	18	3.5166643	0	0.018290403	1.2875531	0.077561739	5.85050894	4.873501463	1.058052713	12.6141853	0.579234544
CG10106	2R	1490	0	0	1	3	3	FALSE	FALSE	FALSE	FALSE	NOT	NOT	28	0.94513392	0	4.272881244	0	2.228544581	2.693666905	0.150295047	0.075994516	2.294137209	0.080293961
CG10107	3L	NA	0	0	0	0	0	FALSE	FALSE	FALSE	FALSE	NOT	NOT	7	1.32434171	0.558685534	0.010485438	0.482557193	0.020620001	0.548786684	3.218200239	0.074611418	3.658557454	2.743131415
CG10108	2R	NA	0	0	0	0	0	FALSE	FALSE	FALSE	FALSE	NOT	NOT	6	2.90979466	0.98975845	0	3.840395879	0.045245322	7.345946394	4.864255156	0.077140894	4.46228589	0.666496889
CG10109	2R	132	0	1	1	2	2	FALSE	FALSE	FALSE	FALSE	NOT	NOT	5	1.77700914	1.336862154	0.285637047	0.331348404	0	2.80926462	3.870338972	0.802118421	7.6514494	1.356683353
CG10110	2R	147	0	1	1	1	1	FALSE	FALSE	FALSE	FALSE	NOT	NOT	5	2.36279422	0.482951314	2.132592413	0.042627221	0.195890528	1.9480025	1.605144802	1.04340794	4.106370194	0.377608903
CG10112	2R	NA	0	0	0	0	0	FALSE	FALSE	FALSE	FALSE	NOT	NOT	7	2.39951561	0.872297369	0.182034451	0	1.324749069	1.806103576	1.068060872	0	9.897088041	0.864029436
CG10113	3R	NA	0	0	0	0	0	FALSE	FALSE	FALSE	FALSE	NOT	NOT	5	0.2771163	3.036704726	2.47989146	0	3.746879496	0.245120389	0.200139014	1.28336395	8.661177901	2.493067576
CG10116	3L	NA	0	0	0	0	0	FALSE	FALSE	FALSE	FALSE	NOT	NOT	18	1.3153848	3.049611395	0.071356782	0.02306433	0.166157648	7.070632537	5.454871005	1.491095482	25.50366681	3.034278145
CG10118	3L	NA	0	0	0	0	0	FALSE	FALSE	FALSE	FALSE	NOT	NOT	8	1.10651102	0.934035302	0.400982107	0	0.426105185	2.402964511	2.103817914	1.852567611	10.12977704	1.281161856
CG10119	2R	NA	0	0	0	0	0	FALSE	FALSE	FALSE	FALSE	NOT	NOT	13	3.27289841	0.534193179	0	0	0	30.40506977	10.04275681	4.992147816	28.07626206	0.234467111
CG10120	3R	NA	0	0	0	0	0	FALSE	FALSE	FALSE	FALSE	INPEAK	INPEAK	17	1.71347334	2.395456182	0.030608493	2.769303819	0.03235032	10.76609631	5.346819033	0.998516632	6.268681821	1.720252109
CG10121	3L	NA	0	0	0	0	0	FALSE	FALSE	FALSE	FALSE	NOT	NOT	5	0.93832685	0.996455346	0.962178807	0.214887322	0.801671676	19.48754558	5.863026153	0.934204646	1.767887055	0.576256088
CG10122	2R	NA	0	0	0	0	0	FALSE	FALSE	FALSE	FALSE	NOT	NOT	17	3.05305322	1.063856995	0.340464375	1.117767177	0.190000974	1.23702386	2.982020348	2.372741511	6.250684606	0.494257854
CG10123	2L	4400	0	0	0	1	1	FALSE	FALSE	FALSE	FALSE	NOT	NOT	22	0.23406995	2.388984585	0	0	0.018630713	1.993805776	3.223793208	0.285313294	4.370118378	1.655574557
CG10124	3L	NA	0	0	0	0	0	FALSE	FALSE	FALSE	FALSE	NOT	NOT	4	0.74741228	0	0.53988966	1.993115473	0	4.985271534	1.080972762	2.076455592	7.959007629	1.248430019
CG10125	3L	NA	0	0	0	0	0	FALSE	FALSE	FALSE	TRUE	NOT	INPEAK	6	1.98118636	0	0.094205165	0.407120645	0.522016053	2.33711241	0.233991688	1.948228661	9.189978849	3.561279105
CG10126	3R	5400	0	0	0	0	1	FALSE	FALSE	FALSE	FALSE	NOT	NOT	3	0.71625461	0	8.015255647	0	0.819338062	4.026227456	0.9906803	2.488933254	7.640306703	0.062875999
CG10128	2R	NA	0	0	0	0	0	FALSE	FALSE	FALSE	FALSE	NOT	NOT	17	3.01227821	1.202045299	1.199397528	0	0	2.350164606	0.554201248	0.083990671	3.212829865	2.533117365
CG10129	3L	NA	0	0	0	0	0	TRUE	TRUE	FALSE	FALSE	NOT	NOT	6	2.8060882	NA	NA	NA	NA	NA	NA	NA	NA	NA
CG10130	2R	NA	0	0	0	0	0	FALSE	FALSE	FALSE	FALSE	NOT	NOT	18	2.88512399	0	0.551131007	0.258702901	0	0	1.024512519	0.004827366	0	1.231927033
CG10131	2R	NA	0	0	0	0	0	FALSE	FALSE	FALSE	FALSE	NOT	NOT	20	2.77309025	1.025925947	0.181910572	1.744917629	0.227624171	21.25275196	3.024247331	0.489961849	31.20949973	0
CG10132	2L	NA	0	0	0	0	0	FALSE	FALSE	FALSE	FALSE	NOT	NOT	23	0.20140495	1.434707601	0	0	0	9.252185712	3.703104522	0.859272449	16.63656574	3.440174877
CG10133	3L	NA	0	0	0	0	0	FALSE	FALSE	FALSE	FALSE	NOT	NOT	18	1.33001552	0.038382905	0	0	0	10.07974263	0.345716668	2.299839731	0.937763757	0.826143189
CG10134	3R	NA	0	0	0	0	0	FALSE	FALSE	FALSE	FALSE	NOT	NOT	3	0.60289396	1.38196445	3.200636235	0.612995099	4.737260344	0.461671841	0.370623705	0.162136197	3.052491396	0.296893618
CG10137	2L	NA	0	0	0	0	0	FALSE	FALSE	FALSE	FALSE	NOT	NOT	26	0.16450525	0.157251349	0.074946201	0.036643208	0	3.155196668	4.806353944	2.706074573	5.864278574	2.171714115
CG10138	2R	NA	0	0	0	0	0	FALSE	FALSE	FALSE	FALSE	NOT	NOT	12	2.51260407	1.149429393	0.140649294	0	1.355108078	8.439814202	5.474796352	2.405037868	19.27601866	1.814906729
CG10139	2R	NA	0	0	0	0	0	FALSE	FALSE	FALSE	FALSE	NOT	NOT	20	2.64045659	1.507407794	0	1.125094834	0	7.332008603	3.597211775	0	14.14639204	1.100470533
CG1014	3L	7396	0	0	0	0	1	FALSE	FALSE	FALSE	FALSE	INPEAK	NOT	8	3.6304152	2.759537125	10.53997345	4.636331885	9.811479201	17.56200398	9.171448902	3.97895937	0.398847559	3.308432057
CG10140	3L	NA	0	0	0	0	0	FALSE	FALSE	FALSE	FALSE	NOT	NOT	18	1.35248992	0.721474545	0.480305685	0	5.494958281	0	2.940040159	2.408987502	4.054899743	2.659823763
CG10142	2R	NA	0	0	0	0	0	FALSE	FALSE	FALSE	FALSE	NOT	NOT	12	2.66463686	2.248480712	0	1.105427232	0	11.73111312	4.696233604	1.085889632	18.47796835	1.68342274
CG10143	2R	6719	0	0	0	0	1	FALSE	FALSE	FALSE	TRUE	NOT	NOT	14	2.53631255	0.296820218	0	0	0	10.09316051	6.974962009	3.639742357	18.55726403	1.217949394
CG10144	3L	7555	0	0	0	0	1	FALSE	FALSE	FALSE	FALSE	NOT	NOT	5	1.818071	1.937129833	0	0	0	5.154738936	2.103397537	1.336232458	10.87789434	0.714941905
CG10145	2R	6447	0	0	0	0	1	FALSE	FALSE	FALSE	TRUE	NOT	NOT	8	2.3753771	0.462338805	0.297333047	0.010057187	0.220696628	4.405006073	1.988590125	0.841326654	12.1317068	0.180686677
CG10146	2R	NA	0	0	0	0	0	FALSE	FALSE	FALSE	FALSE	NOT	NOT	13	2.04074792	0.049109635	0	2.211024145	0	4.34609215	1.516112357	2.121176522	11.25784325	0
CG10147	3L	2492	0	0	0	1	1	FALSE	FALSE	FALSE	FALSE	NOT	NOT	5	2.06801286	0	1.346787638	2.087069294	0.007939629	7.571052876	3.625595211	1.269742164	0.92314393	0.246840568
CG10149	2R	NA	0	0	0	0	0	FALSE	FALSE	FALSE	FALSE	NOT	NOT	13	2.01193634	0	0.040283947	2.522569487	0	0.411762209	1.022641315	1.598957126	7.93522592	1.126097768
CG10151	2R	NA	0	0	0	0	0	FALSE	FALSE	FALSE	FALSE	INPEAK	INPEAK	13	1.99426712	1.01850944	0	0.403904839	0	5.221156668	1.500704812	2.240308293	14.33869909	2.432146219
CG10152	3R	0	1	1	1	1	1	FALSE	FALSE	FALSE	FALSE	NOT	NOT	11	2.805714	0.306656108	0.371824261	1.538803016	0.176294327	3.601017026	4.046318201	0.447003098	9.785398493	0.766991996
CG10153	2R	NA	0	0	0	0	0	FALSE	FALSE	FALSE	FALSE	NOT	NOT	13	1.97948666	0	0	0	1.113829718	2.626321223	1.698156592	0.017996224	0	0.903290291
CG10154	3L	7213	0	0	0	0	1	FALSE	FALSE	FALSE	FALSE	NOT	NOT	20	1.35776272	0.04918587	0.368482167	2.036051171	2.134366665	5.974057257	2.048888972	2.600904243	16.73133258	4.372979985
CG10155	2R	NA	0	0	0	0	0	FALSE	FALSE	FALSE	FALSE	NOT	NOT	14	1.94304616	0.520231359	0.596978933	0.167914978	0.230058985	2.037592262	1.094598715	0.197277372	1.094782819	0.880867397
CG10157	3R	4897	0	0	0	1	1	FALSE	FALSE	FALSE	FALSE	NOT	NOT	18	4.03979062	0	0	0	0	4.03379219	2.708692505	0.515761194	7.851063928	0
CG10158	2L	NA	0	0	0	0	0	FALSE	FALSE	FALSE	FALSE	NOT	NOT	21	1.97100612	0	2.034415247	2.696049162	0.011665073	4.879363509	2.511447026	1.853613346	0.524374552	2.647881541
CG10159	2R	NA	0	0	0	0	0	FALSE	FALSE	FALSE	FALSE	NOT	NOT	15	1.90704652	0	0.057478584	0.768836334	0	1.740078949	2.370534571	0	5.405306027	2.772805665
CG10160	3L	NA	0	0	0	0	0	FALSE	FALSE	FALSE	FALSE	NOT	NOT	8	0.9469742	1.176211382	0.56670362	3.036453975	0.178644546	10.13791147	4.647523697	0.683289166	1.320029557	0.689417173
CG10161	3R	2435	0	0	0	1	1	FALSE	FALSE	FALSE	FALSE	NOT	NOT	18	3.97144192	0	0.061588648	0.549422705	0.164184693	6.480355935	5.561037153	0.126935297	3.38303353	1.129170367
CG10163	3L	NA	0	0	0	0	0	FALSE	FALSE	FALSE	FALSE	NOT	NOT	9	0.91461558	0	0.376263861	0.764526229	5.245544029	12.58912322	3.277353427	3.381212059	9.731911687	0
CG10164	3R	1678	0	0	1	1	1	FALSE	FALSE	FALSE	FALSE	NOT	NOT	13	2.786548	0.035611768	0.796267452	0	1.69112752	0.011507653	1.590286448	4.832733359	3.310006418	2.671482988
CG10165	2L	NA	0	0	0	0	0	FALSE	FALSE	FALSE	FALSE	NOT	NOT	25	0.16811485	0.952986313	0	0.112979766	0.125534401	0	0.794353233	1.932921644	5.959631204	0.072825938
CG10166	2L	NA	0	0	0	0	0	FALSE	FALSE	FALSE	FALSE	NOT	NOT	24	0.1736914	0	1.438260643	0	1.51839508	3.693044055	0	1.955132552	0	0
CG10168	3R	NA	0	0	0	0	0	FALSE	FALSE	FALSE	FALSE	NOT	NOT	9	2.134904	NA	NA	NA	NA	NA	NA	NA	NA	NA
CG1017	3L	NA	0	0	0	0	0	FALSE	FALSE	FALSE	FALSE	NOT	NOT	10	3.88436182	0.703434052	0	0.030868964	0	8.145426112	3.317196378	0	2.434557216	0.954732089
CG10170	3R	NA	0	0	0	0	0	FALSE	FALSE	FALSE	FALSE	NOT	NOT	10	1.801571	0.344869299	2.159963225	1.121997428	2.182933157	0.35107783	0.603115575	0.360342176	0.579328362	4.016235209
CG10171	3L	NA	0	0	0	0	0	FALSE	FALSE	FALSE	FALSE	NOT	NOT	17	1.46688784	0.566626502	0.381526365	2.013862444	0	0.276060189	5.335539096	1.530592738	1.204845164	0.138000003
CG10173	3L	NA	0	0	0	0	0	FALSE	FALSE	FALSE	FALSE	NOT	NOT	10	0.9339719	0.134012914	1.093402618	1.905091288	1.507600045	8.810372494	3.190719185	1.126466493	11.89515599	2.948728312
CG10174	2L	NA	0	0	0	0	0	FALSE	FALSE	FALSE	FALSE	NOT	NOT	6	0.235	0	0	0	0.655445849	1.096518431	2.732466077	1.25608204	0	0
CG10175	3R	6012	0	0	0	0	1	FALSE	FALSE	FALSE	FALSE	NOT	NOT	11	1.678583	1.024667981	0	0.005948541	1.062855679	5.210650809	1.001075314	1.225868599	7.947838095	0.03259702
CG10176	2L	NA	0	0	0	0	0	FALSE	FALSE	FALSE	FALSE	NOT	NOT	8	0.235	0	1.8747199	0	6.888093277	3.210192928	1.472361507	0.865445821	3.437164224	2.717313449
CG10177	3R	3457	0	0	0	1	1	FALSE	FALSE	FALSE	FALSE	NOT	NOT	11	1.89313499	0.749528603	0.160869204	0	6.198067942	4.035010507	5.503810593	5.33337797	10.33103492	5.656862561
CG10178	2L	NA	0	0	0	0	0	FALSE	FALSE	FALSE	FALSE	NOT	NOT	5	0.235	0.214593867	0.47852168	1.078808531	6.063305956	8.703890217	2.625559433	3.130629799	16.41556517	0.228944758
CG10181	3L	NA	0	0	0	0	0	FALSE	FALSE	FALSE	FALSE	NOT	NOT	11	0.9572617	1.279179456	4.581483527	1.823118536	3.949070881	8.862248943	2.180274998	2.168048709	13.7758224	0.645130287
CG10182	3R	3473	0	0	0	1	1	FALSE	FALSE	FALSE	FALSE	NOT	NOT	7	4.004514	1.6572602	2.780139136	0.757535356	1.071267669	2.07634007	3.036756306	1.833362824	8.726618817	3.269396626
CG10183	3R	NA	0	0	0	0	0	FALSE	FALSE	FALSE	FALSE	NOT	NOT	7	4.043623	NA	NA	NA	NA	NA	NA	NA	NA	NA
CG10184	3R	9089	0	0	0	0	1	FALSE	FALSE	FALSE	FALSE	NOT	NOT	7	4.569541	1.98475753	0.113607835	0	2.481239069	5.533642347	3.457142804	0.054681659	6.93215628	4.732273093
CG10185	3R	NA	0	0	0	0	0	TRUE	TRUE	FALSE	FALSE	NOT	NOT	10	1.23896859	NA	NA	NA	NA	NA	NA	NA	NA	NA
CG10186	2L	1680	0	0	1	1	1	FALSE	TRUE	FALSE	FALSE	NOT	NOT	22	0.2041192	1.232174959	0.004779934	3.262148491	0.07232007	10.33684232	4.510041593	1.715894409	11.00620176	4.048461316
CG10188	2L	0	1	1	1	1	1	FALSE	FALSE	FALSE	FALSE	NOT	NOT	22	0.2214857	2.220807892	0.215275585	0.185704849	0.186419674	1.613297322	3.638240351	0.400418097	4.866515734	0.309847373
CG10189	2L	NA	0	0	0	0	0	FALSE	FALSE	FALSE	FALSE	NOT	NOT	22	0.2524258	0.026097503	0.09488596	0.109454884	0	1.730389016	0.352586185	1.859476561	0	0
CG1019	3R	NA	0	0	0	0	0	FALSE	FALSE	FALSE	FALSE	NOT	NOT	20	0.11854295	0.751388528	0.916714771	1.412024062	0.040845822	14.31783354	2.806540248	0.633270878	10.51934106	1.716442623
CG10191	3L	NA	0	0	0	0	0	FALSE	FALSE	FALSE	FALSE	NOT	NOT	18	1.4569392	0.583068612	0	0.004593995	0	3.662433257	7.517871968	0	5.328133387	0
CG10192	3R	NA	0	0	0	0	0	FALSE	FALSE	FALSE	FALSE	NOT	NOT	10	2.27354894	1.272489916	0.097923142	0.727035591	0.345390563	3.413238682	1.648474173	0.101440427	3.246401237	0.758044426
CG10194	2L	NA	0	0	0	0	0	FALSE	FALSE	FALSE	FALSE	NOT	NOT	21	0.25944055	0	0	0	0.475627397	15.80717835	1.902156197	0.739478099	7.052391012	0.327409996
CG10195	2L	NA	0	0	0	0	0	FALSE	FALSE	FALSE	FALSE	NOT	NOT	20	0.2733596	2.394981255	0	0	2.157546642	9.120296456	1.103158891	2.359490056	18.56555314	0.462615401
CG10197	2R	NA	0	0	0	0	0	FALSE	FALSE	FALSE	FALSE	NOT	INPEAK	16	1.82536712	7.433347147	22.96182718	39.018748	23.17432883	49.47363032	13.39589223	4.132687427	26.01673805	4.770060201
CG10198	3R	NA	0	0	0	0	0	FALSE	FALSE	FALSE	FALSE	NOT	NOT	17	2.47084786	0.778883883	0	0.191419471	0.131021904	0.566485933	0.734443912	0.971588142	1.048160653	0.243726663
CG10200	2R	NA	0	0	0	0	0	FALSE	FALSE	FALSE	FALSE	INPEAK	NOT	13	1.75779598	14.74795531	45.68811113	56.14553182	57.95402767	99.54151163	29.81891666	12.90138971	38.3890431	8.133819317
CG10202	2R	NA	0	0	0	0	0	FALSE	FALSE	FALSE	FALSE	NOT	INPEAK	14	1.6463391	6.801284763	25.56878367	44.16171437	61.3997653	115.1748915	28.59964098	20.03101471	85.49411986	14.12756244
CG10203	2L	NA	0	0	0	0	0	FALSE	FALSE	FALSE	FALSE	NOT	NOT	20	2.4156433	0	0.059003224	0.573761536	0	0.183750545	0.033132124	0	4.441938603	0.012699418
CG10205	2R	NA	0	0	0	0	0	FALSE	FALSE	FALSE	FALSE	NOT	NOT	18	1.56822064	2.245183642	1.159597748	12.9668977	9.237482273	46.2396848	11.62413867	4.969861015	39.04670746	3.96714626
CG10206	2L	NA	0	0	0	0	0	FALSE	FALSE	FALSE	FALSE	NOT	NOT	20	2.40922308	1.345384171	0	0	0	2.452756912	3.20065797	2.091540809	2.803635749	0.177710972
CG10207	2R	NA	0	0	0	0	0	FALSE	FALSE	FALSE	FALSE	NOT	NOT	19	1.56822064	1.77747469	0.598317212	0.188299485	1.683103384	14.21534066	4.870678717	5.001005482	15.34948986	2.543556106
CG10208	3R	NA	0	0	0	0	0	FALSE	FALSE	FALSE	FALSE	NOT	NOT	17	2.51037384	0	0	0	0	8.088052381	2.552550463	0	1.357155696	0
CG10209	2R	NA	0	0	0	0	0	FALSE	FALSE	FALSE	FALSE	NOT	NOT	19	1.49393412	1.746259935	0	1.043149668	0	5.929693898	5.717775954	1.414494094	7.22969743	4.223847843
CG1021	3R	0	1	2	2	2	2	FALSE	FALSE	FALSE	FALSE	NOT	NOT	11	0.08075592	0	0.111214141	0.511880554	0.038984112	0.354027594	0.633252829	0.116803055	0.037135199	2.382895567
CG10210	3R	NA	0	0	0	0	0	FALSE	FALSE	FALSE	FALSE	NOT	NOT	17	2.54061496	0	0	0	0	4.644743702	1.743640284	2.415739724	4.018334893	0
CG10211	2L	NA	0	0	0	0	0	TRUE	TRUE	FALSE	FALSE	NOT	NOT	5	0.235	1.748749004	0.203276197	0.586943401	1.064049916	15.6826579	6.236378771	2.43207493	16.03922069	2.547949125
CG10212	2R	NA	0	0	0	0	0	FALSE	FALSE	FALSE	FALSE	NOT	NOT	20	1.4744438	1.596422703	0	0	0.051006356	1.011015101	1.792988058	0.228531267	4.402199552	0.493666327
CG10214	3R	NA	0	0	0	0	0	FALSE	FALSE	FALSE	FALSE	NOT	NOT	18	2.56594364	0	0.681208453	0	0	0	0	1.154534575	0.686372029	1.916526443
CG10215	2R	NA	0	0	0	0	0	FALSE	FALSE	FALSE	FALSE	NOT	NOT	20	1.45931658	2.132988125	0	0.005572441	0	2.59617195	5.080292328	0.92533067	0	0.073729013
CG10217	3R	NA	0	0	0	0	0	FALSE	FALSE	FALSE	FALSE	NOT	NOT	19	2.62270671	0.085678562	0	0	0	1.806021341	3.477856553	0.956236812	8.351753301	3.19665475
CG10219	3R	NA	0	0	0	0	0	FALSE	FALSE	FALSE	FALSE	NOT	NOT	19	2.62918695	0	0	0.287794531	0	0.745158529	2.427957654	0.286551717	0	0
CG10221	3R	NA	0	0	0	0	0	FALSE	FALSE	FALSE	FALSE	NOT	NOT	20	2.65680636	0.012458085	0	0	0.839149762	1.220684174	3.319192504	0.066975704	0.311323453	1.680605115
CG10222	3L	NA	0	0	0	0	0	FALSE	FALSE	FALSE	FALSE	NOT	NOT	22	1.43174416	0	0	1.42127019	0	0	0	5.822901254	1.5211777	2.320704835
CG10223	2L	NA	0	0	0	0	0	FALSE	FALSE	FALSE	FALSE	NOT	NOT	21	0.33233728	0.30913638	0.14491841	0.410923813	0.101571381	2.77110266	2.30955382	2.926294278	9.091933497	2.182334269
CG10225	3R	NA	0	0	0	0	0	FALSE	FALSE	FALSE	FALSE	NOT	NOT	21	2.69757787	1.450543574	0.067371052	0	0	10.25474893	6.66577834	0.18136828	19.02423339	0.253582692
CG10226	3L	4260	0	0	0	1	1	FALSE	FALSE	FALSE	FALSE	NOT	NOT	14	0.98302075	2.238250437	6.490738761	11.48030773	9.567930626	10.32476911	1.857173391	4.092257419	20.91827214	0.602996328
CG10228	2R	317	0	1	1	1	1	FALSE	FALSE	FALSE	FALSE	NOT	NOT	20	1.50853156	0.298804463	0.63724644	0	0.578697571	2.491708638	2.144381053	0.827999512	3.961336871	0.005405808
CG10229	3R	1361	0	0	1	1	1	FALSE	FALSE	FALSE	FALSE	NOT	NOT	15	0	0.30439527	0.487802583	0.939913382	0	5.849218343	2.856914073	0.441601763	1.528150621	0.372087786
CG10230	3R	NA	0	0	0	0	0	FALSE	FALSE	FALSE	FALSE	NOT	NOT	28	2.89600909	0.007156037	0	0	0	1.080873734	0.559573977	0.051323512	2.272650841	0.033957183
CG10231	2L	9773	0	0	0	0	1	FALSE	FALSE	FALSE	FALSE	NOT	NOT	4	0.235	1.276020099	0.485060706	0.095205666	0.41547636	2.840957365	3.127435716	1.055571061	5.396408019	1.271152341
CG10232	3R	NA	0	0	0	0	0	FALSE	FALSE	FALSE	FALSE	NOT	NOT	28	3.09040204	NA	NA	NA	NA	NA	NA	NA	NA	NA
CG10233	3R	NA	0	0	0	0	0	FALSE	FALSE	FALSE	FALSE	NOT	NOT	15	0	0.017199136	0	0	0.076188092	0.667480434	1.075326686	0.956888621	0	2.518701744
CG10234	2L	NA	0	0	0	0	0	FALSE	FALSE	FALSE	FALSE	NOT	NOT	21	0.32916928	2.036649613	0.301136142	0	0	3.558549543	1.980321199	1.369629401	0	0
CG10236	3L	2948	0	0	0	1	1	FALSE	FALSE	FALSE	FALSE	NOT	INPEAK	19	1.0915806	2.504462403	0.798353179	2.000492844	1.225694038	9.809225522	4.236787137	2.229801982	12.67946803	1.388938272
CG10237	2L	NA	0	0	0	0	0	FALSE	FALSE	FALSE	FALSE	NOT	NOT	18	0.30867936	0.191294686	0.655589091	0.964046538	0	18.45382944	4.744032925	1.181759457	7.064106857	2.502994862
CG10238	3R	NA	0	0	0	0	0	FALSE	FALSE	FALSE	FALSE	INPEAK	NOT	13	3.03419467	0	0.40521451	5.632301625	0.82714263	8.175723485	0.054583046	0.734739895	0.760425376	0.007578218
CG1024	3R	8132	0	0	0	0	1	FALSE	FALSE	FALSE	FALSE	NOT	NOT	19	0.09909626	0.022937101	0.034056993	0.616850241	0	2.20177579	1.787513068	3.667639362	16.13076088	1.146714304
CG10240	2R	238	0	1	1	1	1	FALSE	FALSE	FALSE	FALSE	INPEAK	NOT	19	1.63594306	1.27258279	0	0.371926994	0	9.757383813	3.596093024	0.939457888	43.50697364	0.205930626
CG10241	2R	2519	0	0	0	1	1	FALSE	FALSE	FALSE	FALSE	NOT	NOT	19	1.63594306	0	0	0.471216449	0.555027038	4.205223441	4.017517444	2.33779831	10.61890115	2.665812468
CG10242	2R	4398	0	0	0	1	1	FALSE	FALSE	FALSE	FALSE	NOT	NOT	19	1.82632806	0	0.923565831	0	1.111812393	8.258950609	1.202352269	2.680712759	9.07338709	0.210212826
CG10243	2R	6353	0	0	0	0	2	FALSE	FALSE	FALSE	FALSE	NOT	NOT	19	1.87907935	0.090823272	0.01888263	0.569902097	0.75344389	4.342183953	1.775920654	1.790737194	14.4530479	0.220002335
CG10244	3R	NA	0	0	0	0	0	FALSE	FALSE	FALSE	FALSE	NOT	NOT	16	2.53611239	1.234366349	1.713961292	0.215085636	1.467664304	8.690265373	2.189079341	1.979033024	2.987461064	1.264518128
CG10245	2R	5218	0	0	0	0	1	FALSE	FALSE	FALSE	FALSE	NOT	NOT	20	1.95871886	0	2.073615154	0	0.84505257	0.694007291	0.38585525	2.048368835	13.80783621	0.674701415
CG10246	2R	7892	0	0	0	0	2	FALSE	FALSE	FALSE	FALSE	NOT	NOT	19	1.9322407	0.131195122	2.292638911	0	6.760457474	8.893372422	1.401837115	1.094572644	15.67579992	1.095573624
CG10247	2R	2313	0	0	0	1	1	FALSE	FALSE	FALSE	FALSE	NOT	NOT	20	1.95871886	1.445809483	0	0.198066178	5.84763715	2.133653012	3.886893075	2.289755406	15.73347724	0.030578096
CG10248	2R	255	0	1	1	1	1	FALSE	FALSE	FALSE	FALSE	NOT	NOT	21	2.14819587	1.153795095	4.793710727	0.499814206	1.938380772	4.436907416	3.209187072	4.040156146	4.295693833	1.245640921
CG10249	2R	3662	0	0	0	1	1	FALSE	FALSE	FALSE	FALSE	NOT	NOT	15	2.81846823	3.578830237	0.675162149	0.234751753	0.121624301	18.3022955	5.997403521	0.738658246	13.74006507	2.468039623
CG10250	3R	NA	0	0	0	0	0	FALSE	FALSE	FALSE	FALSE	NOT	NOT	26	3.2020582	0.227076947	0.008931278	3.584827539	6.268525268	4.072273548	3.298939531	0.968795735	15.09223334	0.445628553
CG10251	3R	NA	0	0	0	0	0	FALSE	FALSE	FALSE	FALSE	NOT	NOT	19	3.613108	0.356814689	0.566156482	1.30398378	1.714452204	2.930254611	5.012319259	0.570662793	6.343657043	0
CG10252	3R	NA	0	0	0	0	0	FALSE	FALSE	FALSE	FALSE	NOT	NOT	19	3.62151094	0	0.24458171	1.388083906	0.065469677	4.619859424	0	1.820936976	4.955548013	0.061108642
CG10253	2R	NA	0	0	0	0	0	FALSE	FALSE	FALSE	FALSE	INPEAK	NOT	10	3.45511567	0.801976282	0.101694282	2.280665748	0.182343185	22.16728837	7.678039525	0.794356941	25.84121163	3.806768074
CG10254	3R	3828	0	0	0	1	1	FALSE	FALSE	FALSE	FALSE	NOT	NOT	18	3.7115014	0.059491065	0.005216384	0.455472313	1.460762045	5.706853915	2.876187312	1.208081302	5.166673496	0.186215894
CG10255	2R	NA	0	0	0	0	0	FALSE	FALSE	FALSE	FALSE	NOT	NOT	9	3.49787907	1.437016445	0.110499758	0	0.163682993	1.489120533	1.476777774	1.721260448	6.469864058	0.083344886
CG10257	2R	NA	0	0	0	0	0	FALSE	FALSE	FALSE	FALSE	NOT	NOT	10	3.49787907	0	0	0.864486862	0.076587523	1.135153258	1.318336361	0.038263746	0.653022512	0.228512983
CG10260	X	7305	0	0	0	0	1	FALSE	FALSE	FALSE	FALSE	NOT	NOT	13	2.73418366	1.142147933	0	1.647534211	0	2.739932426	4.444765069	0.531176872	3.105754732	0.903832377
CG10262	2L	NA	0	0	0	0	0	FALSE	FALSE	FALSE	FALSE	NOT	NOT	15	0.15623028	NA	NA	NA	NA	NA	NA	NA	NA	NA
CG10263	2L	NA	0	0	0	0	0	FALSE	FALSE	FALSE	FALSE	NOT	NOT	15	0.15418062	0.638140731	0	1.760867652	0	4.758403806	1.081612028	0	4.898041983	0
CG10264	3R	2163	0	0	0	1	1	FALSE	FALSE	FALSE	FALSE	NOT	NOT	11	0.99976011	1.693905078	0	0.779818196	0.503758274	4.467909873	3.036391498	1.603157599	0.146963866	0.112789003
CG10265	2R	NA	0	0	0	0	0	FALSE	FALSE	FALSE	FALSE	NOT	NOT	8	4.86569395	0.393530932	0.332257774	0.349147288	0	0	1.155861111	0.384038464	0	0.206421952
CG10267	3R	2118	0	0	0	1	1	FALSE	FALSE	FALSE	FALSE	NOT	NOT	4	0	0.883443431	1.089200634	0.781190131	0	2.102274873	4.412572093	1.549074257	14.19664017	0.286266891
CG10268	2L	NA	0	0	0	0	0	FALSE	FALSE	FALSE	FALSE	NOT	NOT	16	0.15119758	0	0.490316419	0	0	1.065024528	0.717089045	0.258231713	4.315730498	0.999265248
CG10269	3L	NA	0	0	0	0	0	FALSE	FALSE	FALSE	FALSE	NOT	NOT	29	1.1893048	2.069112599	0.027765242	0.881138193	0	1.914884364	3.874258549	0.285511745	6.658378375	2.403616602
CG10270	3L	NA	0	0	0	0	0	FALSE	FALSE	FALSE	FALSE	NOT	NOT	29	1.20579275	0.99918622	0	0.759979161	0	1.730422547	6.217338223	1.018027371	2.254468708	0.357351451
CG10274	3L	NA	0	0	0	0	0	FALSE	FALSE	FALSE	FALSE	NOT	NOT	30	1.21866605	0.121829529	0	1.296133796	0	6.192922741	2.788224969	0.372388286	12.08406709	0.014275928
CG10275	2L	NA	0	0	0	0	0	FALSE	FALSE	FALSE	FALSE	NOT	NOT	7	0.235	0.112583358	2.737723821	0.59694998	3.686038334	10.36270086	3.414285649	3.468551267	10.96134158	1.687381638
CG10277	3R	156	0	1	1	1	2	FALSE	FALSE	FALSE	FALSE	NOT	NOT	18	0.08447936	0.97101781	0.229676187	0.014684874	0	2.086693936	0.974748844	1.29844429	0.44508691	0.18238014
CG10278	3R	4692	0	0	0	1	1	FALSE	FALSE	FALSE	FALSE	NOT	NOT	12	1.26660597	13.10373856	21.31653892	59.01959525	49.47541435	131.8033176	51.5719008	16.44532742	77.47390427	19.64637815
CG10279	3R	4637	0	0	0	1	2	FALSE	FALSE	FALSE	FALSE	NOT	NOT	5	0.05177391	0.024938119	0.570070474	0.655444309	0.056929217	0.866710017	0.086556902	0.034937497	2.076841996	1.967016778
CG1028	3R	2445	0	0	0	1	1	FALSE	FALSE	FALSE	FALSE	INPEAK	INPEAK	1	0.27889952	16.23860102	28.07643998	24.49567439	13.58839631	30.69901371	8.040766208	4.453560055	23.63918425	7.095260158
CG10280	3R	NA	0	0	0	0	0	FALSE	FALSE	FALSE	TRUE	NOT	NOT	5	0.01432042	NA	NA	NA	NA	NA	NA	NA	NA	NA
CG10281	3R	5856	0	0	0	0	1	FALSE	FALSE	FALSE	FALSE	NOT	NOT	18	0.09326694	0.013876983	0	0.793087859	0	0.876273681	0.066437906	1.425591553	10.68717933	6.049183391
CG10283	2L	NA	0	0	0	0	0	FALSE	FALSE	FALSE	FALSE	NOT	NOT	8	0.235	NA	NA	NA	NA	NA	NA	NA	NA	NA
CG10286	3R	3293	0	0	0	1	1	FALSE	FALSE	FALSE	FALSE	NOT	NOT	18	0.11831296	0	0.121842664	0	1.259467022	6.765711333	4.065273234	1.119407429	6.526832755	0.821050497
CG10287	3R	NA	0	0	0	0	0	FALSE	FALSE	FALSE	TRUE	NOT	NOT	6	0.0769867	0.000858867	1.709823473	2.223394707	0.338012713	0	0.878957596	1.177832812	0.464141948	0.481342981
CG10289	3L	NA	0	0	0	0	0	FALSE	FALSE	FALSE	FALSE	NOT	NOT	31	1.28326495	0.508860802	0.685695287	0.18732395	0.306230691	1.210531902	1.820548584	1.274670349	3.543048589	1.070778067
CG10293	3R	NA	0	0	0	0	0	FALSE	FALSE	FALSE	FALSE	NOT	NOT	15	3.2328142	0	0.323502186	0.057468269	0.699077849	1.203557437	0.403741073	0.162000267	1.237387429	0.326505312
CG10295	3R	3815	0	0	0	1	1	FALSE	FALSE	FALSE	FALSE	NOT	INPEAK	21	0.15021508	0.383373897	0.168174266	0.894826846	0.348496586	3.377482381	3.306247504	0.002501965	2.275108143	0.767678093
CG10296	3R	NA	0	0	0	0	0	FALSE	FALSE	FALSE	TRUE	NOT	INPEAK	24	0.16227484	3.109651246	0.254851946	3.425125341	2.005018287	10.89532436	9.028385509	3.848393573	39.74377309	2.455505323
CG10297	3L	2971	0	0	0	1	2	FALSE	FALSE	FALSE	FALSE	NOT	NOT	31	1.29610505	0	0	0	0	15.50859421	0.469798247	0	0.313519208	0
CG10298	3R	NA	0	0	0	0	0	FALSE	FALSE	FALSE	FALSE	NOT	NOT	23	0.17661924	0	0	0	0	8.743994316	1.250629412	1.280085228	7.081299655	0.856294518
CG1030	3R	867	0	1	1	2	3	FALSE	FALSE	FALSE	FALSE	NOT	INPEAK	2	0	10.19530593	36.6298983	52.07215167	26.25287946	69.98867666	23.71064866	6.887964298	47.2621634	9.167454453
CG10300	3R	NA	0	0	0	0	0	FALSE	FALSE	FALSE	FALSE	NOT	NOT	25	3.2555641	0.875504336	1.263516642	3.037870737	8.649337044	8.815325077	5.160692855	0.32828657	15.02634306	3.809312458
CG10301	3R	NA	0	0	0	0	0	FALSE	FALSE	FALSE	FALSE	NOT	NOT	24	3.26312914	2.683092879	0	0.138921295	5.141768548	15.35622864	3.629851963	4.550110345	26.16592179	0.892460285
CG10302	2L	NA	0	0	0	0	0	FALSE	FALSE	FALSE	FALSE	NOT	NOT	6	0.235	NA	NA	NA	NA	NA	NA	NA	NA	NA
CG10303	3R	NA	0	0	0	0	0	FALSE	FALSE	FALSE	TRUE	NOT	NOT	13	0.0047633	2.031022095	0.207165538	0.574460549	0	3.37013181	5.978814492	0.43465909	11.13093669	3.334418622
CG10305	2L	858	0	1	1	1	1	FALSE	FALSE	FALSE	FALSE	NOT	NOT	5	0.30653146	0	0.710861455	17.33790012	0	14.42520251	5.602906733	0.523422071	5.494917264	0
CG10306	2R	NA	0	0	0	0	0	FALSE	FALSE	FALSE	FALSE	NOT	NOT	31	4.54363595	0	0	0.730017514	0	12.38068541	5.002117213	8.44501821	22.57073899	3.793496219
CG10307	2R	NA	0	0	0	0	0	FALSE	FALSE	FALSE	FALSE	NOT	NOT	30	4.4232023	1.298290438	0	0	0	0.001276826	1.655865908	0.005137809	1.035979675	0.102559172
CG10308	3L	7037	0	0	0	0	1	FALSE	FALSE	FALSE	FALSE	INPEAK	INPEAK	7	2.08747162	0.555251845	0	0	2.828301139	2.649058176	0	2.617243285	15.00689234	2.594083163
CG10309	3R	NA	0	0	0	0	0	FALSE	FALSE	FALSE	FALSE	NOT	NOT	15	0.92296718	1.620544908	0.033553905	0.43770689	0.056993565	4.254144444	0.960763377	0.318078173	0	0.76281971
CG1031	3R	9339	0	0	0	0	2	FALSE	FALSE	FALSE	FALSE	NOT	NOT	12	0.5576132	1.119031799	0.329409928	0	0	7.981783879	2.84723472	2.104258652	23.40303038	0.259115702
CG10311	3R	NA	0	0	0	0	0	FALSE	FALSE	FALSE	FALSE	NOT	NOT	15	1.03653118	0.51381249	0.100434501	0.078507492	3.989785576	4.764191036	1.80531259	0.679045879	0	1.168900919
CG10315	2R	NA	0	0	0	0	0	FALSE	FALSE	FALSE	FALSE	NOT	NOT	22	2.53761376	0.282879288	0	0.754751193	0	4.421034959	4.038005636	0	3.845506552	0.093352428
CG10317	3R	NA	0	0	0	0	0	FALSE	FALSE	FALSE	FALSE	NOT	NOT	14	1.20895266	1.688074322	1.451606003	0.310210774	9.164131985	17.00191271	0	0	23.76496901	1.628584377
CG10318	2R	NA	0	0	0	0	0	FALSE	FALSE	FALSE	FALSE	NOT	NOT	33	4.89652875	0	0	0	0	2.753486111	2.219529286	0	12.5835427	0
CG10320	2R	NA	0	0	0	0	0	FALSE	FALSE	FALSE	FALSE	NOT	NOT	32	5.15100656	0	0.314971196	0	0	6.271465711	0.723776785	0.294279501	0.150212618	0.53430429
CG10321	2R	NA	0	0	0	0	0	FALSE	FALSE	FALSE	FALSE	NOT	NOT	26	5.35173072	0.249849019	0.124612168	0.364248766	0.258997916	3.217043008	2.987856426	0.006966298	7.950435957	0.944835496
CG10324	3R	8786	0	0	0	0	1	FALSE	FALSE	FALSE	FALSE	NOT	NOT	16	0.81710432	1.677039214	0.551366397	0.016967923	0.450024086	0.472341802	0.435393446	0	0	1.569970166
CG10325	3R	NA	0	0	0	0	0	FALSE	FALSE	FALSE	FALSE	NOT	INPEAK	1	0.85298249	35.72277626	83.78100829	52.90993283	28.97517012	72.57011439	19.15999473	5.571005318	34.36647406	10.86741293
CG10326	3R	NA	0	0	0	0	0	FALSE	FALSE	FALSE	FALSE	NOT	NOT	16	0.71557544	0.156030859	0	0.084912708	0.014756194	1.264872652	4.684332698	0	2.012532276	0
CG10327	2R	NA	0	0	0	0	0	FALSE	FALSE	FALSE	FALSE	NOT	INPEAK	28	1.916234	0	0.868157886	0.443156771	0	0	1.57817127	0.239207194	3.25562416	0.242363001
CG10328	3R	NA	0	0	0	0	0	FALSE	FALSE	FALSE	FALSE	NOT	NOT	16	0.71557544	0.763301568	1.089990226	0.039600387	0.879664822	2.983761462	1.520062884	0.935165856	8.595704934	1.261323822
CG10332	2R	NA	0	0	0	0	0	FALSE	FALSE	FALSE	FALSE	NOT	NOT	16	5.39359125	0	0	0.349207266	0	0.63317931	0	1.036975555	12.81567296	0.333733496
CG10332	2R	NA	0	0	0	0	0	FALSE	FALSE	FALSE	FALSE	NOT	NOT	16	5.39359125	0	0	0.349207266	0	0.63317931	0	1.036975555	12.81567296	0.333733496
CG10333	2L	3102	0	0	0	1	1	FALSE	FALSE	FALSE	FALSE	NOT	INPEAK	8	0.235	0.310400878	0.005846907	2.177109759	0.858212632	0.332203346	3.78280447	1.45093661	3.791179237	0.051980264
CG10334	2L	NA	0	0	0	0	0	FALSE	FALSE	FALSE	FALSE	NOT	NOT	18	0.1393433	0	1.485375031	0.877970505	0.169890791	8.393216978	2.920122806	0	4.580880085	0.349901538
CG10335	3L	NA	0	0	0	0	0	FALSE	FALSE	FALSE	FALSE	NOT	NOT	6	1.66846079	0.066801382	0	0	0	3.770173377	0.53558623	3.040898878	3.898778487	0.120704954
CG10336	2L	NA	0	0	0	0	0	FALSE	FALSE	FALSE	FALSE	INPEAK	INPEAK	20	0.235	0	0	1.179803886	0	0.398309194	0.899846671	0	2.498033644	0.239748964
CG10337	2L	NA	0	0	0	0	0	FALSE	FALSE	FALSE	FALSE	NOT	NOT	22	0.1261039	0	0	0	0.045000249	1.371253438	1.661736381	0.252542434	0	0.462401187
CG10338	2L	NA	0	0	0	0	0	FALSE	FALSE	FALSE	FALSE	NOT	NOT	21	0.235	0.103766644	0.177922095	0.008213402	0	5.690035796	1.640573438	0.017807593	5.834587112	0
CG10339	2R	NA	0	0	0	0	0	FALSE	FALSE	FALSE	FALSE	NOT	INPEAK	29	1.55461441	2.552197717	0	0.232211289	0.740082384	8.146999526	6.733940118	6.154278737	39.66177825	3.314058042
CG1034	3R	NA	0	0	0	0	0	TRUE	TRUE	FALSE	FALSE	INPEAK	INPEAK	6	0	9.316893526	13.30556244	10.71358214	9.183607527	25.10951364	7.938541107	4.836929528	26.16968316	4.04864332
CG10340	3R	NA	0	0	0	0	0	FALSE	FALSE	FALSE	FALSE	NOT	NOT	19	0.77823014	0	0	1.157423063	0	11.10647663	5.098011034	2.588753747	0	0
CG10341	2L	NA	0	0	0	0	0	FALSE	FALSE	FALSE	FALSE	NOT	NOT	21	0.235	0	1.352709005	0	0	1.896390939	0.013900799	2.578917896	2.269760537	0.067378623
CG10342	3R	NA	0	0	0	0	0	FALSE	FALSE	FALSE	FALSE	NOT	NOT	19	0.9793022	0	0	0.582647248	0.538829899	1.992703812	1.282019575	0.906902072	5.379558455	1.076644789
CG10343	2L	NA	0	0	0	0	0	FALSE	FALSE	FALSE	FALSE	NOT	NOT	20	0.235	0	1.152722155	0	0	0	0	0.325016271	0	1.065976307
CG10344	2R	NA	0	0	0	0	0	FALSE	FALSE	FALSE	FALSE	NOT	NOT	15	5.68240432	0.173646644	0	0	1.900284622	0	0.034228616	2.54713736	7.81783079	0.225305441
CG10345	3R	NA	0	0	0	0	0	FALSE	FALSE	FALSE	FALSE	NOT	NOT	17	0.9793022	0.960832763	1.145521554	0.390437663	2.01944042	12.63181832	3.279384746	7.138631704	25.14915081	3.521846563
CG10346	2L	NA	0	0	0	0	0	FALSE	FALSE	FALSE	FALSE	NOT	NOT	20	0.235	1.881382852	0	0	0.308636631	3.856624772	3.798270336	0.576371095	10.48793827	2.218019964
CG10347	X	NA	0	0	0	0	0	FALSE	FALSE	FALSE	FALSE	NOT	NOT	19	0.71685101	0.738205443	0	0.001940206	0	7.863580825	2.649881759	0.287676126	1.966960648	0.163992497
CG10348	2L	NA	0	0	0	0	0	TRUE	TRUE	FALSE	TRUE	NOT	NOT	17	0.235	3.517874202	10.38276124	13.2115686	10.69373686	27.19120037	14.208892	3.147230776	39.73272324	6.302862178
CG10352	X	NA	0	0	0	0	0	FALSE	FALSE	FALSE	FALSE	NOT	NOT	20	1.08661402	0	0	4.38010206	0	0.307831309	0.094082416	0.667878897	9.409097384	0.375947154
CG10353	X	NA	0	0	0	0	0	FALSE	FALSE	FALSE	FALSE	NOT	NOT	20	1.30825985	0.026852264	0.083302819	0	0.045082978	2.495957123	0.876492255	0.245882452	3.726606995	0.14645922
CG10354	2L	NA	0	0	0	0	0	FALSE	FALSE	FALSE	FALSE	NOT	NOT	17	2.53864552	1.797786015	0.594723192	1.299763327	0	6.108684685	2.567895789	1.64192758	12.92414038	1.285530054
CG10357	3L	8776	0	0	0	0	1	FALSE	FALSE	FALSE	FALSE	NOT	NOT	5	1.2256746	0	1.655752976	3.744305142	4.830200467	0.032783797	1.890887327	0.68982967	7.034493364	0
CG10359	3L	5586	0	0	0	0	1	FALSE	FALSE	TRUE	TRUE	NOT	NOT	5	1.2353799	0.501884325	0.207528146	0.087386369	4.663597093	3.710681944	2.13885434	0.569625266	8.051124461	0
CG10360	2L	NA	0	0	0	0	0	FALSE	FALSE	FALSE	FALSE	NOT	NOT	23	0.13122925	0.071676617	0.281337463	0	0.821824207	3.777011471	0.500288557	0.879524521	0	1.099961237
CG10361	3L	NA	0	0	0	0	0	FALSE	FALSE	FALSE	FALSE	NOT	NOT	18	0.94898576	0.937712718	0.291537983	1.005264111	0.14127803	2.534239813	1.744052206	0.496503865	2.464361133	0.264365273
CG10362	X	NA	0	0	0	0	0	FALSE	FALSE	FALSE	FALSE	NOT	NOT	10	2.3653904	0.892644024	1.256698886	0.966571136	0.337769177	7.425304466	3.599221893	3.0828369	12.90553907	0.699942201
CG10363	2L	NA	0	0	0	0	0	FALSE	FALSE	FALSE	FALSE	NOT	NOT	21	0.11980604	6.251013646	0.142371588	1.893101313	2.802850145	19.8177331	5.712204558	2.461853131	15.06246425	1.438237031
CG10364	2L	NA	0	0	0	0	0	FALSE	FALSE	FALSE	FALSE	NOT	NOT	17	0.15013676	0	0.812111219	0	0	2.124303946	6.564049121	1.481867048	9.201865629	0.392515237
CG10365	3R	NA	0	0	0	0	0	FALSE	FALSE	FALSE	FALSE	NOT	NOT	30	3.09040204	1.652329623	0	2.320265707	0	3.275220759	2.592311024	0.562060146	5.368746677	0.471024229
CG10366	2L	NA	0	0	0	0	0	FALSE	FALSE	FALSE	FALSE	NOT	NOT	15	0.15866226	0.266996017	0	2.116350403	0	4.01601399	4.790672634	0	0.544277238	1.168775188
CG10367	3R	NA	0	0	0	0	0	FALSE	FALSE	FALSE	FALSE	NOT	NOT	25	2.8630069	NA	NA	NA	NA	NA	NA	NA	NA	NA
CG10369	2L	NA	0	0	0	0	0	FALSE	FALSE	FALSE	FALSE	NOT	NOT	20	0.235	2.151104905	0	0.868116828	1.481556472	5.474487714	4.551548562	2.215540344	17.81732777	0.313363548
CG10370	3R	NA	0	0	0	0	0	FALSE	FALSE	FALSE	FALSE	NOT	NOT	20	2.68292765	0.111036996	2.557188813	0	0	8.979139248	1.739599328	0.909189575	10.35062259	0.075113498
CG10371	3R	NA	0	0	0	0	0	FALSE	FALSE	FALSE	FALSE	NOT	NOT	19	2.63644238	0.004972922	0	0	0	0	3.0933786	0.35773721	0	0
CG10372	2L	NA	0	0	0	0	0	FALSE	FALSE	FALSE	FALSE	NOT	NOT	20	0.235	0	0.001786633	1.168506273	0	0.512274855	1.956569756	1.731280553	3.034059347	2.422534778
CG10373	2L	NA	0	0	0	0	0	FALSE	FALSE	FALSE	FALSE	NOT	NOT	20	0.235	1.2739665	0	0.828606355	0	5.267218911	0	0.28079953	2.540409028	0
CG10374	3R	NA	0	0	0	0	0	FALSE	FALSE	FALSE	FALSE	NOT	NOT	19	2.5836772	0	0	0	0.298484555	2.653473112	0.721967463	0.97528664	3.369123578	1.218894928
CG10375	3R	NA	0	0	0	0	0	FALSE	FALSE	FALSE	FALSE	NOT	NOT	18	2.55436805	0	0.061102013	0.145389665	0	0.273300452	0.156696786	0.107867839	0	0
CG10376	2L	NA	0	0	0	0	0	FALSE	FALSE	FALSE	FALSE	NOT	NOT	21	0.235	0	0.090484038	0.467193679	0	5.630407992	1.092557205	1.479338811	0.991319876	1.270217688
CG10377	2L	NA	0	0	0	0	0	FALSE	FALSE	FALSE	FALSE	NOT	NOT	21	2.27930804	0.026894758	0.020730725	0.182288453	0.018469221	2.473752953	2.507868095	0.213409231	1.48111976	1.207081639
CG10379	3R	NA	0	0	0	0	0	FALSE	FALSE	FALSE	FALSE	NOT	NOT	17	2.43213191	0.009035971	0.1276865	0.506512562	0.214587256	3.141087225	1.722072627	1.292026062	3.929252387	0.374343171
CG10382	2R	NA	0	0	0	0	0	FALSE	FALSE	FALSE	FALSE	NOT	NOT	17	2.34247776	1.58711092	0.1936702	0.406458144	1.848635964	12.79628973	3.965809392	0.724954956	18.62582166	0.199741534
CG10383	2L	NA	0	0	0	0	0	FALSE	FALSE	FALSE	FALSE	NOT	NOT	21	0.235	0.639648074	0.5782788	0	2.267695677	4.239143409	2.436180122	0.378630397	2.958138202	0.430136152
CG10384	2R	978	0	1	1	1	1	FALSE	FALSE	FALSE	FALSE	NOT	NOT	8	8.12174646	0.955569746	0	0.209279599	0	5.397977133	3.75621416	0	18.82176941	1.464622322
CG10385	2L	NA	0	0	0	0	0	FALSE	FALSE	FALSE	FALSE	INPEAK	INPEAK	20	0.235	1.190496806	0.758216224	1.940161293	0.692548532	0.961843259	1.72572102	0.15165671	0.71631522	0.298030592
CG10387	2L	NA	0	0	0	0	0	FALSE	FALSE	FALSE	FALSE	NOT	NOT	20	0.235	0.806747305	0.165978339	0	0.302047379	2.550237683	3.506952864	0.429284633	2.105689617	0.581049324
CG10388	3R	708	0	1	1	1	1	FALSE	FALSE	FALSE	FALSE	NOT	NOT	5	0.91648436	12.44494745	33.49296384	35.44176011	13.6959423	48.03711757	14.06716914	2.993711287	28.71407351	4.345991338
CG10390	3R	277	0	2	2	3	3	FALSE	FALSE	TRUE	TRUE	NOT	NOT	16	0	0.060913507	0	0.185058876	0.736490384	1.9340372	1.16670898	2.013337879	4.634759764	0.311627166
CG10391	2L	NA	0	0	0	0	0	FALSE	FALSE	FALSE	FALSE	NOT	NOT	19	0.235	0.307665918	5.655297331	0	2.609415919	3.96972398	0.603970168	1.627146276	5.708281925	0.6442973
CG10393	2L	NA	0	0	0	0	0	FALSE	FALSE	FALSE	FALSE	NOT	NOT	8	0.235	35.05384676	80.28574521	50.26589081	22.77146947	45.02290869	12.52623579	0.797886304	27.05193885	0.780037613
CG10399	2L	4720	0	0	0	1	2	FALSE	FALSE	FALSE	FALSE	NOT	NOT	19	2.72110723	4.216759035	0	0	0	10.71674177	4.669666579	2.029627993	21.86201987	1.973017973
CG10405	3R	NA	0	0	0	0	0	FALSE	FALSE	FALSE	FALSE	NOT	NOT	19	1.77463195	0	0	0	0.579010307	3.245324843	1.408871214	0.756974718	16.84209495	0.77186484
CG10406	3R	NA	0	0	0	0	0	FALSE	FALSE	FALSE	FALSE	NOT	NOT	17	1.75212999	0	0	1.050560208	0	2.499791535	2.36739204	2.719164842	12.01672857	0
CG10407	3R	3412	0	0	0	1	1	FALSE	FALSE	FALSE	FALSE	NOT	NOT	10	1.00604436	1.700975741	0.252935576	0	1.604739301	4.001337717	0.794165358	2.517854381	2.636254347	3.074028318
CG1041	3R	5354	0	0	0	0	1	FALSE	FALSE	FALSE	FALSE	NOT	INPEAK	18	0.11285206	0.4803934	0.358347311	1.088498115	0.117139357	4.467995273	1.598300763	1.484477493	6.518677074	1.601197442
CG10413	2L	7639	0	0	0	0	1	FALSE	FALSE	FALSE	FALSE	NOT	INPEAK	8	0.235	11.65988722	33.6317462	25.372087	13.63318214	39.53198662	7.773683181	3.16266715	7.563307609	1.843724711
CG10414	2L	418	0	1	1	1	1	FALSE	FALSE	FALSE	FALSE	NOT	NOT	8	0.235	1.860886122	0	0.303566434	1.857874953	1.250007796	0.147178501	1.987186529	2.835584074	0
CG10415	3L	NA	0	0	0	0	0	FALSE	FALSE	FALSE	FALSE	NOT	NOT	18	0.56901568	0.997319514	0	0.243591205	0	6.597565258	7.383354192	0	5.846514728	1.814318761
CG10418	3L	NA	0	0	0	0	0	FALSE	FALSE	FALSE	FALSE	NOT	NOT	4	2.09072396	0	0.792867636	0	0	0	0.942914348	1.452210833	2.616446991	0
CG10419	3L	NA	0	0	0	0	0	FALSE	FALSE	FALSE	FALSE	NOT	NOT	11	0.87045972	0.216489239	1.105826889	4.096991587	0	0	0.923384713	0.260831412	0.658499355	0.44416715
CG10420	3R	NA	0	0	0	0	0	FALSE	FALSE	FALSE	FALSE	NOT	NOT	28	2.27092446	0	0.038261116	1.428703532	0	1.807206987	2.553966701	3.57640361	2.717594466	0.020053247
CG10421	3R	NA	0	0	0	0	0	FALSE	FALSE	FALSE	FALSE	NOT	NOT	26	2.34810702	1.55139256	0.363577824	1.085158534	0.658997033	6.504714873	4.35512628	2.169589539	14.9617086	0.45283783
CG10422	3R	NA	0	0	0	0	0	FALSE	FALSE	FALSE	FALSE	NOT	NOT	31	2.15674263	0.020788368	0.301433116	0.6227958	2.347804549	6.694275708	1.736664858	1.523333661	4.83778065	2.418843874
CG10423	3R	NA	0	0	0	0	0	FALSE	FALSE	FALSE	FALSE	NOT	NOT	31	2.12692536	0	0	0.114538129	0.632710919	0	0.29115661	0	2.252662565	0.175058854
CG10424	3L	NA	0	0	0	0	0	FALSE	FALSE	FALSE	FALSE	NOT	NOT	11	0.87234756	0	0	0	0	1.077787519	1.711087268	0.162802416	2.928829182	2.194369075
CG10425	3R	NA	0	0	0	0	0	FALSE	FALSE	FALSE	FALSE	NOT	NOT	36	1.96479171	0	0.703366137	0	0.114512467	2.51719173	0.072656688	0.879545397	1.398226929	0
CG10426	3L	NA	0	0	0	0	0	FALSE	FALSE	FALSE	FALSE	NOT	NOT	6	1.71778993	0.836068231	0.622471482	0.424508821	0.075327244	16.88661378	5.886129671	2.692453841	10.80747531	0.051495523
CG10428	2L	3308	0	0	0	1	1	FALSE	FALSE	FALSE	FALSE	NOT	NOT	14	0.1192962	2.180801883	0.311290045	0.154328306	0.182255267	5.755483675	0.022466362	0.398454948	5.430925356	0.955523235
CG10431	2L	1011	0	0	1	1	1	FALSE	FALSE	FALSE	FALSE	NOT	NOT	19	0.117	0.255323444	0	0	0	0.041984442	0.757655591	0.857655517	3.127651167	0
CG10433	2R	NA	0	0	0	0	0	FALSE	FALSE	FALSE	FALSE	NOT	NOT	13	5.8544976	0	0	3.009689836	0	2.600562119	3.683611298	1.725352076	21.1916172	4.554882082
CG10435	3R	NA	0	0	0	0	0	FALSE	FALSE	FALSE	FALSE	NOT	NOT	19	1.80824982	0.232370874	0	0.061048366	0	1.918661087	4.442510786	0.128322351	3.618051974	0.491007813
CG10436	3L	NA	0	0	0	0	0	FALSE	FALSE	FALSE	FALSE	NOT	NOT	6	3.69121096	NA	NA	NA	NA	NA	NA	NA	NA	NA
CG1044	3L	NA	0	0	0	0	0	FALSE	FALSE	FALSE	FALSE	NOT	NOT	9	3.72497194	0.17653563	0	0.102454682	0	1.889594429	1.399230538	0.463923728	1.356259195	0.312274296
CG10440	2R	NA	0	0	0	0	0	FALSE	FALSE	FALSE	FALSE	NOT	NOT	14	6.06150929	0.823525361	0.230311508	1.687252606	0.335312379	2.791690224	1.243149982	2.156405128	6.240884179	0.511132033
CG10443	2L	NA	6	6	6	6	7	TRUE	TRUE	TRUE	TRUE	NOT	NOT	1	0.22866104	4.369166637	9.845074631	10.03428335	5.633948102	15.00864875	6.598663224	3.789719128	25.29421223	1.927313897
CG10444	2R	NA	0	0	0	0	0	FALSE	FALSE	FALSE	FALSE	NOT	NOT	24	4.5719556	0	0.371666249	0	0.059588706	3.690254828	1.655450269	2.032526106	7.056703889	0.241683907
CG10445	3R	NA	0	0	0	0	0	FALSE	FALSE	FALSE	FALSE	NOT	NOT	11	0.782375	NA	NA	NA	NA	NA	NA	NA	NA	NA
CG10446	2L	4725	0	0	0	1	2	FALSE	FALSE	FALSE	FALSE	NOT	NOT	26	0.117	2.409896733	0	2.010470706	0	12.78583159	4.732029299	0.92798462	18.95599009	1.344755125
CG10447	2L	323	0	1	1	1	1	FALSE	FALSE	FALSE	FALSE	NOT	NOT	9	0.13288516	0	0.713209882	7.602799228	0	2.557586802	5.817667452	2.940720021	9.69740495	1.384708286
CG10449	2L	NA	0	0	0	0	0	FALSE	FALSE	FALSE	FALSE	NOT	NOT	22	0.117	0	0	0.259946311	0	6.4447679	3.705911309	0.877780128	0.024109685	0.002886668
CG10459	2R	1458	0	0	1	1	1	FALSE	FALSE	FALSE	FALSE	NOT	NOT	7	2.43100088	4.862024159	15.96400875	0.362019915	0	20.24845499	8.364087055	5.681913765	27.42849135	0.539946998
CG1046	3R	NA	0	0	0	0	0	FALSE	FALSE	FALSE	FALSE	NOT	NOT	7	0	16.05984092	9.105569802	25.73930644	33.79106376	66.52219813	18.87920588	5.606829442	63.12518363	13.81212038
CG10460	2R	NA	0	0	0	0	0	FALSE	FALSE	FALSE	FALSE	NOT	NOT	15	3.56803776	0	0	0	0	0	0	0	0	0
CG10462	2L	1431	0	0	1	1	1	TRUE	TRUE	FALSE	FALSE	INPEAK	NOT	8	0.14069086	1.264941856	2.415874454	2.248043981	4.031771149	3.530443815	1.521235745	1.575156701	0.272089693	0.742751133
CG10463	2L	1876	0	0	1	1	1	FALSE	FALSE	TRUE	TRUE	NOT	NOT	9	0.20646432	0.084722777	0	0	0.015968442	12.9318899	5.819922031	3.21840241	7.367685545	0.672285677
CG10466	2L	NA	0	0	0	0	0	FALSE	FALSE	FALSE	FALSE	NOT	NOT	9	0.30643584	NA	NA	NA	NA	NA	NA	NA	NA	NA
CG10467	3L	NA	0	0	0	0	0	FALSE	FALSE	FALSE	FALSE	NOT	NOT	25	1.0537658	0	0.08244391	0	0	5.272524145	0.583063232	0.254365265	0.500060452	0.36530336
CG10469	3L	NA	0	0	0	0	0	FALSE	FALSE	FALSE	FALSE	NOT	NOT	24	1.0486198	0.753883591	0	0	0.169195547	0	0.152481331	0.358301056	0	0
CG10470	2L	NA	0	0	0	0	0	FALSE	FALSE	FALSE	FALSE	NOT	NOT	22	0.117	0.225982429	0.045947844	0	0	0.009929395	0	0.487764898	0.063673075	1.085703887
CG10472	3L	7987	0	0	0	0	1	FALSE	FALSE	FALSE	FALSE	NOT	NOT	20	0.9199532	0.007810648	0	0.055905938	0.333833206	11.90939049	2.849706096	0.901548821	27.14497965	0.01746799
CG10473	2L	NA	0	0	0	0	0	FALSE	FALSE	FALSE	FALSE	NOT	NOT	22	0.117	0.203626705	0.000431429	1.082392539	0.021972818	0.973281948	1.36534028	0.009717469	2.829305353	0.192346276
CG10474	2R	NA	0	0	0	0	0	FALSE	FALSE	FALSE	FALSE	NOT	NOT	17	4.74269505	NA	NA	NA	NA	NA	NA	NA	NA	NA
CG10475	3L	199	0	1	1	1	1	FALSE	FALSE	FALSE	FALSE	NOT	NOT	21	0.92356716	0.785298085	0	0	0	6.987490987	12.11749984	5.148083885	25.38667534	4.604641226
CG10476	2R	NA	0	0	0	0	0	FALSE	FALSE	FALSE	FALSE	NOT	NOT	17	4.74269505	NA	NA	NA	NA	NA	NA	NA	NA	NA
CG10477	3L	NA	0	0	0	0	0	FALSE	FALSE	FALSE	FALSE	NOT	NOT	17	1.10357838	NA	NA	NA	NA	NA	NA	NA	NA	NA
CG10478	3L	5070	0	0	0	0	1	FALSE	FALSE	FALSE	FALSE	NOT	NOT	11	1.15857396	1.53395708	5.22550166	0	7.390581494	1.528446892	0.634897231	2.609222492	4.657203603	0.286516753
CG10479	3L	NA	0	0	0	0	0	FALSE	FALSE	FALSE	FALSE	NOT	NOT	6	1.38691614	1.060773647	0.16177598	8.196173901	0.139538986	22.57483129	6.332195478	0.715709129	6.606470636	0.223807631
CG1048	3R	3849	0	0	0	1	1	FALSE	FALSE	FALSE	FALSE	NOT	INPEAK	8	0	55.6287689	88.76090392	74.46980592	80.71697106	113.6063669	25.60939442	12.89560808	67.56107709	16.43581073
CG10480	3L	3761	0	0	0	1	1	FALSE	FALSE	FALSE	FALSE	NOT	NOT	13	1.78875955	5.285877129	0.031147876	0.930413406	0.117049812	1.562916902	4.655017865	0.849719261	4.124201357	0.187311926
CG10481	2L	NA	0	0	0	0	0	FALSE	FALSE	FALSE	FALSE	NOT	NOT	3	1.10055826	0.601996458	1.917101258	0.714637504	6.022994993	17.2304895	2.316250945	3.884868141	18.82579228	0.545977838
CG10483	3L	5058	0	0	0	0	2	FALSE	FALSE	FALSE	FALSE	NOT	NOT	14	1.9444161	1.742535889	3.773450346	2.573491477	2.159432866	19.03841742	6.748976657	2.161036701	13.42035644	3.20284579
CG10484	2L	NA	0	0	0	0	0	FALSE	FALSE	FALSE	FALSE	NOT	NOT	23	0.12668	2.299539755	0.415944787	0.273888058	0	2.914420645	1.510792545	0.680121064	4.974569047	0.280355061
CG10486	3L	3387	0	0	0	1	1	FALSE	FALSE	FALSE	FALSE	NOT	NOT	14	2.1318562	2.954325396	1.860441733	0	7.055648441	6.408639506	4.018232498	1.443680758	18.12665317	0.036055704
CG10488	3L	NA	0	0	0	0	0	FALSE	FALSE	FALSE	FALSE	NOT	INPEAK	14	5.99606796	16.55157496	43.19674594	76.81250393	44.09669517	135.8440664	51.86709068	11.97571748	106.754852	14.77342238
CG10489	3L	NA	0	0	0	0	0	FALSE	FALSE	FALSE	FALSE	NOT	NOT	14	2.2478129	2.18339867	0	0.704924746	0.065215179	16.30973221	6.507665921	2.615980356	13.79491415	0
CG1049	3L	NA	0	0	0	0	0	FALSE	FALSE	FALSE	FALSE	NOT	NOT	15	3.53939592	0.379948554	0	0.202643281	0	4.863922377	2.877124934	0.370326547	5.248241462	0.823095525
CG10491	3L	NA	0	0	0	0	0	FALSE	FALSE	FALSE	FALSE	INPEAK	INPEAK	11	2.56255825	4.32224303	13.36795876	28.64532396	13.16261119	30.62463332	12.61610672	1.501520319	30.4116398	3.675010079
CG10492	2L	NA	0	0	0	0	0	FALSE	FALSE	FALSE	FALSE	NOT	NOT	22	0.13828896	0.608215339	0	1.547071505	0.026395172	3.497925254	3.397708742	0.121363174	3.455002991	5.351334568
CG10493	2L	NA	0	0	0	0	0	FALSE	FALSE	FALSE	FALSE	NOT	NOT	20	0.13828896	NA	NA	NA	NA	NA	NA	NA	NA	NA
CG10494	2R	NA	0	0	0	0	0	FALSE	FALSE	FALSE	FALSE	NOT	NOT	11	4.47855338	0.571544152	0.003141221	0	0.296511697	0.533769194	2.63381048	0.333952206	0.819662709	0
CG10495	2L	NA	0	0	0	0	0	FALSE	FALSE	FALSE	FALSE	NOT	NOT	21	0.16623776	0	0	0.124729791	0	0.196558229	2.141393402	0.930002178	8.351752185	0.052298303
CG10496	2R	NA	0	0	0	0	0	FALSE	FALSE	FALSE	FALSE	NOT	NOT	11	3.84829148	0.21992221	0.178046934	0.045368594	0.602565978	4.857865449	5.370213266	5.002048332	5.074394374	0.267858025
CG10497	2R	NA	0	0	0	0	0	FALSE	FALSE	FALSE	FALSE	NOT	NOT	3	2.56331972	1.195200084	0.338248438	0.539970584	0.111454374	0.581331475	0	0.070570851	4.229531244	0.320597005
CG10498	3R	NA	0	0	0	0	0	FALSE	FALSE	FALSE	FALSE	NOT	NOT	10	1.49663016	0	0	0.649421945	1.823039179	5.411094969	3.210912999	0.619551998	15.28403874	2.641985688
CG10501	2L	7130	0	0	0	0	1	FALSE	FALSE	FALSE	FALSE	NOT	NOT	17	0.3356448	2.874519332	0	0.31349677	3.035838221	35.04377513	9.483659581	5.958537217	40.13440136	3.727959884
CG10504	3L	NA	0	0	0	0	0	FALSE	FALSE	FALSE	FALSE	NOT	NOT	15	0.069	0.108314091	0.162516563	1.476244247	0	1.613936936	3.248398747	1.120416298	5.04718859	0.760664259
CG10505	2R	NA	0	0	0	0	0	FALSE	FALSE	FALSE	FALSE	NOT	NOT	14	6.24071168	0.048569837	0.391313433	0	0.050368566	7.023351758	4.386039087	2.171498892	11.72964488	2.464010224
CG10506	3R	NA	0	0	0	0	0	FALSE	FALSE	FALSE	FALSE	NOT	NOT	37	1.91456559	1.618118185	0	0.150459301	0	8.015196834	2.258366571	0.652241295	4.553239574	0
CG10508	3L	3444	0	0	0	1	1	FALSE	FALSE	FALSE	FALSE	NOT	NOT	14	0.069	0.498116921	0.007889696	0.301086483	1.938157019	5.890991628	3.12132021	0.794050804	6.546373142	1.345147529
CG10510	3L	1377	0	0	1	1	1	FALSE	FALSE	FALSE	FALSE	NOT	NOT	14	0.069	7.018192072	0	0.029169325	0.433908007	16.14547063	9.168540033	5.690903776	30.05829814	6.400473913
CG10512	3L	0	1	1	1	1	1	FALSE	FALSE	FALSE	FALSE	NOT	INPEAK	13	0.069	0.306625149	1.408829178	0.503227657	1.948549218	12.69374527	9.292241877	5.002375455	43.96861632	2.761510634
CG10513	3R	NA	0	0	0	0	0	FALSE	FALSE	FALSE	FALSE	NOT	NOT	38	1.77597693	0.260370611	0.132770051	0	0.198939326	0.642893103	5.819238305	1.58255013	18.25000957	0.209245661
CG10514	3R	NA	0	0	0	0	0	FALSE	FALSE	FALSE	FALSE	NOT	NOT	37	1.74024648	0	1.21160662	0	0.569515347	3.752250541	2.947349176	4.552513504	5.835701302	0.941772992
CG10516	3L	NA	0	0	0	0	0	FALSE	FALSE	FALSE	FALSE	NOT	NOT	17	2.34967755	0.211275681	0	0	0	0	1.653376457	1.000827849	2.106318486	0.665236395
CG10521	X	0	1	1	1	1	1	FALSE	TRUE	FALSE	FALSE	NOT	INPEAK	4	8.35147634	1.430207212	1.601532259	3.204766854	2.341194554	11.14687001	4.497895265	0.755794386	10.9499087	3.657786518
CG10522	3L	NA	0	0	0	0	0	FALSE	FALSE	FALSE	FALSE	NOT	NOT	22	6.2547915	1.555375749	0	0.002644488	0.27789945	2.694352634	1.605736707	1.026762725	5.454487747	0.342204324
CG10523	3L	9812	0	0	0	0	1	FALSE	FALSE	FALSE	FALSE	NOT	NOT	13	0.069	0.202996271	0	0	0	1.156590393	2.728937557	0	16.70827727	0.508543399
CG10527	2R	NA	0	0	0	0	0	FALSE	FALSE	FALSE	FALSE	NOT	NOT	15	2.856236	0.286874934	0	0.516675943	0.00012863	18.74255915	3.870425187	0.304786068	13.48035653	0
CG10528	2L	NA	0	0	0	0	0	FALSE	FALSE	FALSE	FALSE	NOT	NOT	8	0.57507168	0.251519811	0	1.700565882	0.283494131	2.147344938	0.472988672	0.459998035	3.286497214	0.011196118
CG10529	3L	1454	0	0	1	2	3	FALSE	FALSE	FALSE	FALSE	NOT	NOT	30	1.2303483	0	0	0	4.925130401	13.82696989	4.846019336	1.694190418	20.8047068	0
CG10530	3L	302	0	2	2	2	2	FALSE	FALSE	FALSE	FALSE	NOT	NOT	29	1.2118642	0	1.187695087	0	0.312052584	0.800656589	0.681741067	1.860059265	5.405885463	0.569041601
CG10531	2R	NA	0	0	0	0	0	FALSE	FALSE	FALSE	FALSE	NOT	NOT	15	2.7640502	0.255268235	0.111009724	0	0	18.28012942	2.931121324	2.589256881	26.65523908	3.531534476
CG10533	3L	NA	0	0	0	0	0	FALSE	FALSE	FALSE	FALSE	NOT	NOT	30	1.2303483	NA	NA	NA	NA	NA	NA	NA	NA	NA
CG10534	3L	394	0	1	1	2	2	FALSE	FALSE	FALSE	FALSE	NOT	NOT	28	1.2118642	0	0.003860425	0	0.730842995	0	0	1.016627467	0	0.090071473
CG10535	3R	NA	0	0	0	0	0	FALSE	FALSE	FALSE	FALSE	NOT	NOT	20	1.22865469	1.084950388	0.114641034	0.097881504	0	6.849410776	2.476810097	1.98902036	12.39900529	1.667822024
CG10536	2R	NA	7	7	7	7	7	FALSE	FALSE	FALSE	FALSE	INPEAK	NOT	25	1.07661202	0.901002536	1.029392228	1.039742351	0.508316455	3.279252921	3.090821557	0.065976242	0.166282873	0.932207738
CG10537	3L	0	1	1	1	1	1	FALSE	TRUE	FALSE	TRUE	INPEAK	INPEAK	6	4.84884625	1.676783033	4.255581494	1.796522513	1.88362859	0.475500618	0.252888049	0.309850416	1.325165885	0.79996423
CG10538	2L	240	0	2	2	2	2	FALSE	FALSE	FALSE	FALSE	NOT	NOT	10	0.30643584	1.118425242	0.163166014	0.236540379	0.262540246	5.818701703	4.792339995	0.74804783	7.626275078	1.020672321
CG10539	3L	NA	0	0	0	0	0	FALSE	FALSE	FALSE	FALSE	NOT	NOT	16	2.5467758	0.462632742	0.204330599	0.105102431	0.601539212	0.776124189	1.053669778	0.117785493	1.849804861	0.820838401
CG10540	2R	NA	0	0	0	0	0	FALSE	FALSE	FALSE	FALSE	NOT	NOT	17	2.77312104	0	0	0	0	3.433327428	0.732607661	0.746560981	7.720509843	0.495004295
CG10541	3L	NA	0	0	0	0	0	FALSE	FALSE	FALSE	FALSE	NOT	NOT	17	2.5117498	0.485037976	0	0	0	14.90857946	4.336817319	0.661630066	14.16116582	1.365041313
CG10542	3L	NA	0	0	0	0	0	FALSE	FALSE	FALSE	FALSE	NOT	NOT	17	2.50024185	0.554753555	0.064677965	0.306266094	0	2.911493968	3.743403362	0.21895886	5.627859525	0.224213803
CG10543	2R	NA	0	0	0	0	0	FALSE	FALSE	FALSE	FALSE	NOT	NOT	16	5.6354736	0.949834929	0.294799718	0.352483933	0	1.771835533	3.54079631	0.005431495	2.572109389	0.392046052
CG10545	X	NA	0	0	0	0	0	FALSE	FALSE	FALSE	FALSE	NOT	NOT	18	2.833788	0.897120673	0.75406349	0.146168428	0.058027384	0.248653123	1.217440728	0.126003087	0.212852218	0.062009519
CG10546	3L	NA	0	0	0	0	0	FALSE	FALSE	FALSE	FALSE	NOT	NOT	17	2.468208	NA	NA	NA	NA	NA	NA	NA	NA	NA
CG10550	3R	NA	0	0	0	0	0	FALSE	FALSE	FALSE	FALSE	NOT	NOT	34	1.4209587	1.13871586	1.382506976	2.56546198	0.986968781	6.800449727	1.554156166	2.017230589	12.71423417	1.598083289
CG10553	3R	NA	0	0	0	0	0	FALSE	FALSE	FALSE	FALSE	NOT	NOT	30	1.28482389	NA	NA	NA	NA	NA	NA	NA	NA	NA
CG10555	X	NA	0	0	0	0	0	FALSE	FALSE	TRUE	TRUE	NOT	NOT	10	4.0088004	1.303533821	0.238984217	2.210944267	0.002454721	0.797776693	1.072047184	0	7.062942123	0.051677605
CG10559	3R	8296	0	0	0	0	1	FALSE	FALSE	FALSE	FALSE	NOT	NOT	31	1.34030484	1.464221889	0.48329386	0	4.035582424	3.38209615	2.063079375	0.946186863	26.97401729	0.088757061
CG10560	3R	4311	0	0	0	1	1	FALSE	FALSE	FALSE	FALSE	NOT	NOT	30	1.27518804	0.022059951	2.134353187	0.215914395	4.666771616	1.789274954	0.015606072	1.451495469	21.89209024	1.635026304
CG10561	2L	4669	0	0	0	1	1	FALSE	FALSE	FALSE	FALSE	NOT	NOT	16	0.34594432	0.585972612	0.275215249	0.122356837	0	18.38285463	7.367029541	1.643488478	12.88582731	0.106175401
CG10562	3R	1655	0	0	1	1	1	FALSE	FALSE	FALSE	FALSE	NOT	NOT	28	1.27518804	0	0.879087524	0	3.338343432	7.878959113	1.075958244	3.027052777	6.572683338	0
CG10563	2L	5951	0	0	0	0	1	FALSE	FALSE	FALSE	FALSE	NOT	NOT	12	0.39241888	3.643236066	0	0.261669879	0	3.608052627	2.387823324	1.017526674	7.183513906	1.372027344
CG10564	3L	NA	4	4	4	4	4	FALSE	FALSE	FALSE	FALSE	NOT	NOT	11	0.11276944	1.665052736	0.590071035	1.460864789	0.902294468	2.456032112	2.18724616	1.155302478	6.646957095	1.531805737
CG10565	3L	7009	0	0	0	0	2	FALSE	FALSE	FALSE	FALSE	NOT	NOT	8	0.11506576	0.409310173	0	2.815219955	0	6.219521834	2.981954867	0.352106966	7.272496185	2.264936945
CG10566	3L	NA	0	0	0	0	0	TRUE	TRUE	FALSE	FALSE	INPEAK	INPEAK	8	0.12056736	2.35733604	0	0.891973606	0	4.123147841	3.490390095	0.383138945	5.07658485	0.792501719
CG10570	2L	NA	0	0	0	0	0	FALSE	FALSE	FALSE	FALSE	NOT	NOT	NA	0.58776028	15.42647754	36.29470276	32.73025306	48.13742005	91.08984903	18.41322169	13.81669148	46.2772308	2.747457803
CG10571	3L	NA	0	0	0	0	0	FALSE	FALSE	FALSE	FALSE	NOT	NOT	3	5.83867876	11.79960704	23.2623981	48.32843872	46.49308728	111.0954083	36.74130703	12.2178453	88.1190643	9.579550439
CG10572	3L	NA	0	0	0	0	0	FALSE	FALSE	FALSE	FALSE	NOT	NOT	15	1.5428736	0	0	0	0	0.234016501	0.083297343	0	1.896008211	0
CG10573	3L	NA	0	0	0	0	0	TRUE	TRUE	FALSE	FALSE	NOT	NOT	7	0.21119088	0.383083457	1.051097819	0.281389874	0.132167473	10.75371865	4.906951032	1.337636841	9.175118091	2.753503172
CG10574	3L	NA	0	0	0	0	0	FALSE	FALSE	FALSE	FALSE	NOT	NOT	14	1.66212124	0.76227704	0.055922435	0.754380418	0.125531505	0.202466031	1.325291765	0	0	0.165374582
CG10575	3L	NA	0	0	0	0	0	FALSE	FALSE	FALSE	FALSE	NOT	NOT	16	2.39776175	0	0	1.739941425	0	5.475372418	1.705152248	4.84894103	0	0.697896288
CG10576	3L	NA	0	0	0	0	0	FALSE	FALSE	FALSE	FALSE	NOT	NOT	16	2.38219095	0	0	0.081437275	0.223369984	2.335621623	1.877294328	0.111756413	2.88719728	0.085858115
CG10578	3L	NA	0	0	0	0	0	FALSE	FALSE	FALSE	FALSE	NOT	NOT	13	2.32188462	0	0.243778668	4.617050617	0	4.582286624	0.877391814	0	0	1.392806258
CG10579	3L	0	1	1	1	1	1	FALSE	FALSE	FALSE	FALSE	NOT	INPEAK	0	1.73900211	0.490308761	1.100382569	0.91513405	0.4647487	4.308669675	0.96397664	1.119665854	4.910580643	0.815595241
CG10580	3L	NA	0	0	0	0	0	FALSE	FALSE	FALSE	FALSE	INPEAK	NOT	11	0.1530185	1.665043169	7.143978382	6.015928751	5.484659676	14.17401269	4.503489256	3.019958818	23.32854232	0.535289879
CG10581	3L	NA	0	0	0	0	0	FALSE	FALSE	FALSE	FALSE	NOT	NOT	7	0.24430998	0	0	0	0	0	0	3.580259342	0.508634404	0
CG10582	3L	8432	0	0	0	0	1	FALSE	FALSE	FALSE	FALSE	NOT	NOT	7	0.24314238	0	0	0.131934515	0	5.881954346	3.416697322	0.671505817	2.284313988	2.17288376
CG10583	3L	NA	0	0	0	0	0	FALSE	FALSE	FALSE	FALSE	NOT	NOT	3	1.82003818	0.006118954	0.047930719	0.022375454	0.120467604	1.196567153	0.393424401	1.357472068	3.677488209	0
CG10584	3L	6887	0	0	0	0	1	FALSE	FALSE	FALSE	FALSE	NOT	NOT	7	0.24073351	0	0	0	0.302369352	5.686411535	3.528502382	6.609319085	24.60834772	1.98565322
CG10585	3L	4522	0	0	0	1	1	FALSE	FALSE	FALSE	FALSE	NOT	NOT	7	0.20604884	0	0	0	0	3.522896726	1.580724766	0.106915191	3.711118988	0.180824496
CG10586	3L	NA	0	0	0	0	0	FALSE	FALSE	FALSE	FALSE	NOT	NOT	9	0.1530185	0.186763189	0.535105448	15.07140459	12.05226315	0.52803098	3.774326505	2.246982122	11.23827193	0.663508664
CG10587	3L	NA	0	0	0	0	0	FALSE	FALSE	FALSE	FALSE	NOT	NOT	10	0.14206158	NA	NA	NA	NA	NA	NA	NA	NA	NA
CG10588	3L	NA	0	0	0	0	0	FALSE	FALSE	FALSE	FALSE	NOT	NOT	9	0.14028933	0.454588456	5.538719261	5.201158058	6.930476407	3.0031098	0.764065174	2.579982442	9.506817944	0.988370594
CG10589	3L	NA	0	0	0	0	0	FALSE	FALSE	FALSE	FALSE	NOT	NOT	11	0.1591967	2.089285881	13.98116613	9.70940701	17.19026454	32.44414905	9.848263182	7.291343617	36.92276845	1.069491666
CG10590	3L	NA	0	0	0	0	0	FALSE	FALSE	FALSE	FALSE	INPEAK	INPEAK	13	1.83995928	1.254893482	0.571578459	2.620925816	0.328531956	10.20160247	4.196141745	3.885947486	15.12490309	1.607182968
CG10591	3L	NA	0	0	0	0	0	FALSE	FALSE	FALSE	FALSE	NOT	NOT	13	1.83995928	0	0	5.653790125	0	18.54714716	5.895568656	0	20.82903066	1.155143251
CG10592	3L	NA	0	0	0	0	0	FALSE	FALSE	FALSE	FALSE	NOT	NOT	14	1.84644459	0.469279526	2.005403792	3.623468253	1.072065344	23.31698748	12.88819979	3.762333284	35.90733479	2.977379847
CG10593	2L	NA	0	0	0	0	0	FALSE	FALSE	FALSE	FALSE	NOT	INPEAK	16	4.1565548	0.166323637	0.130808035	0	0	2.400374978	4.066078471	0.729949682	10.3631152	1.338198341
CG10594	3L	NA	0	0	0	0	0	FALSE	FALSE	FALSE	FALSE	NOT	NOT	14	1.84644459	0.003492439	1.44099902	0	0.039362086	1.238550191	1.49655534	0.863884571	8.540315844	0.009548504
CG10596	3L	NA	0	0	0	0	0	FALSE	FALSE	FALSE	FALSE	NOT	NOT	14	1.86281691	0.403165308	0.133039804	0.672018441	0.210677979	4.761742669	4.738385577	0.120998212	7.219788728	1.644349225
CG10597	X	129	0	1	1	1	1	FALSE	FALSE	FALSE	TRUE	NOT	NOT	15	0.80359088	0	0	0.160767034	0	0	4.012987727	0	10.60212057	0.838837015
CG10598	X	5417	0	0	0	0	1	FALSE	FALSE	FALSE	TRUE	NOT	NOT	16	0.80452112	0.742716205	0	0.814029557	0	0	0.101960009	0.096991526	8.122282566	0.934644535
CG10600	2L	NA	0	0	0	0	0	FALSE	FALSE	FALSE	FALSE	NOT	NOT	16	1.25017468	1.266075661	0.020027265	0.216982864	0.070047475	0.117377268	2.021248561	0.065580367	2.579490334	1.216367138
CG10601	3L	NA	0	0	0	0	0	FALSE	FALSE	FALSE	FALSE	NOT	INPEAK	6	3.41935824	10.38303813	13.9864219	42.38357198	20.90158248	78.91341878	24.69177717	3.3803191	35.27269062	8.331419402
CG10602	2L	2390	0	0	0	1	1	FALSE	FALSE	FALSE	FALSE	NOT	NOT	15	1.3159389	1.128072463	1.11532212	0.542313317	0.530473465	14.11907176	5.158381444	3.393070044	12.67010474	2.866791317
CG10603	2L	5292	0	0	0	0	1	FALSE	FALSE	FALSE	FALSE	NOT	NOT	15	1.2990915	0	0	0.865892695	0	3.567825757	6.674164897	0	6.539121519	2.442835541
CG10604	2L	2728	0	0	0	1	3	FALSE	FALSE	FALSE	FALSE	NOT	NOT	10	0.2986848	3.351219975	4.928972776	25.65994256	10.09258472	53.53727195	20.76869024	5.13912498	40.26977782	0.965676113
CG10605	3L	NA	0	0	0	0	0	FALSE	FALSE	FALSE	FALSE	NOT	INPEAK	2	5.62313768	10.26818563	19.91626493	53.61708302	39.91802113	101.7472652	36.324156	8.341209351	76.40806985	10.7555813
CG10609	3R	NA	0	0	0	0	0	FALSE	FALSE	FALSE	FALSE	NOT	NOT	14	0	3.250410348	1.069720624	1.531660655	0.948744021	14.50331841	5.236923666	2.115006868	19.52370533	6.441175914
CG10610	3R	4572	0	0	0	1	1	FALSE	FALSE	FALSE	FALSE	NOT	NOT	13	0.03592858	0.057829648	0	0	0	3.602837604	2.500711556	0.37272268	13.31566528	3.929306723
CG10616	3L	NA	0	0	0	0	0	FALSE	FALSE	FALSE	FALSE	NOT	NOT	15	6.04057078	0	0.396268558	0.231926691	0	2.27417121	2.96827444	1.946493597	4.400221958	1.969965706
CG10617	X	NA	0	0	0	0	0	FALSE	FALSE	FALSE	TRUE	INPEAK	INPEAK	14	4.15339664	2.112933334	2.584667086	4.386088706	2.8268851	13.81100127	4.48826778	2.487153934	15.42591841	3.542351894
CG10618	3R	NA	0	0	0	0	0	FALSE	FALSE	FALSE	FALSE	NOT	NOT	27	1.27518804	NA	NA	NA	NA	NA	NA	NA	NA	NA
CG10619	2L	6764	0	0	0	0	1	FALSE	FALSE	FALSE	FALSE	NOT	INPEAK	11	1.2518388	7.855847065	24.83873294	53.13953779	36.28795949	64.69425044	19.87750183	7.652924005	40.27655414	6.560319668
CG10620	3L	NA	0	0	0	0	0	FALSE	FALSE	FALSE	FALSE	NOT	NOT	18	6.36923128	0.0254819	0	1.452496726	0	2.915592801	4.198365865	2.956983181	9.929009232	0.280668367
CG10621	2L	6617	0	0	0	0	1	FALSE	FALSE	FALSE	FALSE	NOT	NOT	15	0.117	0	0.195549131	0	0.045006398	1.763597654	1.345921736	2.216979569	12.98441433	1.128969886
CG10622	3L	NA	0	0	0	0	0	FALSE	FALSE	FALSE	FALSE	NOT	NOT	15	1.86503526	0.90745523	0.3237941	0	0	1.262513164	0.675977246	0.959488824	0	3.874119508
CG10623	2L	9892	0	0	0	0	1	FALSE	FALSE	FALSE	FALSE	NOT	NOT	16	0.117	0.490584263	0	0.062560298	0.259559762	6.082522566	2.899433538	1.421264996	13.83089137	0
CG10624	3L	NA	0	0	0	0	0	FALSE	FALSE	FALSE	FALSE	NOT	NOT	15	1.85270634	NA	NA	NA	NA	NA	NA	NA	NA	NA
CG10625	3L	353	0	1	1	1	1	FALSE	FALSE	FALSE	FALSE	NOT	NOT	12	1.903377	1.171563553	0.123657492	0.550572096	0.083387383	4.294597634	2.003135539	0.076040917	6.928765222	2.00326955
CG10626	3L	8442	0	0	0	0	1	FALSE	FALSE	FALSE	TRUE	NOT	NOT	9	1.903377	0.446586742	0.887139309	0	1.5108541	3.859373377	3.830477602	1.44076196	7.486610762	0.533974858
CG10627	3L	NA	0	0	0	0	0	FALSE	FALSE	FALSE	FALSE	NOT	NOT	19	6.35068336	1.979925059	0.426130204	0	0	5.807001619	10.15267811	1.16234142	2.515274003	6.297872339
CG10628	2L	4249	0	0	0	1	1	FALSE	FALSE	FALSE	FALSE	NOT	NOT	9	0.19930464	0	0	2.569268362	0	9.858219347	5.928862421	2.206374092	4.353795322	0.540592111
CG1063	3R	NA	0	0	0	0	0	TRUE	TRUE	FALSE	FALSE	NOT	NOT	15	0	NA	NA	NA	NA	NA	NA	NA	NA	NA
CG10630	3L	NA	0	0	0	0	0	FALSE	FALSE	FALSE	TRUE	NOT	NOT	5	1.903377	0.433043748	2.757474011	0	0.832125789	0	1.230071446	0.769303552	15.67615018	0.800012069
CG10631	2L	NA	0	0	0	0	0	TRUE	TRUE	FALSE	FALSE	NOT	NOT	10	0.11762894	NA	NA	NA	NA	NA	NA	NA	NA	NA
CG10632	3L	NA	0	0	0	0	0	FALSE	FALSE	FALSE	FALSE	NOT	NOT	13	6.4207422	NA	NA	NA	NA	NA	NA	NA	NA	NA
CG10633	3L	NA	0	0	0	0	0	FALSE	FALSE	FALSE	TRUE	NOT	NOT	6	2.535258	NA	NA	NA	NA	NA	NA	NA	NA	NA
CG10635	3L	NA	0	0	0	0	0	FALSE	FALSE	FALSE	FALSE	NOT	NOT	6	2.535258	0	0	0	0	4.366138077	2.994979181	0	6.677547197	7.197865222
CG10637	2L	4862	0	0	0	1	1	FALSE	FALSE	FALSE	FALSE	NOT	NOT	18	0.117	0.3486754	0.212617725	0.237638979	0.397086854	1.686329467	1.864012205	0.248509978	4.315853579	0.669696645
CG10638	3L	NA	0	0	0	0	0	FALSE	FALSE	FALSE	FALSE	NOT	NOT	21	6.18882672	0	1.512884189	0.001178893	2.416185552	1.588585992	3.054869299	2.916686712	2.924438837	1.208655653
CG10639	2L	0	1	1	1	1	1	FALSE	FALSE	FALSE	FALSE	NOT	NOT	19	0.117	0.147142619	0.465318516	0	0	4.561650732	0.014610025	0.6331082	5.982960856	0
CG1064	3R	NA	0	0	0	0	0	FALSE	FALSE	FALSE	FALSE	NOT	NOT	12	0	0.670028239	0	1.619072913	0	4.966161603	5.002310815	2.464620717	4.455178193	0.849225104
CG10640	3L	NA	0	0	0	0	0	FALSE	FALSE	FALSE	FALSE	NOT	NOT	6	2.583291	0	0.565320598	0	0.038949168	0	0.721470581	0.62181498	0	1.188827438
CG10641	2L	4049	0	0	0	1	2	FALSE	FALSE	FALSE	FALSE	NOT	NOT	20	0.117	0	0	0.270041433	0	0.406354721	0.225619469	0	0	0.119719901
CG10642	3L	NA	0	0	0	0	0	FALSE	FALSE	FALSE	FALSE	NOT	NOT	6	2.620209	NA	NA	NA	NA	NA	NA	NA	NA	NA
CG10645	3L	NA	0	0	0	0	0	FALSE	FALSE	FALSE	FALSE	NOT	NOT	6	2.90260308	2.0349153	3.647543847	1.151897627	0.0287855	17.72392773	6.792051732	1.922812451	7.943572942	1.000684573
CG10646	3L	NA	0	0	0	0	0	FALSE	FALSE	FALSE	FALSE	NOT	NOT	21	6.20925824	0.603032402	0	0	0	15.95542484	3.28238851	3.554326337	11.03230842	0
CG10648	X	NA	0	0	0	0	0	FALSE	FALSE	FALSE	FALSE	NOT	INPEAK	6	8.26373912	0	0.380928388	0	0	3.028707633	1.848731715	0	0.393927146	4.047022994
CG1065	3L	NA	0	0	0	0	0	FALSE	FALSE	FALSE	FALSE	NOT	NOT	10	4.35958752	0	0.293440681	0	0	7.227638665	3.804184104	0.537258386	8.84944238	0.48504356
CG10650	2L	0	1	1	2	2	2	FALSE	FALSE	FALSE	FALSE	NOT	NOT	24	0.117	2.349381821	1.979974505	4.021623075	1.038051957	13.10261744	4.683589631	3.104914662	25.56324272	2.873337416
CG10651	2L	NA	0	0	0	0	0	FALSE	TRUE	FALSE	TRUE	NOT	INPEAK	7	0.34613464	1.760766336	14.30496782	3.610664837	7.112549411	19.51695771	8.587687406	7.586144727	38.60373396	8.377578984
CG10652	2L	NA	0	0	0	0	0	FALSE	FALSE	FALSE	FALSE	NOT	NOT	24	0.117	0	0.053769155	0.110576341	0	1.181899295	0.000965822	0	0.021429887	0
CG10653	2L	7851	0	0	0	0	2	FALSE	FALSE	FALSE	FALSE	NOT	NOT	26	0.117	0.026644547	0.57629783	0.375189666	0.289875486	2.86052643	1.457392456	0.365776646	1.151784157	1.97545119
CG10654	3L	NA	0	0	0	0	0	FALSE	FALSE	FALSE	FALSE	NOT	NOT	22	6.21889784	0	0	1.499208605	0	1.470165372	5.707368516	1.857248064	1.458037244	2.351015689
CG10655	2L	NA	0	0	0	0	0	FALSE	FALSE	FALSE	FALSE	NOT	NOT	21	0.11941824	1.610446099	0	0	0	2.504378819	3.430384798	0	0	2.161309029
CG10657	3L	NA	0	0	0	0	0	FALSE	FALSE	FALSE	FALSE	NOT	INPEAK	21	6.15395796	0	0	2.168024225	0.600361579	19.98243449	5.61126872	2.596140554	39.42320415	5.074872753
CG10658	2L	NA	0	0	0	0	0	FALSE	FALSE	FALSE	FALSE	NOT	NOT	8	0.29206909	0.841253367	2.254207791	0.053441713	0.012202009	1.72990609	1.411591573	5.765769318	0.734895992	0.65399524
CG10660	3L	NA	0	0	0	0	0	FALSE	FALSE	FALSE	FALSE	INPEAK	NOT	21	6.12206972	1.056970387	0.074389421	0.074583283	2.314506125	8.087712549	3.932021371	0.349180966	18.52758372	0.941876603
CG10663	3L	NA	0	0	0	0	0	FALSE	FALSE	FALSE	FALSE	NOT	NOT	17	6.07052556	NA	NA	NA	NA	NA	NA	NA	NA	NA
CG10664	2L	NA	0	0	0	0	0	FALSE	FALSE	FALSE	FALSE	NOT	NOT	10	0.26790625	3.420164685	0.195834299	3.003622708	0.101196992	0.697219402	1.68511088	0.194048702	1.926569254	0.5349915
CG10667	2R	5686	0	0	0	0	3	FALSE	FALSE	FALSE	FALSE	NOT	NOT	18	1.2660466	0.840437684	0	0	0	4.358888111	4.026070686	0.585829987	11.11394972	0
CG10669	3R	2436	0	0	0	1	1	FALSE	FALSE	FALSE	FALSE	NOT	NOT	25	1.23057765	0.045372791	0.084303606	0.145669975	0.068278136	6.126595747	3.278346617	3.210990387	9.527024051	0.426213752
CG10670	3L	NA	0	0	0	0	0	FALSE	FALSE	FALSE	FALSE	NOT	NOT	13	1.7275635	0.310826186	0	0.200677123	0.821700287	0.05073502	0.246851601	1.731129595	4.890887429	0
CG10671	3L	NA	0	0	0	0	0	FALSE	FALSE	FALSE	FALSE	NOT	NOT	13	1.9791466	0.201601096	0	1.769730018	0	2.760375893	2.034273493	0.964761251	10.56967322	3.655645113
CG10672	3L	NA	0	0	0	0	0	FALSE	FALSE	FALSE	FALSE	NOT	NOT	13	2.0841994	1.281063698	0	0	0	8.068680763	0.291050081	0	1.279380827	0.019132904
CG10673	3L	NA	0	0	0	0	0	FALSE	FALSE	FALSE	FALSE	NOT	NOT	13	2.1543758	1.166321235	0	0.114648617	0	5.045979605	1.265087803	4.080614551	8.957280938	1.172987666
CG10674	3L	NA	0	0	0	0	0	FALSE	FALSE	FALSE	FALSE	NOT	NOT	13	2.2613348	0	0	3.810428217	0	0	0	2.738822687	2.544971183	0
CG10675	3R	603	0	1	1	1	1	FALSE	FALSE	FALSE	FALSE	NOT	NOT	25	1.2233697	0.656360621	1.462720737	1.633697337	1.094876333	1.346775839	0	1.534075253	0.548464644	0
CG10679	2L	5558	0	0	0	0	1	FALSE	FALSE	FALSE	FALSE	NOT	NOT	15	0.117	0	3.116647892	0	0	2.093012039	0.593376308	0.053705869	0	0
CG10680	2L	NA	0	0	0	0	0	FALSE	FALSE	FALSE	FALSE	NOT	NOT	8	0.28711297	0.586221331	1.720484706	1.051139859	0.28457403	0.135698227	1.87719338	1.226674613	8.970447851	1.221643403
CG10681	3L	NA	0	0	0	0	0	FALSE	FALSE	FALSE	FALSE	NOT	NOT	21	6.20323072	0	1.74746948	0	1.138444755	5.560904664	0.003715603	1.271659483	3.716413139	0.05980457
CG10682	3L	NA	0	0	0	0	0	FALSE	FALSE	FALSE	FALSE	NOT	NOT	22	6.21889784	0	1.638289837	3.75621158	0	0	1.275296055	1.959783962	11.14818458	5.173831278
CG10683	2R	NA	0	0	0	0	0	FALSE	FALSE	FALSE	FALSE	NOT	INPEAK	16	1.85085205	0.773101625	2.684476715	1.468927548	7.921188576	2.516205626	0.972423852	1.041289489	4.030564576	0.115949714
CG10685	2L	NA	0	0	0	0	0	FALSE	FALSE	FALSE	FALSE	NOT	NOT	14	0.40738592	0	0.622638242	5.997681619	0	4.216027573	0.648239048	2.049400815	9.196748869	0
CG10686	3L	NA	0	0	0	0	0	FALSE	FALSE	FALSE	FALSE	NOT	NOT	21	6.2911062	0	0.102988544	0.587096618	0.073457079	1.035761987	0.96274268	0.060070138	1.332878071	0
CG10687	2L	8160	0	0	0	0	1	FALSE	FALSE	FALSE	FALSE	NOT	NOT	12	0.401064	0.829003183	0	0.131440391	0.233960423	4.122745413	6.001399094	0.830818014	8.161746624	0.892428518
CG10688	3L	NA	0	0	0	0	0	FALSE	FALSE	FALSE	FALSE	NOT	NOT	18	6.3858679	0	0	0	0	0	2.848705787	3.414466734	9.661046754	0.081590104
CG10689	2L	2689	0	0	0	1	1	FALSE	FALSE	FALSE	FALSE	NOT	NOT	13	0.3758432	1.382537329	0	1.459402548	0	2.138421964	3.068775712	0.705505143	3.48855662	0
CG10691	2L	731	0	1	1	1	1	FALSE	FALSE	FALSE	FALSE	NOT	NOT	13	0.37319264	0	0	1.604057939	0	6.639890438	6.244628494	0.731907054	3.198187491	2.887099332
CG10692	2L	NA	0	0	0	0	0	FALSE	FALSE	FALSE	FALSE	NOT	NOT	20	3.5396158	0	0	0	0	2.552046656	0	0	0	0
CG10693	3R	NA	0	0	0	0	0	FALSE	FALSE	FALSE	TRUE	NOT	NOT	11	3.01939072	0.368851102	1.381652667	0.331601101	0.902159143	3.98033772	1.350028677	0.444779871	7.52426317	1.651555328
CG10694	3R	NA	0	0	0	0	0	FALSE	FALSE	FALSE	FALSE	NOT	NOT	16	1.7758673	0	0	0	0	2.190563558	1.872968323	0	0	0.882526634
CG10695	X	8575	0	0	0	0	1	FALSE	FALSE	FALSE	FALSE	NOT	NOT	5	3.92189719	0.475333406	0.183402844	0.055443728	0.018018375	2.776502709	1.23619981	0.712027167	3.200838055	0.345287113
CG10697	2L	940	0	1	1	1	1	FALSE	FALSE	FALSE	FALSE	NOT	NOT	14	0.35663104	0.251182874	0.061572811	0.014047884	0	10.77374227	7.665091349	3.460475903	9.327708372	3.647483051
CG10698	3L	NA	0	0	0	0	0	FALSE	FALSE	FALSE	FALSE	NOT	NOT	3	2.11744443	1.035071929	0.531707537	0.455938599	0.866430845	11.24725892	4.502186206	3.000593015	14.03979387	2.005822005
CG10699	2L	2598	0	0	0	1	1	FALSE	FALSE	FALSE	FALSE	NOT	INPEAK	23	0.229552	2.10032811	0.028477266	1.105627772	5.028825521	35.32909261	14.6502197	2.198382216	25.80206867	3.801961659
CG1070	3R	3005	0	0	0	2	2	FALSE	FALSE	FALSE	FALSE	NOT	INPEAK	23	0.13333861	0.59597447	0.055253843	0.948456081	0.025402112	2.945999971	3.005156703	0.362993051	8.265671803	0.565374656
CG10700	2L	618	0	1	1	1	1	FALSE	FALSE	FALSE	FALSE	NOT	NOT	24	0.20140256	0.18872779	0.092977096	1.446240287	5.591490004	24.06747962	7.488542413	6.611700663	33.96898074	4.499087697
CG10701	X	NA	0	0	0	0	0	FALSE	FALSE	FALSE	FALSE	INPEAK	NOT	6	8.26373912	0.279579829	0.344625274	0.067912132	0.078375353	6.907152208	2.913389349	0.852623176	13.88441269	2.099954192
CG10702	2L	6357	0	0	0	0	1	FALSE	FALSE	FALSE	FALSE	NOT	NOT	22	0.17839232	0.535714053	0	0	0.437635239	3.404204526	3.688205504	3.034788757	14.54963061	0.926446809
CG10703	3R	4657	0	0	0	1	1	FALSE	FALSE	FALSE	FALSE	NOT	NOT	22	0.96923286	1.689319136	0	0.45197943	0	2.423289524	5.086601219	1.610604876	0	0.8753794
CG10704	3L	NA	0	0	0	0	0	FALSE	FALSE	FALSE	FALSE	NOT	NOT	9	4.46792998	10.46068701	17.46105972	42.51951172	19.96649028	87.4449862	27.14313342	7.887700555	86.05970189	9.759815586
CG10706	X	0	1	2	2	2	2	TRUE	TRUE	TRUE	TRUE	INPEAK	INPEAK	6	9.72545008	5.789870412	14.92254324	8.306538078	9.444058923	10.44522426	2.740587327	1.278994367	3.5815949	0.405007927
CG1071	2L	2889	0	0	0	2	2	FALSE	FALSE	FALSE	FALSE	NOT	NOT	18	0.3397377	0.21568918	0.319417655	0	0	1.890483317	1.532738845	1.29529354	4.280369402	1.231713523
CG10710	3L	5607	0	0	0	0	1	FALSE	FALSE	FALSE	TRUE	NOT	NOT	7	1.39797188	2.06990131	0	2.13215407	0	13.31971995	5.453573615	1.15735932	12.08498019	0.166244821
CG10711	3L	NA	0	0	0	0	0	FALSE	FALSE	FALSE	FALSE	NOT	NOT	7	1.39154035	1.225378634	0	3.234999081	0.194089776	2.555175464	3.189460797	0.409997395	6.108731737	0.163834182
CG10713	3L	372	0	1	1	1	1	FALSE	FALSE	FALSE	FALSE	NOT	NOT	21	1.36907584	0.689559076	0.827637426	0.769540213	0.394975342	4.050391774	7.220830699	0.171555476	21.7339436	4.276234536
CG10717	3L	NA	0	0	0	0	0	FALSE	FALSE	FALSE	FALSE	INPEAK	NOT	16	1.46806096	0.004933334	0	0	1.790868756	5.863229933	5.992978635	2.52460945	13.9124047	0.35111124
CG10718	2L	7020	0	0	0	0	2	FALSE	FALSE	FALSE	FALSE	NOT	NOT	15	0.45836165	1.799632021	0	2.957167248	0	7.47280897	5.16728933	3.122310004	16.54160982	3.053738038
CG10719	2L	0	1	1	1	1	1	FALSE	FALSE	FALSE	FALSE	NOT	NOT	14	0.40738592	0.148751444	1.540275009	1.945694731	0.482153813	4.198023862	3.974553805	0.352757156	12.7169458	0.561039191
CG1072	3L	NA	0	0	0	0	0	FALSE	FALSE	FALSE	FALSE	INPEAK	INPEAK	14	4.45560448	8.650141561	21.86481678	31.85350062	31.119946	43.54864441	10.9049573	5.470684646	22.41744061	3.227181675
CG10721	2L	6364	0	0	0	0	1	FALSE	FALSE	FALSE	FALSE	NOT	NOT	15	0.38842437	0.9536854	0	0.496493065	0	0.410754807	3.557026346	0.945114216	14.54199681	1.258943655
CG10722	2L	3263	0	0	0	1	3	FALSE	FALSE	FALSE	FALSE	NOT	NOT	15	0.37445286	1.52563673	0	1.969225735	1.508777153	13.73785069	4.521599353	3.828969348	11.04933332	5.172863027
CG10723	2L	0	1	1	2	4	10	TRUE	TRUE	FALSE	TRUE	INPEAK	INPEAK	15	0.36952367	2.950526136	8.566029206	9.474723293	12.53575825	19.19051585	5.328666693	5.043662001	26.44247945	6.685909423
CG10724	3L	NA	0	0	0	0	0	FALSE	FALSE	FALSE	FALSE	NOT	NOT	22	1.40311712	2.763396311	0	0	0.120193138	4.103885058	4.186952452	2.234550502	10.25057325	0
CG10725	3L	9487	0	0	0	0	1	FALSE	FALSE	FALSE	FALSE	NOT	NOT	19	1.35335312	1.603157551	0	1.324681021	8.910671352	14.4041491	4.562579075	4.909422155	11.60514023	7.553424174
CG10726	2L	7722	0	0	0	0	1	FALSE	FALSE	FALSE	FALSE	NOT	NOT	16	0.54610217	0.070761103	0.403193279	4.149755793	0	0.738695401	3.315780983	1.036340376	12.27255662	2.503928371
CG10728	2L	3006	0	0	0	1	1	FALSE	FALSE	FALSE	FALSE	NOT	NOT	16	0.52115606	0	0	2.668192297	0	1.801237144	1.79856179	0.524660658	2.200143537	1.387575795
CG10730	2L	1344	0	0	1	1	1	FALSE	FALSE	FALSE	FALSE	NOT	NOT	16	0.5071142	0.278585802	0.285260534	0.400659652	0.105310254	16.22753414	3.872106678	1.796310359	11.0211925	0.784939873
CG10732	3L	NA	0	0	0	0	0	FALSE	FALSE	FALSE	FALSE	NOT	NOT	19	1.33809216	0.539409146	0	0.001087763	0.080809872	5.621296049	2.726716465	0.427102905	6.832253074	1.232555985
CG10733	3L	NA	0	0	0	0	0	FALSE	FALSE	FALSE	FALSE	NOT	NOT	26	1.06119015	0.321704581	1.440019048	0.961259566	1.330016712	13.03733897	5.399118513	0.930008594	6.956887308	0.360558647
CG10734	2R	4676	0	0	0	1	1	FALSE	FALSE	FALSE	FALSE	NOT	NOT	21	6.31951206	0	3.888286331	0	0.516590728	0	0.034932356	0	0.675962032	0
CG10737	2R	NA	0	0	0	0	0	FALSE	FALSE	FALSE	FALSE	NOT	NOT	6	5.57438445	0.366336449	0.251083274	0.998566064	0.229696603	13.09357672	4.192649014	0.747425795	5.324684501	0.328011957
CG10738	3L	NA	0	0	0	0	0	FALSE	FALSE	FALSE	FALSE	NOT	NOT	19	1.31530997	1.511203722	0.003365117	0.091715844	0.841678412	8.547354438	3.816202514	3.245878154	18.21495112	2.129375557
CG10739	2L	NA	0	0	0	0	0	FALSE	FALSE	FALSE	FALSE	NOT	NOT	5	0.469	1.234882207	0.258564881	2.520290826	0	16.84441981	3.790083459	1.847435171	7.850318507	1.097158325
CG10741	3L	NA	0	0	0	0	0	FALSE	FALSE	FALSE	FALSE	NOT	NOT	11	1.35519324	0.174067636	0	0.512359811	0	1.439469578	2.407828549	0.032595403	1.970085793	0.350652617
CG10742	X	259	0	1	1	1	1	FALSE	FALSE	FALSE	FALSE	NOT	NOT	13	3.02192046	0.029017596	0	0.585179157	0	4.305908315	3.053726051	0	1.704322431	0.005246448
CG10743	3L	8936	0	0	0	0	1	FALSE	FALSE	FALSE	FALSE	NOT	NOT	7	1.39248694	0.691115684	0.466489177	0	0.010734423	5.110408529	2.345020712	2.483211159	5.023660405	1.450873077
CG10747	2L	8168	0	0	0	0	1	FALSE	FALSE	FALSE	FALSE	NOT	NOT	16	0.40162672	0.089110838	0.776948898	0.309366996	0	11.69812008	3.957341824	2.5297326	5.31386968	4.149271164
CG10748	3L	8949	0	0	0	0	1	FALSE	FALSE	FALSE	TRUE	NOT	NOT	12	2.5177287	0.395044034	0.467266132	0	0.302219405	8.693321687	4.249336777	1.505290492	22.63706742	1.257372689
CG10749	3L	NA	0	0	0	0	0	FALSE	FALSE	FALSE	TRUE	NOT	NOT	12	2.51351484	0	2.001926188	0	0.320593025	14.55611736	2.91323428	6.332453245	30.41438045	5.180785181
CG10750	2L	NA	0	0	0	0	0	FALSE	FALSE	FALSE	FALSE	NOT	NOT	3	0.23035873	15.14271511	10.96968449	11.78873588	18.99927644	51.10090399	9.977096483	8.358062539	37.48797707	14.22767491
CG10751	2R	4453	0	0	0	1	3	FALSE	FALSE	FALSE	FALSE	NOT	NOT	23	2.94578031	0	0.061591233	0	0	0	4.604570349	0.878024787	0	0.001972578
CG10752	3L	0	1	1	1	2	2	FALSE	FALSE	FALSE	TRUE	NOT	NOT	5	3.03866009	0	4.549964963	0	3.200883042	4.140403147	0.864138663	2.994039708	8.260398395	0.162729946
CG10753	3L	NA	0	0	0	0	0	FALSE	FALSE	TRUE	TRUE	NOT	NOT	12	2.67896848	0	0.524443585	0.042643338	0	4.95892363	0	0	0	0
CG10754	3L	NA	0	0	0	0	0	FALSE	FALSE	FALSE	FALSE	NOT	NOT	15	2.88072297	0	0	0	0	1.405920818	2.115712357	0.628884812	0.483535636	8.128615838
CG10755	X	NA	0	0	0	0	0	FALSE	FALSE	FALSE	FALSE	NOT	NOT	21	0.06417009	0.514981397	0.004707221	0	0.981073191	0.065713184	0.404199247	2.098493466	0.184200783	0.625637556
CG10756	2L	5667	0	0	0	0	1	FALSE	FALSE	FALSE	FALSE	NOT	NOT	15	0.38220074	0	0.26265996	0.883462879	0	0	0.463061025	0.38066899	3.346153953	0.462824116
CG10757	2L	NA	0	0	0	0	0	FALSE	FALSE	FALSE	FALSE	NOT	NOT	15	0.36952367	NA	NA	NA	NA	NA	NA	NA	NA	NA
CG10759	X	NA	0	0	0	0	0	FALSE	FALSE	FALSE	FALSE	NOT	NOT	21	1.04279572	NA	NA	NA	NA	NA	NA	NA	NA	NA
CG1076	3R	NA	0	0	0	0	0	FALSE	FALSE	FALSE	TRUE	NOT	NOT	7	0.09573361	NA	NA	NA	NA	NA	NA	NA	NA	NA
CG10761	X	NA	0	0	0	0	0	FALSE	FALSE	FALSE	FALSE	NOT	INPEAK	21	0.92315386	1.564993169	0.017330316	2.478675832	0.169329857	18.44573088	8.148572295	4.411291722	32.06444477	7.913028731
CG10763	X	NA	0	0	0	0	0	FALSE	FALSE	FALSE	FALSE	NOT	NOT	21	0.9048367	0.757415998	0	0	0	5.697471497	7.302430026	1.534807574	9.359312276	4.33894939
CG10764	2R	1398	0	0	1	1	3	TRUE	TRUE	FALSE	FALSE	NOT	INPEAK	23	3.1032714	0	2.96984474	0.108441781	1.275393419	5.288241234	1.246458474	1.142649277	6.625964317	4.147911564
CG1077	3R	429	0	1	1	2	2	FALSE	FALSE	FALSE	TRUE	NOT	NOT	8	0.07712077	0.217987893	1.38231425	0	0.001543239	2.937194002	2.679003513	0.612056289	6.304064818	4.503407148
CG10772	3R	NA	2	2	2	2	2	FALSE	FALSE	TRUE	TRUE	INPEAK	INPEAK	3	1.51487625	0.305931948	0.20589047	2.200009055	0.296641146	3.752775339	1.574042656	1.784683039	9.238077398	1.602188573
CG10776	3L	NA	0	0	0	0	0	FALSE	FALSE	FALSE	FALSE	NOT	NOT	23	2.4971522	0.347115266	0.165454437	0.3986963	0.100551269	10.59391741	3.751040768	1.936813289	10.45220315	1.218863357
CG10777	X	NA	0	0	0	0	0	FALSE	FALSE	FALSE	FALSE	NOT	NOT	26	1.92622739	0.140091955	0.730711062	0.349703019	0.028179186	1.098974238	0.800128533	0.000962731	1.643938895	0.324335777
CG10778	X	NA	0	0	0	0	0	FALSE	FALSE	FALSE	FALSE	NOT	NOT	24	1.94581702	4.156114172	0.030612217	0.303866313	0	3.657744065	0.05048503	1.833889371	6.762931965	0.019686997
CG10781	X	NA	0	0	0	0	0	FALSE	FALSE	FALSE	TRUE	NOT	NOT	7	2.56115365	NA	NA	NA	NA	NA	NA	NA	NA	NA
CG10788	X	NA	0	0	0	0	0	FALSE	FALSE	FALSE	TRUE	NOT	NOT	7	2.56115365	0.077737649	0	0	0	0.726886053	3.541087342	0.9387405	23.42026259	0
CG10789	X	NA	0	0	0	0	0	FALSE	FALSE	FALSE	TRUE	NOT	NOT	7	2.4802235	0.021675832	4.51352608	0	1.937721943	0	0.001457622	0	0	0
CG1079	3L	NA	0	0	0	0	0	FALSE	FALSE	FALSE	FALSE	NOT	INPEAK	12	4.106862	2.717844739	5.129512863	4.826867736	11.67762629	23.10823551	9.805801081	1.079930386	15.24276893	1.198054333
CG10790	X	NA	0	0	0	0	0	FALSE	FALSE	FALSE	TRUE	NOT	NOT	7	2.4274925	1.4665702	1.504111547	6.378677502	0.633039961	0	0	0	0	0.864649332
CG10793	X	NA	0	0	0	0	0	FALSE	FALSE	FALSE	FALSE	NOT	NOT	0	2.42552865	0.029557468	0	2.451670293	3.190767185	2.785549773	2.905593347	0.392713415	11.36901844	0.219434366
CG10794	2R	7371	0	0	0	0	1	FALSE	FALSE	FALSE	FALSE	NOT	NOT	18	8.62628345	0	0.243871937	0	0	0.296168399	0	0.391894025	9.551085427	0
CG10795	2R	NA	0	0	0	0	0	FALSE	FALSE	FALSE	FALSE	NOT	NOT	7	2.58010292	0	0	1.995280724	0	9.750958231	1.84960809	0.084285916	15.4882501	0
CG10798	X	NA	0	0	0	0	0	FALSE	FALSE	FALSE	FALSE	NOT	NOT	1	4.25948422	0.61252731	0.825456697	0.347354083	0.485881906	2.212348634	0.80843302	0.016198184	2.926494094	0.344502039
CG10799	2R	1007	0	0	1	1	1	FALSE	FALSE	FALSE	FALSE	NOT	NOT	25	2.31474423	0	0.167706693	3.04391942	0	6.720916525	1.715600353	2.38350041	21.3415106	0
CG10800	2L	NA	0	0	0	0	0	FALSE	FALSE	FALSE	FALSE	NOT	NOT	6	3.46780406	1.108026008	0	3.609982607	0	8.538968979	5.107384736	1.17124583	2.42523744	0
CG10801	X	1713	0	0	2	2	2	FALSE	FALSE	FALSE	FALSE	NOT	NOT	10	7.2563534	0.41929847	3.259153556	0.20238324	2.029879716	3.7805058	3.035508391	3.433695385	1.369141652	1.221583156
CG10802	X	8592	0	0	0	0	1	FALSE	FALSE	FALSE	FALSE	NOT	NOT	10	5.7264674	2.858609235	0	0.531259407	0.247567788	4.695087611	0.128587921	1.213314226	6.132364019	0.647416581
CG10803	X	2232	0	0	0	1	1	FALSE	FALSE	FALSE	FALSE	NOT	NOT	9	5.440328	0.139846755	0.0517021	1.214410292	0.304757379	1.389895869	3.067213181	0.754815321	0.377282482	0.60622208
CG10804	X	NA	0	0	0	0	0	FALSE	FALSE	FALSE	TRUE	NOT	NOT	10	5.9939888	1.455610327	3.599633815	0.657231276	3.141219759	6.078658836	2.63935324	0.859012014	3.427471053	0.282918384
CG10805	2L	NA	0	0	0	0	0	FALSE	FALSE	FALSE	FALSE	NOT	NOT	5	3.4598732	0.685370957	0	0.279778239	0	4.027825004	4.313561214	4.225189129	6.825298169	1.024655396
CG10806	2L	6445	0	0	0	0	1	FALSE	FALSE	FALSE	FALSE	NOT	NOT	7	3.4598732	0.309247527	0.289464957	0.51615555	0.866432918	7.151899427	7.611495695	0.325465679	5.828952591	0.687161916
CG10808	2R	NA	0	0	0	0	0	FALSE	FALSE	FALSE	FALSE	NOT	INPEAK	16	3.11531552	0.436054845	0.671424339	1.322878114	0.032633059	0.632775685	1.210461229	0.343260591	5.081594848	0.026254794
CG10809	3L	NA	0	0	0	0	0	FALSE	FALSE	FALSE	FALSE	NOT	NOT	14	1.13312237	0.151123055	0.268802989	1.96787706	0	3.65932392	1.191885105	0	5.416712088	0.687130028
CG1081	3R	NA	0	0	0	0	0	FALSE	FALSE	FALSE	FALSE	NOT	NOT	19	0	0	0	0.045503051	0	3.94269916	4.905029264	2.162570724	12.83038569	0.041139508
CG10810	3L	NA	0	0	0	0	0	FALSE	FALSE	FALSE	FALSE	NOT	NOT	14	1.36412665	0	0	0	0	0	6.095532925	0.235554855	0	0
CG10812	3L	NA	0	0	0	0	0	FALSE	FALSE	FALSE	FALSE	NOT	NOT	19	1.53024355	0	0	0	0	1.735571715	1.356000789	0	8.960808768	0
CG10814	2R	NA	0	0	0	0	0	FALSE	FALSE	FALSE	FALSE	NOT	NOT	9	2.2927117	0.788991558	0.361980648	5.847318063	0	13.11707797	8.01125851	1.874375861	20.19076051	5.567934264
CG10816	2R	NA	0	0	0	0	0	FALSE	FALSE	FALSE	FALSE	NOT	NOT	13	2.04074792	0.33589121	0.105347043	0	0	5.590165117	1.440830101	0.174958564	0	0.18258056
CG1082	3R	2572	0	0	0	1	1	FALSE	FALSE	FALSE	FALSE	NOT	NOT	14	0.5950841	0.454282013	0.03529038	0.204053039	2.600257603	3.689507281	4.174173075	4.065456548	20.02757621	0.327019615
CG10822	2R	4302	0	0	0	1	2	FALSE	FALSE	FALSE	FALSE	NOT	NOT	5	1.63340116	0	13.11626573	1.415633659	9.878600238	2.562961974	0.688585581	3.860634157	5.794617787	0.120737718
CG10823	3R	1605	0	0	1	1	1	FALSE	FALSE	FALSE	FALSE	INPEAK	INPEAK	9	1.71074988	2.104339606	2.686909195	1.71767071	3.149245024	10.25462448	2.394343487	1.638495513	16.10149973	0.97426414
CG10824	3R	9084	0	0	0	0	1	FALSE	FALSE	FALSE	FALSE	NOT	NOT	13	3.3119475	0	0.110924301	0.953244409	0.627531626	4.859820332	1.206773113	2.123155825	8.497541207	0.713120659
CG10825	3R	9009	0	0	0	0	1	FALSE	FALSE	FALSE	FALSE	NOT	NOT	18	3.18623685	0	0.016901127	0	0.007903762	1.52399486	1.414655821	0.967613747	2.156208033	0.586236666
CG10827	3R	NA	0	0	0	0	0	FALSE	FALSE	FALSE	FALSE	NOT	NOT	12	1.36600808	0.360738716	0	0.987734934	0	7.50110802	7.615150421	6.633932414	18.7701201	0.188944263
CG10830	3R	NA	0	0	0	0	0	FALSE	FALSE	FALSE	FALSE	NOT	NOT	12	1.76626052	NA	NA	NA	NA	NA	NA	NA	NA	NA
CG10833	2L	NA	0	0	0	0	0	FALSE	FALSE	FALSE	FALSE	NOT	NOT	5	5.67961613	0.049027517	2.96557948	0	2.933622832	6.324455935	2.92835788	3.20181146	13.20685658	1.866381693
CG10838	2L	3359	0	0	0	1	1	FALSE	FALSE	FALSE	FALSE	NOT	NOT	16	3.26788766	1.178639615	5.041859162	0	0	0	1.921085866	6.140395003	0	0
CG10839	2L	NA	0	0	0	0	0	FALSE	FALSE	FALSE	TRUE	NOT	NOT	8	0.71548448	0	0.330054298	0.68622063	2.067786112	4.113607754	0	4.194163739	6.167546681	1.336621925
CG10840	3L	NA	0	0	0	0	0	FALSE	FALSE	FALSE	FALSE	NOT	NOT	7	2.04310909	1.060184866	0.304844679	0	1.008053327	2.85173771	1.811917035	0.239771647	1.704456126	0.172460023
CG10841	3R	NA	0	0	0	0	0	FALSE	FALSE	FALSE	FALSE	NOT	NOT	15	0.57377662	0	0.24313107	0.796045461	0.935593144	8.014549933	4.765182392	5.584568088	17.52867433	2.588484103
CG10842	2R	2919	0	0	0	1	1	FALSE	FALSE	FALSE	FALSE	NOT	INPEAK	12	0.70973756	2.638316475	5.147121896	0	8.399900205	12.23209466	3.176682567	5.970861289	10.41620295	0.734194182
CG10843	2R	5217	0	0	0	0	1	FALSE	FALSE	FALSE	FALSE	NOT	INPEAK	12	0.70973756	3.47315219	12.43686813	0.191563874	8.594718959	7.104896416	3.851471219	5.735331075	20.90935696	3.312197946
CG10844	2R	NA	0	0	0	0	0	TRUE	TRUE	FALSE	TRUE	NOT	NOT	18	0.46609557	2.275001863	0.196693405	2.688196372	0.230490241	14.97658153	7.382636164	3.024557693	24.70173094	3.369133351
CG10845	3R	NA	0	0	0	0	0	FALSE	FALSE	FALSE	FALSE	NOT	NOT	25	2.96231027	1.152412843	0	2.884030547	0	10.40339961	1.072590961	2.260688364	23.4379271	0.075347053
CG10846	2L	NA	0	0	0	0	0	FALSE	FALSE	FALSE	FALSE	NOT	NOT	12	1.173	NA	NA	NA	NA	NA	NA	NA	NA	NA
CG10847	3L	0	1	1	1	1	1	FALSE	FALSE	TRUE	TRUE	NOT	NOT	10	4.36610208	1.403593759	0.742285774	0.792711258	0.811577222	7.115477204	4.143425618	0.519192956	2.548779246	1.73816751
CG10849	3L	NA	0	0	0	0	0	FALSE	FALSE	FALSE	FALSE	INPEAK	NOT	15	4.058298	0.859480485	0	0	0	2.531073442	1.797147939	0	0	0.191663224
CG10850	3L	NA	0	0	0	0	0	FALSE	FALSE	FALSE	FALSE	NOT	NOT	15	3.993732	0.307824918	0	0	0	0.47710359	0.227020512	1.088998019	13.21668124	0
CG10851	3R	NA	0	0	0	0	0	FALSE	FALSE	FALSE	FALSE	INPEAK	INPEAK	18	0.66675253	0.087463582	0.139645967	0.138122322	0.053800053	0.443760519	0.553209331	0.685150968	2.898067763	1.143982664
CG10852	3L	NA	0	0	0	0	0	FALSE	FALSE	FALSE	FALSE	NOT	NOT	10	4.35871808	0	2.198829089	0	1.018866683	0	0	0	0.620967222	0
CG10853	3L	NA	0	0	0	0	0	FALSE	FALSE	FALSE	FALSE	NOT	NOT	15	3.617253	0	0	0	0	0	1.009769254	0.142248446	10.20495765	1.74205976
CG10855	3L	NA	0	0	0	0	0	FALSE	FALSE	FALSE	FALSE	NOT	NOT	11	4.3116976	0.058694514	0	1.102222018	3.132151537	2.866638877	3.732657898	0.258917031	0.140268675	1.340580686
CG10858	3L	NA	0	0	0	0	0	FALSE	FALSE	FALSE	FALSE	NOT	NOT	3	1.24510432	NA	NA	NA	NA	NA	NA	NA	NA	NA
CG10859	2L	7043	0	0	0	0	1	FALSE	FALSE	FALSE	FALSE	NOT	NOT	24	1.3223571	0.299319502	0.359382345	3.209603966	0.527969587	10.24761567	6.45412343	0.932656264	34.73496778	1.983096828
CG10861	3L	NA	0	0	0	0	0	FALSE	FALSE	FALSE	FALSE	NOT	NOT	19	1.84833536	0	0.13380501	0.411274799	0	0	0	0	0	0
CG10862	3L	NA	0	0	0	0	0	FALSE	FALSE	FALSE	FALSE	NOT	NOT	5	1.229272	0.37277844	3.06215094	11.58492296	18.75903006	30.88905319	3.727302435	6.358346835	21.90053236	1.848031373
CG10863	3L	NA	0	0	0	0	0	FALSE	FALSE	FALSE	FALSE	NOT	NOT	18	3.67839	0.497062268	0.68772907	1.293327974	0	7.750424495	1.125369243	1.997510393	0	0.010418622
CG10864	3R	NA	0	0	0	0	0	FALSE	FALSE	FALSE	FALSE	NOT	NOT	14	1.8341713	NA	NA	NA	NA	NA	NA	NA	NA	NA
CG10866	3L	NA	0	0	0	0	0	FALSE	FALSE	FALSE	FALSE	NOT	NOT	17	3.75075	0	0.474892885	2.816883053	0	4.97965506	0.978042347	1.993174488	2.419749951	0.343141512
CG10868	3R	NA	0	0	0	0	0	FALSE	FALSE	FALSE	FALSE	NOT	INPEAK	10	3.46029696	0.822966145	1.022012047	0.114316554	1.355221909	3.314341832	2.618533254	2.211354577	9.828859308	1.813246097
CG10869	2L	NA	0	0	0	0	0	FALSE	FALSE	FALSE	FALSE	NOT	NOT	4	1.89559937	1.971725841	0	2.399873387	0.001870573	5.304568109	3.607818711	1.743106875	21.41125775	0.742747437
CG10874	2L	NA	0	0	0	0	0	FALSE	FALSE	FALSE	FALSE	NOT	NOT	23	2.45467464	0	0	3.889256156	0	2.667022681	0.021304092	0.111780537	0.226993283	0.078160373
CG10877	3R	NA	0	0	0	0	0	FALSE	FALSE	FALSE	FALSE	NOT	NOT	18	1.58518261	0.310358336	0	2.146936522	0.010342775	8.972570713	1.948893323	4.431894916	15.58573667	2.02200987
CG1088	3R	NA	0	0	0	0	0	FALSE	FALSE	FALSE	FALSE	NOT	NOT	27	0	0	0.508595521	0.028182205	0.072284038	1.382246762	1.677276515	0.786576808	0	0.00501647
CG10880	2L	NA	0	0	0	0	0	FALSE	FALSE	FALSE	FALSE	NOT	NOT	25	2.91301548	1.333280875	0	0	0.011767968	0.260083823	0.409048505	0.314548019	0	0
CG10881	3R	NA	0	0	0	0	0	FALSE	FALSE	FALSE	TRUE	NOT	NOT	3	3.04174133	3.098329988	0	0.712041275	0.097359272	2.663593653	11.38998672	0.514292968	15.77401775	0.02715665
CG10882	2L	NA	0	0	0	0	0	FALSE	FALSE	FALSE	FALSE	NOT	NOT	25	3.30575372	0.407330181	0.036314245	0.723005917	0	3.381829271	1.325352068	0.764951934	2.646167256	0.061456047
CG10887	3R	98	0	2	2	2	4	FALSE	FALSE	FALSE	FALSE	NOT	NOT	3	4.86381742	0.16780594	4.715227363	1.038108254	2.176269936	6.103585522	2.086101086	3.645555082	13.05165122	0.153743936
CG10888	3R	NA	0	0	0	0	0	FALSE	FALSE	FALSE	TRUE	NOT	NOT	10	5.27105473	0	0	0.444836132	0.614774654	3.241227814	2.875347176	3.853103342	20.24691028	2.469959397
CG10889	3R	NA	0	0	0	0	0	FALSE	FALSE	FALSE	FALSE	NOT	NOT	15	5.69136695	0.015419889	0	0	0	1.517842456	2.442355506	0.713935774	2.457172863	0.386205417
CG1089	3R	0	1	1	1	1	1	FALSE	FALSE	FALSE	FALSE	NOT	NOT	14	0.6063854	2.742567288	0.213208644	0.12761763	0.910540997	0	4.537597553	0.236581738	3.142125453	2.774030841
CG10895	2L	4316	0	0	0	1	1	FALSE	FALSE	FALSE	FALSE	NOT	NOT	16	0.52580854	0	0.026150015	0	1.234241123	1.205839889	2.520845915	0.943795847	1.514668303	0.181646739
CG10897	2R	NA	0	0	0	0	0	TRUE	TRUE	FALSE	FALSE	NOT	NOT	3	5.01479856	0.899348938	0.319158202	0.959318078	0.686493451	7.09059924	4.189513372	0.828695989	8.947583024	1.492864982
CG10898	3R	8478	0	0	0	0	1	FALSE	FALSE	FALSE	FALSE	NOT	NOT	10	2.19459546	0.136765758	0.115235156	0.560857225	0	3.366592059	0.166854005	1.650637462	1.466766709	0
CG10899	3R	NA	0	0	0	0	0	FALSE	FALSE	FALSE	FALSE	NOT	NOT	30	3.01147472	0.789322198	0.396248544	0	0	0.355517644	0.572088601	2.226513615	8.048284921	0
CG10901	3R	NA	0	0	0	0	0	FALSE	FALSE	FALSE	FALSE	NOT	NOT	5	1.22292288	0.12564823	0.470672116	0.484260557	4.501826387	4.973285617	2.559003159	1.542933527	5.050490193	2.400263747
CG10903	3R	NA	0	0	0	0	0	FALSE	FALSE	FALSE	FALSE	NOT	NOT	17	1.829722	3.507810946	0.025184732	0	0.325176791	0	1.347396371	0.311375009	3.670784902	0.296989062
CG10904	2R	NA	0	0	0	0	0	FALSE	FALSE	FALSE	FALSE	NOT	NOT	28	2.12328027	0	0.561601786	0	0	1.648900932	2.215583496	0.576412508	0	0
CG10907	3L	NA	0	0	0	0	0	FALSE	FALSE	FALSE	FALSE	NOT	NOT	18	0.88190112	0	0.796953668	0.032536732	0.002184287	0.442828313	1.270117779	0.604398178	2.017145951	0
CG10908	2L	NA	0	0	0	0	0	FALSE	FALSE	FALSE	FALSE	NOT	INPEAK	13	4.67994384	6.582474387	0.423081664	0.687098344	0	11.7520785	0	1.143766712	5.897141205	5.641340517
CG10909	3R	8916	0	0	0	0	1	FALSE	FALSE	FALSE	FALSE	NOT	NOT	3	1.18721302	0.081466236	0	0	0.749850464	0.122746762	1.949266879	0.075794546	0	0
CG1091	3R	1177	0	0	2	3	4	FALSE	FALSE	FALSE	FALSE	NOT	NOT	19	0.15386222	5.199540877	0	1.630537272	0.185555398	5.255025868	1.204883549	1.265397107	2.751431966	0.537520066
CG10910	2R	NA	0	0	0	0	0	TRUE	TRUE	TRUE	TRUE	NOT	NOT	10	5.84367566	NA	NA	NA	NA	NA	NA	NA	NA	NA
CG10911	2R	6548	0	0	0	0	1	FALSE	FALSE	FALSE	FALSE	NOT	NOT	12	4.75694278	0	0.805890609	0	1.400488571	1.799839295	1.128719229	3.464725922	14.04233328	0.31168976
CG10912	2R	NA	0	0	0	0	0	FALSE	FALSE	FALSE	FALSE	NOT	NOT	13	4.73300534	0	0.358378677	0	0	0.672284115	5.031950559	2.003673159	4.337451891	0.848066643
CG10913	2R	NA	0	0	0	0	0	FALSE	FALSE	FALSE	FALSE	NOT	NOT	21	3.60511378	0	0	1.585364337	0	1.366758328	0.846379007	0	1.218943252	0
CG10914	2R	NA	0	0	0	0	0	FALSE	FALSE	FALSE	FALSE	NOT	NOT	24	3.18683326	0.024626504	0	0	0	5.832018622	3.476509142	0.735775367	0	0
CG10915	2R	NA	0	0	0	0	0	FALSE	FALSE	FALSE	FALSE	NOT	NOT	23	3.15562432	0.007671516	0.033913604	1.581265081	0	0.85918153	1.603844441	0.019947591	1.076220451	0.337494915
CG10916	2R	NA	0	0	0	0	0	FALSE	FALSE	FALSE	FALSE	NOT	NOT	22	3.4427034	0	0.187527933	0.632741845	0	3.718040907	4.232890239	0.45526008	13.96516561	0
CG10917	2R	NA	0	0	0	0	0	FALSE	FALSE	FALSE	FALSE	NOT	NOT	6	4.2819715	1.442072606	0.16034153	0.493628961	0.130760559	7.878997132	2.198037626	0.709642306	3.77497073	1.940647704
CG10919	3R	0	1	1	1	2	2	FALSE	FALSE	FALSE	FALSE	NOT	NOT	14	0.44592285	1.245728838	6.341089154	1.324949139	0.446693939	2.431845074	0.01314969	1.73581232	18.00905144	2.13024534
CG10920	X	5289	0	0	0	0	1	FALSE	FALSE	FALSE	TRUE	NOT	NOT	17	2.8853405	0.394901773	0.396784138	0.604142528	0.721278801	5.341665069	2.998126849	1.067581235	16.95557278	0.853835646
CG10922	2L	0	1	1	1	1	1	FALSE	FALSE	FALSE	FALSE	NOT	NOT	5	0.00158625	0	0.602703161	0	0	4.762244916	1.884056793	1.374658317	1.772593232	0
CG10923	3L	NA	0	0	0	0	0	FALSE	FALSE	FALSE	FALSE	NOT	NOT	24	2.7473871	0.013249187	0	0.437057434	0	3.736852793	2.461889662	0.600317618	8.793193721	0.067506436
CG10924	2R	NA	0	0	0	0	0	FALSE	FALSE	FALSE	FALSE	NOT	NOT	4	3.18283608	3.231778058	3.045051453	0.103988804	2.494643322	17.3401902	5.109005021	2.383363119	16.41444885	4.486145293
CG10927	2R	8269	0	0	0	0	1	FALSE	FALSE	FALSE	FALSE	NOT	NOT	16	5.25105346	0	0	0.332452346	0	6.22500898	2.999563126	1.957471208	0	0
CG10930	2R	NA	0	0	0	0	0	FALSE	FALSE	FALSE	FALSE	NOT	NOT	1	7.5463168	0.5549191	0.367317745	0	1.252742908	3.409255718	2.57121955	2.705395536	14.00457712	1.977067532
CG10931	2R	NA	0	0	0	0	0	FALSE	FALSE	FALSE	FALSE	NOT	NOT	26	2.48073352	0.079940332	0	16.71919032	7.932644389	16.761165	7.570167518	5.935005577	3.181253611	3.783132385
CG10932	X	NA	0	0	0	0	0	FALSE	FALSE	FALSE	FALSE	INPEAK	NOT	25	1.86586932	0	0	0.0636524	0	10.5242699	3.449921585	1.221623631	26.17665889	2.02953548
CG10933	2R	NA	0	0	0	0	0	FALSE	FALSE	FALSE	FALSE	NOT	NOT	26	2.63558038	0	0.0513887	0	0.028215412	1.66841671	0.505768517	1.562626034	18.61504361	1.087784312
CG10934	2R	NA	0	0	0	0	0	FALSE	FALSE	FALSE	FALSE	NOT	NOT	26	2.64428425	0	0	0.511995782	0.77976098	7.709563909	1.852214553	0.410473498	6.221606623	0.950789805
CG10936	2R	NA	0	0	0	0	0	FALSE	FALSE	FALSE	FALSE	NOT	NOT	19	1.85085205	1.98950127	0.730037916	1.378303976	0.776383553	5.317429202	4.69683058	0.677123431	7.689810904	0.233635289
CG10938	2R	NA	0	0	0	0	0	FALSE	FALSE	FALSE	FALSE	NOT	NOT	17	3.89523837	0	0	0	0	0.67798289	3.93407023	0.083731275	15.03078266	1.192816688
CG10939	2R	NA	0	0	0	0	0	FALSE	FALSE	FALSE	FALSE	NOT	NOT	12	4.96618212	0.766769266	0.026198402	0	0.427575124	1.7629595	0.962962362	0.134424927	4.838302227	0.096652613
CG10943	3L	NA	0	0	0	0	0	FALSE	FALSE	FALSE	FALSE	NOT	NOT	12	3.38572659	NA	NA	NA	NA	NA	NA	NA	NA	NA
CG10944	X	NA	0	0	0	0	0	FALSE	FALSE	FALSE	FALSE	NOT	NOT	27	1.88810698	1.325253937	0	0.057342305	0	2.304592582	3.431675017	0.888058506	0	0.460340943
CG10946	X	NA	0	0	0	0	0	FALSE	FALSE	FALSE	FALSE	INPEAK	INPEAK	27	1.89407274	1.185142695	0	0	0.082087234	10.94127996	3.262786073	2.189579334	7.187969158	2.829702187
CG10947	2L	8471	0	0	0	0	2	FALSE	FALSE	FALSE	FALSE	NOT	NOT	8	0.08808505	3.123172664	2.330093486	2.654320077	0	7.44920779	4.457802281	0.506783279	10.32234724	0.216229505
CG10948	3L	NA	0	0	0	0	0	FALSE	FALSE	FALSE	FALSE	NOT	NOT	12	3.09762053	0.116755324	0.121358093	0.031145939	1.44390331	1.911099621	1.552152041	0.269977579	2.926645252	1.298971831
CG10949	2L	981	0	1	2	3	3	FALSE	FALSE	FALSE	FALSE	NOT	NOT	11	0.08808505	0.186581834	0	1.479931137	0	3.769048139	3.21518665	0.571721513	6.23370732	3.385002014
CG10950	2R	NA	0	0	0	0	0	FALSE	FALSE	FALSE	FALSE	NOT	NOT	7	2.5269802	0	0.038433276	0.801097829	3.383283008	1.092715853	2.177630616	2.610557836	7.992907981	2.68098844
CG10951	3R	NA	0	0	0	0	0	FALSE	FALSE	FALSE	FALSE	NOT	NOT	29	3.08275175	NA	NA	NA	NA	NA	NA	NA	NA	NA
CG10952	X	0	1	1	1	1	3	FALSE	FALSE	FALSE	TRUE	INPEAK	INPEAK	2	3.1743966	1.496985971	3.738220525	3.794504472	3.997190462	4.762506496	1.608009568	1.116237756	8.220546986	3.120404535
CG10953	2R	9767	0	0	0	0	1	FALSE	FALSE	FALSE	FALSE	NOT	NOT	17	2.86938142	0.590601951	0	0	0.278898563	0.042858362	2.421111792	0	2.562428986	0.593331176
CG10954	2L	2871	0	0	0	3	3	FALSE	FALSE	FALSE	FALSE	NOT	NOT	11	0.1567309	0.049741732	1.347410747	0.036720746	0.393557834	0.038153936	0.462145308	1.542538768	1.231348134	0
CG10955	2R	NA	0	0	0	0	0	FALSE	FALSE	FALSE	FALSE	NOT	NOT	18	2.00369808	0.67854401	0	0	0.105591753	1.93977449	0.149205571	0.212515116	2.738289133	0.32005792
CG10956	2R	8398	0	0	0	0	1	FALSE	FALSE	FALSE	FALSE	NOT	NOT	21	2.41618126	0.853015426	1.39347386	0	3.874766299	6.902795611	0	1.717200742	9.934624108	0
CG10958	X	NA	0	0	0	0	0	FALSE	FALSE	FALSE	FALSE	NOT	NOT	24	1.15759635	1.043679582	0	0	0	5.29350057	3.954305663	2.524839097	1.965386789	0
CG10959	X	NA	0	0	0	0	0	FALSE	FALSE	FALSE	FALSE	NOT	NOT	21	0.91704048	0.56545733	0	0.391046297	0	5.437788726	1.220154604	0.347878417	3.655362782	0.439055102
CG10960	3L	NA	0	0	0	0	0	FALSE	FALSE	FALSE	FALSE	NOT	NOT	11	3.09762053	0.38330675	0.046482675	0.343387889	0.211594549	5.4049264	2.456176528	0.527440235	3.879253391	0.325740254
CG10962	X	NA	0	0	0	0	0	FALSE	FALSE	FALSE	TRUE	NOT	NOT	3	8.26373912	1.431512065	0.471349215	2.846215394	0.706944368	8.964384932	3.191194845	0.574668837	0.076616605	0.049049079
CG10964	X	NA	0	0	0	0	0	FALSE	FALSE	FALSE	FALSE	NOT	NOT	8	3.0761305	0	0	0.023751685	0	4.167529652	2.634848845	0.407362233	0	0.06308208
CG10965	X	NA	0	0	0	0	0	FALSE	FALSE	FALSE	FALSE	NOT	NOT	8	3.60840775	0.016120126	0	0	0	6.533463656	3.953611996	1.030375621	0.467089374	0.840731252
CG10967	3L	NA	0	0	0	0	0	FALSE	FALSE	FALSE	FALSE	NOT	NOT	15	2.65904679	1.125256452	0.600174874	0.267398722	0.087389374	1.842778098	2.310180016	0.642372718	7.80789773	1.44265746
CG10969	3L	NA	0	0	0	0	0	TRUE	TRUE	FALSE	TRUE	NOT	NOT	17	2.48543929	NA	NA	NA	NA	NA	NA	NA	NA	NA
CG10970	X	NA	0	0	0	0	0	FALSE	FALSE	FALSE	FALSE	NOT	NOT	15	6.55492597	2.021493949	2.389020456	0.189615231	1.52840909	2.550379067	0.082809005	0.838058506	0.25625771	1.749719021
CG10971	3L	NA	0	0	0	0	0	TRUE	TRUE	FALSE	FALSE	NOT	NOT	17	2.3806039	0.04340048	1.023619082	0.001884811	1.331293378	1.534997172	0.104563236	0.442358436	3.312923252	0.403280729
CG10972	2R	NA	0	0	0	0	0	FALSE	FALSE	FALSE	FALSE	NOT	NOT	14	5.84364368	NA	NA	NA	NA	NA	NA	NA	NA	NA
CG10973	3L	7996	0	0	0	0	1	FALSE	FALSE	FALSE	FALSE	NOT	NOT	13	2.27329224	0	1.584711038	0	1.677575134	0	0	1.241028025	0.787890254	0.060350566
CG10975	3L	3608	0	0	0	1	1	FALSE	FALSE	FALSE	FALSE	NOT	NOT	12	2.67896848	0.036947585	0.867154404	0.536068142	0.799739895	0.980884339	0	0.85644276	3.859652078	1.401967286
CG10977	3L	0	1	1	1	1	1	FALSE	FALSE	FALSE	FALSE	NOT	NOT	13	1.8661473	9.428912403	7.082904492	3.962399515	3.954308192	16.52162352	3.130365131	2.681809065	11.60753108	0.304018722
CG10978	3R	971	0	1	1	1	1	FALSE	FALSE	FALSE	FALSE	NOT	NOT	19	0	0	1.124907364	0.44624372	0.128016362	5.182773953	0.310191898	0.118129553	0	0.035566966
CG10979	3R	9173	0	0	0	0	1	TRUE	TRUE	FALSE	FALSE	NOT	NOT	17	0	0.090777252	0.293201651	0.5773152	0.690170965	8.195775633	3.180675202	1.923836212	6.952926465	0.407737999
CG1098	3R	1	0	1	2	2	3	FALSE	FALSE	FALSE	FALSE	NOT	NOT	15	0	0.276826644	0	1.824076317	0	2.979737129	3.057229842	0	11.12674326	0.499856687
CG10981	3R	193	0	1	2	2	3	FALSE	FALSE	FALSE	FALSE	NOT	NOT	19	0.00137231	0.007858844	1.821740965	0.356738258	0	1.55297208	0	2.256861135	2.363593553	0.051687696
CG10984	3L	4876	0	0	0	1	1	FALSE	FALSE	FALSE	FALSE	NOT	NOT	14	2.32048024	2.325437965	0.814137201	0.053447689	0.172725033	3.946131804	1.910961076	1.035194425	3.210309694	0.47426705
CG10986	X	NA	0	0	0	0	0	FALSE	FALSE	FALSE	FALSE	INPEAK	INPEAK	15	2.33323915	0.228711326	0.590014408	0.175470456	0.706791094	4.340323458	1.681293675	0.514485856	4.69774724	0.611455907
CG10988	X	NA	0	0	0	0	0	FALSE	FALSE	FALSE	FALSE	NOT	NOT	15	2.5293095	0.800463251	0.027483727	0.075464268	0.11350596	3.402776091	1.205770575	1.940436411	9.716186976	1.737840733
CG10989	3R	0	1	1	1	1	1	FALSE	FALSE	FALSE	TRUE	NOT	NOT	4	0.06864929	0.62127234	0.852207849	1.62887942	0.775479532	4.159432114	2.29495422	1.067084248	10.8912246	1.439113353
CG1099	2L	6916	0	0	0	0	2	FALSE	FALSE	FALSE	FALSE	NOT	NOT	20	0.44776144	0.124119283	0.37484993	1.306681763	0.028283288	1.670889506	2.067981693	1.053251897	0.494056033	1.697510446
CG10990	X	NA	0	0	0	0	0	FALSE	FALSE	FALSE	FALSE	NOT	NOT	18	2.58025025	0.03649769	0	0	0.226383604	4.949467676	5.375261127	0.458458075	1.548488669	3.354931742
CG10992	X	NA	0	0	0	0	0	FALSE	FALSE	FALSE	FALSE	NOT	NOT	17	2.86843408	4.315149038	0.086890715	1.41012994	0	2.519251542	0	0	0.686957407	1.358055319
CG10993	X	NA	0	0	0	0	0	FALSE	FALSE	TRUE	TRUE	NOT	NOT	15	2.87692184	1.694042789	0	3.488015673	2.638791867	4.038762333	0.530018666	2.267533384	10.32963004	4.191558397
CG10996	X	NA	0	0	0	0	0	FALSE	FALSE	FALSE	FALSE	INPEAK	INPEAK	14	2.97226536	37.86405668	40.27028653	34.85835479	22.77548342	20.13604627	5.561845505	4.703544255	10.19829226	2.502922142
CG10997	X	NA	0	0	0	0	0	FALSE	FALSE	FALSE	FALSE	NOT	NOT	10	3.08495728	0.854737284	0	0.036181424	0.07010813	1.530641891	2.361782916	0.064151514	8.533446054	0.147952013
CG1100	3R	NA	0	0	0	0	0	FALSE	FALSE	FALSE	FALSE	NOT	NOT	17	0	0.130310067	0	0.883479356	0	0.757614656	1.901842574	0.135891588	7.964450441	0.323407307
CG11001	2R	NA	0	0	0	0	0	FALSE	FALSE	FALSE	FALSE	NOT	NOT	16	4.70062092	0	0	0.425599476	0	0	0.578894403	0	0.507734961	0
CG11006	3L	NA	0	0	0	0	0	FALSE	FALSE	FALSE	FALSE	NOT	NOT	15	2.77400438	0.437438393	0.607474135	0.956792156	0	0.764283665	3.148118702	0.949400487	1.581782767	0.945655209
CG11007	2R	NA	0	0	0	0	0	FALSE	FALSE	FALSE	FALSE	NOT	NOT	13	2.1667036	0	0	0	0	1.608016253	0.929875305	0.380620842	7.065226902	1.931879608
CG11009	3L	NA	0	0	0	0	0	FALSE	FALSE	FALSE	FALSE	NOT	NOT	12	3.3293836	0.264765946	0.915545986	0	0.120043695	0.001314523	0.270977344	0	0.780335059	0.433299588
CG1101	3R	321	0	1	2	2	3	FALSE	FALSE	FALSE	FALSE	INPEAK	INPEAK	17	0.16029867	0	0	2.152417779	0	0	1.287402483	0.344515574	0	3.108175216
CG11010	3L	NA	0	0	0	0	0	FALSE	FALSE	FALSE	FALSE	NOT	NOT	14	3.37250888	0	0	0.044986578	0.118248034	6.062432724	4.257937473	0.345137257	10.41135758	0.315636403
CG11012	2L	NA	0	0	0	0	0	FALSE	FALSE	FALSE	FALSE	NOT	NOT	7	0.0340233	NA	NA	NA	NA	NA	NA	NA	NA	NA
CG11015	2L	NA	0	0	0	0	0	FALSE	FALSE	FALSE	FALSE	NOT	NOT	8	3.428984	0	1.08094161	3.179652511	0	4.463236634	0.167520815	0.612932996	0	0.315037797
CG11018	2R	NA	0	0	0	0	0	FALSE	FALSE	FALSE	FALSE	NOT	NOT	17	1.29836308	0	0.994029161	0.030248524	0.289071053	0	0.095432026	1.720797911	0.610798333	0.794882196
CG11019	2L	NA	3	3	3	3	3	FALSE	FALSE	FALSE	FALSE	INPEAK	INPEAK	11	0.1567309	0.651269747	0.13737683	0.45876721	0.171649064	2.55470133	1.173799091	0.429364795	9.730785247	0.262733752
CG11020	2L	NA	0	0	0	0	0	TRUE	TRUE	FALSE	FALSE	NOT	NOT	9	2.28743492	NA	NA	NA	NA	NA	NA	NA	NA	NA
CG11024	2L	NA	0	0	0	0	0	FALSE	FALSE	FALSE	FALSE	NOT	NOT	19	3.91212736	0	0	0	0	7.145551051	3.168209038	0.275470008	1.213779792	0.650032901
CG11025	2R	NA	0	0	0	0	0	FALSE	FALSE	FALSE	FALSE	NOT	NOT	19	1.21917544	0	0.281931301	0.094446946	0	4.597750308	3.74300961	0.276580204	3.942058666	1.830262098
CG11029	2L	NA	0	0	0	0	0	FALSE	FALSE	FALSE	FALSE	NOT	NOT	11	1.39933257	3.023230314	0	7.424472871	0	15.07016946	7.110500423	1.992509629	26.47417236	0.761774768
CG11030	2L	NA	0	0	0	0	0	FALSE	FALSE	FALSE	FALSE	NOT	NOT	11	1.39933257	0.323924975	0.745337205	0.091934107	0	2.248732169	2.455867388	0.18560023	3.336180751	0.309863984
CG11033	3R	NA	0	0	0	0	0	FALSE	FALSE	FALSE	FALSE	NOT	NOT	12	1.631878	0.928473126	0	1.266731049	0.060153531	6.29876728	3.920200386	2.063459876	12.86801216	1.203525715
CG11034	2L	1080	0	0	1	1	1	FALSE	FALSE	FALSE	FALSE	NOT	NOT	8	1.41179345	1.736439117	0.574698991	2.465121803	2.04166702	17.99433677	8.173547596	4.339618921	27.43104104	1.217944169
CG11035	3R	9705	0	0	0	0	1	FALSE	FALSE	FALSE	FALSE	NOT	NOT	17	1.806227	0	0.230684532	0.301233201	3.615899708	3.120744256	2.970670371	0	5.250610576	1.418239133
CG11037	3L	NA	0	0	0	0	0	FALSE	FALSE	FALSE	FALSE	NOT	NOT	10	0.14206158	6.246351537	1.324508219	0.150744174	5.051760317	16.74269269	4.834446556	7.529990767	28.44170664	2.196902976
CG1104	3R	6256	0	0	0	0	2	FALSE	FALSE	FALSE	FALSE	NOT	NOT	15	0.16493117	1.443956882	0.552602966	2.454998169	0	7.493149953	4.447696304	2.057670847	18.83476415	2.074379975
CG11041	2R	NA	0	0	0	0	0	FALSE	FALSE	FALSE	FALSE	NOT	NOT	1	2.5832338	0	6.7978794	0	14.52496587	6.614002215	1.253494043	2.708543655	18.48015056	0
CG11043	2L	NA	0	0	0	0	0	FALSE	FALSE	FALSE	FALSE	NOT	NOT	8	3.43494688	0	0	0	0	12.36205898	2.91463988	0.489639326	10.3174771	0
CG11044	2R	NA	0	0	0	0	0	FALSE	FALSE	FALSE	FALSE	NOT	NOT	17	4.11277624	0.4637764	0.958487167	3.331826868	0.714715644	8.609325399	0.529988136	1.678322235	12.15792792	5.317146666
CG11048	2R	NA	0	0	0	0	0	FALSE	FALSE	FALSE	FALSE	NOT	NOT	21	4.19919598	0.018513531	0	0	0.060392117	6.42204821	3.851925326	2.138081874	18.62354883	0.987754671
CG1105	3R	3455	0	0	0	2	2	FALSE	FALSE	FALSE	FALSE	NOT	NOT	15	0.17359122	2.328830669	4.544232672	4.204961255	1.237707862	25.66519691	11.44408657	2.614467796	20.61922976	1.020387803
CG11050	2L	NA	0	0	0	0	0	FALSE	FALSE	FALSE	FALSE	NOT	NOT	11	3.62342528	0.018294002	0.008550735	0.359494411	0	0.34613511	1.282964519	0.544774703	4.395484505	0
CG11051	3L	NA	0	0	0	0	0	FALSE	FALSE	FALSE	TRUE	NOT	NOT	10	1.61783514	0	0.084621963	0	4.052169765	0	0.551109373	0.438784911	4.603858558	1.300139707
CG11052	3R	NA	0	0	0	0	0	FALSE	FALSE	TRUE	TRUE	NOT	NOT	19	1.76902413	0	0	0	0.060817166	0	0.070502727	0.486941951	1.21584041	0.826621758
CG11055	2R	NA	0	0	0	0	0	FALSE	FALSE	FALSE	FALSE	NOT	NOT	22	4.51163074	0.717859809	1.559474055	0.168052884	0	3.319603731	4.801039638	1.710068114	5.394229165	0.227156716
CG11060	2R	NA	0	0	0	0	0	FALSE	FALSE	FALSE	FALSE	NOT	NOT	11	0.40252849	3.060345235	2.455497108	2.881142705	2.991778289	11.20993451	7.01287541	2.619195783	21.91970746	1.649066275
CG11061	2R	3683	0	0	0	1	1	FALSE	FALSE	FALSE	FALSE	NOT	NOT	17	2.36720043	0.118785069	0	0.797103567	0.103526883	4.460887665	2.844100857	2.030250766	2.681442358	1.392194754
CG11063	X	NA	0	0	0	0	0	FALSE	FALSE	FALSE	FALSE	NOT	NOT	9	3.1303096	NA	NA	NA	NA	NA	NA	NA	NA	NA
CG11068	X	NA	0	0	0	0	0	FALSE	FALSE	FALSE	FALSE	NOT	NOT	3	4.98489972	10.23986923	23.43356261	30.8438242	29.61423563	43.28819865	10.92119966	4.743657482	21.58924506	4.05946176
CG11069	3R	NA	0	0	0	0	0	FALSE	FALSE	FALSE	FALSE	NOT	NOT	24	2.98524932	1.245720398	0.619250242	0.006109473	2.978758191	6.678576361	1.767947214	1.444822489	3.202821055	0
CG11070	2L	NA	0	0	0	0	0	FALSE	FALSE	FALSE	FALSE	NOT	NOT	18	3.5242958	0.038095479	0.097946223	0.17498503	0.038468795	4.479591687	5.876072317	2.819734468	10.18398567	0.347202655
CG11073	2R	NA	0	0	0	0	0	FALSE	FALSE	FALSE	FALSE	NOT	NOT	20	2.57727627	0.15548557	0	1.448203645	0	5.132926144	4.727016356	0.462587277	9.81316181	2.223179272
CG1108	3R	5240	0	0	0	0	2	FALSE	FALSE	FALSE	FALSE	NOT	NOT	14	0.6453005	4.697914283	1.17716969	0	0.136508527	8.485538586	2.649704588	3.161987396	22.1908492	2.379784318
CG11084	2R	NA	4	4	4	4	5	FALSE	FALSE	FALSE	FALSE	NOT	NOT	10	0.38482346	2.269223952	0.196099833	3.502913659	0.462715738	10.54549165	6.00401848	0.425578445	15.02581753	2.86704668
CG11085	X	NA	0	0	0	0	0	FALSE	TRUE	FALSE	TRUE	INPEAK	INPEAK	11	4.09488832	30.77022995	43.39189039	38.44104999	20.42302369	45.54237901	15.57253396	2.647674287	37.16888082	2.931740859
CG11086	2R	8275	0	0	0	0	1	FALSE	FALSE	FALSE	FALSE	NOT	NOT	6	0.27690502	3.559158795	0	0.069029185	0.351764044	4.071264722	2.261589112	0	9.057428389	0.509420856
CG11089	3R	NA	0	0	0	0	0	FALSE	FALSE	FALSE	FALSE	NOT	NOT	NA	2.98708706	0.957431097	0	0	0.0528471	4.012308342	2.628667283	1.440144673	2.735757696	0.355836093
CG1109	3R	NA	0	0	0	0	0	FALSE	FALSE	FALSE	FALSE	NOT	NOT	20	0	1.602349989	0	0.299641466	0	1.605819091	3.244788191	1.421451467	2.038361046	0.291209033
CG11092	X	NA	0	0	0	0	0	FALSE	FALSE	FALSE	FALSE	NOT	NOT	9	3.1303096	0	0	0.262602797	0.019316832	3.161944499	2.096681032	0.438115678	3.352731118	1.164420922
CG11094	3R	NA	2	2	2	2	4	FALSE	FALSE	FALSE	FALSE	NOT	INPEAK	13	0.90033729	22.61938042	60.34315915	62.85940011	32.26149388	85.19060927	25.1058479	4.438608978	40.61949455	8.373519381
CG11095	X	NA	0	0	0	0	0	FALSE	FALSE	FALSE	FALSE	NOT	INPEAK	10	3.06815872	0	0	0.577815082	0	6.309588569	2.787880294	0	0.073263554	1.681425463
CG11098	2L	NA	0	0	0	0	0	FALSE	FALSE	FALSE	FALSE	NOT	NOT	18	3.7120048	0	0	1.693055368	0.540162094	2.441984514	2.718740027	1.117383586	3.803987935	0.481589954
CG11099	2R	NA	0	0	0	0	0	FALSE	FALSE	FALSE	FALSE	NOT	NOT	18	4.13498458	1.089889508	0.473136677	0	0.10758851	7.157338025	3.634904871	1.617225771	21.61758365	1.243519477
CG11101	2R	NA	0	0	0	0	0	FALSE	FALSE	FALSE	FALSE	NOT	NOT	6	0.30025662	NA	NA	NA	NA	NA	NA	NA	NA	NA
CG11103	X	NA	0	0	0	0	0	FALSE	FALSE	FALSE	FALSE	NOT	NOT	16	2.87692184	3.124997893	0	1.429277728	0	7.469703112	6.982719943	0	1.926028721	4.768632898
CG11106	X	422	0	1	1	1	1	FALSE	FALSE	FALSE	TRUE	NOT	NOT	7	3.4859655	0	0	0	0.583523682	5.281336472	4.630225213	1.978895483	1.531889516	1.577929328
CG11107	2R	3124	0	0	0	1	3	FALSE	FALSE	FALSE	FALSE	NOT	NOT	12	1.15379155	0	0.062877448	3.019366329	0.017431354	4.093485796	3.808129908	0.979626807	3.21801936	1.013001759
CG11110	2R	NA	0	0	0	0	0	FALSE	FALSE	FALSE	FALSE	NOT	NOT	20	6.12121594	0.109079167	0	0	0	0	5.38698408	0	0.373769858	0.587096924
CG11111	X	NA	0	0	0	0	0	FALSE	FALSE	FALSE	FALSE	INPEAK	INPEAK	16	2.74056784	0.900295672	0.466080223	0.28522194	0.369033116	15.21532196	5.016500172	0.54927287	5.996224699	0.918685568
CG11112	2R	4052	0	0	0	1	3	FALSE	FALSE	FALSE	FALSE	NOT	NOT	17	1.38723351	0	6.10249977	0.002383021	2.97370762	0	0	0.062338173	2.187383666	0.018780673
CG11113	2R	5168	0	0	0	0	3	FALSE	FALSE	FALSE	FALSE	NOT	NOT	17	1.40347097	0	2.038062871	0.028294052	7.708704148	0.087294437	0.633279958	0.099265417	0	0
CG1112	3R	2183	0	0	0	1	1	FALSE	FALSE	FALSE	FALSE	NOT	NOT	15	0.64434431	0.319980983	0.291650204	0	0.751603683	0.632130818	3.060215362	2.560032952	18.70885173	0.793749299
CG11120	3R	2026	0	0	0	1	1	FALSE	FALSE	FALSE	FALSE	NOT	NOT	15	2.93855808	0.093442154	0.409303826	0.185740446	1.975659802	6.274893055	1.23753681	0.67452294	3.005279036	0.102008249
CG11121	2R	76	0	1	1	1	1	FALSE	FALSE	FALSE	FALSE	NOT	INPEAK	22	1.40664362	20.12637728	39.42608629	77.22698295	31.77419967	87.26204862	29.25440577	7.944241813	66.01237908	8.369316647
CG11122	X	9298	0	0	0	0	1	FALSE	FALSE	FALSE	FALSE	NOT	NOT	19	3.20262224	0.673178303	0	0.6688459	0	1.951070938	3.240399807	0.087987704	7.610379551	0.171273094
CG11123	2R	1510	0	0	1	1	1	FALSE	FALSE	FALSE	FALSE	NOT	NOT	22	2.04021369	0	0	2.440866125	0	5.911770778	3.655143628	2.34275149	9.263911472	0
CG11124	2R	3681	0	0	0	1	3	FALSE	FALSE	FALSE	FALSE	NOT	NOT	21	2.07288385	0	0	0	0	9.535885468	7.85733559	0.839461451	2.630984252	0.261671837
CG11125	2R	4195	0	0	0	2	3	FALSE	FALSE	FALSE	FALSE	NOT	NOT	22	2.13568605	0	0	0.917747447	0.159325902	4.524944435	1.655697621	0.381768461	6.086705226	0
CG11127	2R	3640	0	0	0	1	3	FALSE	FALSE	FALSE	FALSE	NOT	NOT	19	2.37891904	0.220287385	0	0	0	4.373867054	4.607595074	2.056310433	2.482026978	2.772992128
CG11129	X	NA	0	0	0	0	0	FALSE	FALSE	FALSE	FALSE	INPEAK	INPEAK	16	2.74056784	1.91318658	0	3.193565627	0	16.2196097	5.556698695	0.918461584	34.40116822	4.855627392
CG1113	3R	NA	0	0	0	0	0	FALSE	FALSE	FALSE	FALSE	NOT	NOT	15	0	NA	NA	NA	NA	NA	NA	NA	NA	NA
CG11130	X	NA	0	0	0	0	0	FALSE	FALSE	FALSE	FALSE	NOT	NOT	16	2.71779688	0	0.125828426	0	0.156986916	4.936226239	2.254928057	0.045333109	0.338801869	0
CG11132	2R	NA	0	0	0	0	0	FALSE	FALSE	FALSE	FALSE	NOT	NOT	21	6.17267847	5.137691153	0	4.597979072	0	3.238165657	3.105330989	0.093083721	3.534647665	0
CG11134	X	NA	0	0	0	0	0	FALSE	FALSE	FALSE	FALSE	NOT	NOT	15	2.52348305	0.665052852	0	0	0	4.5901638	4.348234992	0	6.042459078	0.121071576
CG11136	2R	NA	0	0	0	0	0	FALSE	FALSE	FALSE	FALSE	NOT	NOT	20	6.46631072	2.430022303	0.061416807	0.167945419	0.003873329	4.806009961	4.551692357	2.265774661	12.51630932	2.592913795
CG11138	X	NA	0	0	0	0	0	FALSE	FALSE	FALSE	FALSE	NOT	NOT	8	2.23463712	0.930536767	0.565533713	1.939826886	0.215765744	0.048618674	1.074026833	0.004956826	3.236822531	0.237245856
CG11139	2R	5287	0	0	0	0	1	FALSE	FALSE	FALSE	FALSE	NOT	NOT	20	2.32435508	0.930572827	0	2.643890047	0	8.225539972	0.736417401	0.935633677	13.5325289	0.874578963
CG11140	2R	7148	0	0	0	0	1	FALSE	FALSE	FALSE	FALSE	NOT	NOT	22	2.23169408	0.253361675	0.343715897	0.726195562	0.142147681	11.5328226	4.162628963	1.519958993	10.07981023	0.991185138
CG11141	2R	700	0	1	1	1	3	FALSE	FALSE	FALSE	FALSE	NOT	NOT	19	2.37602649	0.707584858	0	0.632181292	0	2.652206256	4.289760247	2.286285499	11.15946079	1.562992059
CG11142	2L	NA	0	0	0	0	0	FALSE	FALSE	FALSE	FALSE	NOT	NOT	14	1.32117745	1.046070964	0	0.102813865	0	10.94043362	3.333510076	0.098726663	5.611401654	0.008043327
CG11143	2R	578	0	1	3	3	3	FALSE	FALSE	FALSE	FALSE	NOT	NOT	18	2.13568605	1.026073761	0	0.027114146	0.084930257	12.93401652	7.708044111	2.105935558	13.85967846	1.772891201
CG11145	2R	6355	0	0	0	0	1	FALSE	FALSE	FALSE	FALSE	NOT	INPEAK	22	1.40664362	9.464572735	41.06923336	70.52229336	60.22423739	98.14591472	21.83992111	15.61341253	82.05378749	7.991166287
CG11147	2L	NA	0	0	0	0	0	FALSE	FALSE	FALSE	FALSE	NOT	NOT	11	1.39933257	0.286418029	0.76186314	0	0.262512609	10.76339966	1.287899383	1.294934258	10.58411737	0.888121636
CG11149	2L	NA	0	0	0	0	0	FALSE	FALSE	FALSE	FALSE	NOT	NOT	10	1.87206437	0.654873759	0.245257185	1.407979538	1.205116891	9.543684602	5.241997949	2.999114802	25.04360899	0.548840008
CG1115	3R	230	0	1	1	1	1	FALSE	FALSE	FALSE	FALSE	NOT	NOT	15	0	0.094594916	0.66393629	0	0	1.19274858	0.475467528	2.54466189	0.272884623	0.411744589
CG11151	X	NA	0	0	0	0	0	FALSE	FALSE	FALSE	FALSE	NOT	NOT	16	2.5293095	0.044899333	0	0.241439683	0	2.248948683	0.52663651	0.744925872	0.013829814	0.233321678
CG11156	X	NA	0	0	0	0	0	FALSE	FALSE	FALSE	FALSE	NOT	NOT	16	2.33323915	0.341937384	0	0.20383965	0	1.181196281	1.622777938	0.493833134	2.821541693	0.31276259
CG11158	X	NA	0	0	0	0	0	FALSE	FALSE	FALSE	FALSE	NOT	NOT	12	1.88789005	0.39574566	0.235923413	0.220136115	0	8.70483733	2.26969938	0.75105604	7.798513704	0.716341031
CG11159	2R	NA	0	0	0	0	0	FALSE	FALSE	FALSE	FALSE	NOT	NOT	20	6.53815909	1.397088996	0.956709376	0	0	7.602470506	3.133010482	1.389102881	6.875945137	0
CG1116	3R	4330	0	0	0	1	1	FALSE	FALSE	FALSE	FALSE	NOT	NOT	14	0	0.855728708	0	0.839856387	0	2.490772134	2.708011092	0	4.786178169	0.105814885
CG11160	X	NA	0	0	0	0	0	FALSE	FALSE	FALSE	TRUE	NOT	NOT	9	3.90240184	1.802818006	0.903450539	2.229911858	0.709578869	13.78129219	5.313879766	1.750489376	23.34392459	5.53259308
CG11162	X	NA	0	0	0	0	0	FALSE	FALSE	FALSE	FALSE	NOT	NOT	11	1.8256002	NA	NA	NA	NA	NA	NA	NA	NA	NA
CG11164	X	NA	0	0	0	0	0	FALSE	FALSE	FALSE	FALSE	NOT	NOT	10	1.7552922	0	0	0	0	9.73440637	2.597554408	4.261506643	14.40858496	0
CG11165	2R	NA	0	0	0	0	0	FALSE	FALSE	FALSE	FALSE	NOT	NOT	27	0.75663904	0	0	0.295325014	0.359845634	20.15071696	2.968510856	3.844623996	40.26559696	0.427585372
CG11166	2R	159	0	2	3	3	3	FALSE	FALSE	FALSE	FALSE	NOT	NOT	17	1.40664362	0.051326831	0.308759861	1.298506261	0.016099855	2.545005527	2.431445663	1.106355478	2.734177082	1.785310173
CG11168	3R	4797	0	0	0	1	1	FALSE	FALSE	FALSE	FALSE	NOT	NOT	15	2.94263904	0.446354281	0	0	0.186473047	9.221861872	3.572941708	0.389948105	10.61536675	0.686313343
CG11170	2R	NA	0	0	0	0	0	FALSE	FALSE	FALSE	FALSE	NOT	NOT	21	2.220834	0.326304614	0	0	0	5.235997613	1.974900151	0.703633196	1.75259916	0
CG11172	X	NA	0	0	0	0	0	FALSE	FALSE	FALSE	FALSE	INPEAK	INPEAK	13	2.05796048	1.045364364	0.764325077	0.825392183	0.536610838	2.793950406	3.650939286	0.617326438	5.07086126	0.667079769
CG11173	2R	NA	0	0	0	0	0	FALSE	FALSE	FALSE	FALSE	NOT	NOT	28	2.58355577	0.163116233	0	0	0	9.950271754	1.462719522	0.218698011	0	1.510819017
CG11175	2R	NA	0	0	0	0	0	FALSE	FALSE	FALSE	FALSE	NOT	NOT	20	5.77811288	0.004538624	0.014913622	1.355253645	0	2.395894898	2.083514953	0.89328016	16.8284464	1.814880294
CG11176	X	NA	0	0	0	0	0	FALSE	FALSE	FALSE	FALSE	NOT	NOT	9	2.14905656	0.705938354	0	0	0	0.310143469	1.350851327	0.705153591	6.701971451	0.733485024
CG11177	X	NA	0	0	0	0	0	FALSE	FALSE	FALSE	FALSE	NOT	NOT	8	2.23994924	1.224036632	0	0	0	0	1.420268404	0	0	1.284069749
CG11178	X	NA	0	0	0	0	0	FALSE	FALSE	FALSE	TRUE	NOT	NOT	9	2.29785044	0.72919578	0.293004266	0.232254649	0	3.724262297	3.755548338	0.149747883	9.39711418	2.865537974
CG11180	2R	NA	0	0	0	0	0	FALSE	FALSE	FALSE	FALSE	NOT	NOT	21	5.50064871	0.096659546	0.410749221	0	1.067956359	0	0	0.257836601	0.840515509	0
CG11181	2L	NA	0	0	0	0	0	FALSE	FALSE	FALSE	FALSE	NOT	INPEAK	NA	3.321882	0.032694762	0	0	0	3.041353887	3.16354583	0.710779905	15.42162156	0.495217221
CG11182	2R	4989	0	0	0	1	1	TRUE	TRUE	FALSE	FALSE	INPEAK	INPEAK	27	1.91224675	0	0.367262936	4.981793397	26.58864224	37.29089211	7.002545949	3.023294316	19.23397507	1.803921464
CG11183	2R	NA	0	0	0	0	0	FALSE	FALSE	FALSE	FALSE	NOT	NOT	28	1.9320685	0.553738404	0	3.667473975	0	5.269985267	5.024407319	0.488184605	7.499922816	1.897675448
CG11184	2R	NA	0	0	0	0	0	FALSE	FALSE	FALSE	FALSE	NOT	NOT	28	1.94349875	0.01136895	0	0.102462187	0	3.834647075	2.875431899	2.100197148	0.258494463	1.958478598
CG11188	2L	NA	0	0	0	0	0	FALSE	FALSE	FALSE	FALSE	NOT	NOT	17	2.2270428	0.009440397	0.15421304	2.163666809	0	1.020463106	3.632282195	0.445453039	0.090326126	0.785167974
CG1119	3R	1239	0	0	2	2	2	FALSE	FALSE	FALSE	FALSE	NOT	NOT	6	0.09154147	1.447108681	0.006257108	0.977693022	0.560976358	3.508963334	1.550172531	0.878337096	1.934891239	0.58293587
CG11190	X	NA	0	0	0	0	0	FALSE	FALSE	FALSE	FALSE	NOT	NOT	10	3.9374748	0.716145288	0	0.197611319	0	1.787997082	2.188555008	1.819683516	6.621110934	0.179866973
CG11191	2R	1199	0	0	1	1	2	FALSE	FALSE	FALSE	FALSE	NOT	NOT	15	0.50013056	2.49174203	0	8.29344166	7.617481757	49.24054692	14.81949644	4.45142927	53.10425546	5.226817959
CG11192	2R	6274	0	0	0	0	1	FALSE	FALSE	FALSE	TRUE	NOT	NOT	9	5.2545268	4.691445942	0	0	0	4.692525855	5.157458085	1.89850512	10.80982602	0
CG11194	2R	45	0	2	2	2	2	FALSE	FALSE	FALSE	FALSE	NOT	NOT	18	0.505955	2.128355921	0.122762944	10.4511215	3.276979412	34.94699771	18.29905014	1.911092293	54.86642786	6.29913453
CG11196	2R	305	0	1	1	2	2	FALSE	FALSE	FALSE	FALSE	NOT	NOT	19	0.50763116	3.22449377	0.537518734	8.60581932	6.87617416	36.34854614	10.42968492	6.264728754	38.35977801	5.952797186
CG11198	2R	8049	0	0	0	0	1	FALSE	FALSE	FALSE	FALSE	NOT	NOT	24	0.52269068	2.541188504	1.770809534	2.634765457	0.786535364	16.7241901	6.94667289	2.095693572	11.94280103	0.397153963
CG11199	2L	NA	0	0	0	0	0	FALSE	FALSE	FALSE	FALSE	NOT	NOT	13	2.1309046	0.540744312	0.151447165	0.517017214	0.203138402	4.178660332	3.786942123	0.888864217	4.857361162	0.337013937
CG1120	3L	NA	0	0	0	0	0	FALSE	FALSE	FALSE	FALSE	NOT	NOT	11	4.316752	0	0.690216234	0	0.92940759	1.649211556	1.653213362	0.483710743	0	0
CG11200	2R	NA	0	0	0	0	0	FALSE	FALSE	FALSE	FALSE	NOT	NOT	22	4.8889136	0	0	1.17093707	0.563240436	5.775660393	1.412321916	1.793236047	7.635160085	0
CG11201	2L	NA	0	0	0	0	0	FALSE	FALSE	FALSE	FALSE	NOT	NOT	13	1.87069648	NA	NA	NA	NA	NA	NA	NA	NA	NA
CG11202	X	NA	0	0	0	0	0	FALSE	FALSE	FALSE	FALSE	NOT	NOT	20	3.44288736	NA	NA	NA	NA	NA	NA	NA	NA	NA
CG11205	2R	3354	0	0	0	1	1	FALSE	FALSE	FALSE	FALSE	INPEAK	INPEAK	18	1.56943207	0.06406078	0	2.666189544	0	5.465591157	4.665968518	2.082243147	2.891521013	1.885794821
CG11206	2R	NA	3	3	3	3	3	FALSE	FALSE	FALSE	FALSE	NOT	NOT	11	1.18468022	1.156424165	0.236225635	0.562838086	0.216004056	4.598074558	3.663761706	0.974723114	14.35935806	1.291558012
CG11207	X	NA	0	0	0	0	0	FALSE	FALSE	FALSE	FALSE	NOT	NOT	14	0.82288609	0.832700758	0	0.727333853	0	3.368440025	2.776723361	0.053746564	14.08262629	1.263476103
CG11208	2R	NA	0	0	0	0	0	FALSE	FALSE	FALSE	FALSE	NOT	NOT	21	4.26987406	1.102686656	0	0	0	3.221817067	5.054583486	0.112580288	9.268217237	2.742364117
CG11209	2R	NA	0	0	0	0	0	FALSE	FALSE	FALSE	FALSE	NOT	NOT	21	4.31429074	NA	NA	NA	NA	NA	NA	NA	NA	NA
CG1121	3R	1661	0	0	1	1	1	FALSE	FALSE	FALSE	FALSE	NOT	NOT	15	0.58066433	0.053660519	0.316025693	0.637587987	3.004730824	1.212410883	0.939839533	1.877282299	14.4667916	4.600400797
CG11210	2R	4739	0	0	0	1	1	FALSE	FALSE	FALSE	FALSE	NOT	NOT	21	0.7683776	0.001925355	0.674136893	0.077611185	0	5.065508612	2.888444183	0.947285364	3.130242004	0.045922092
CG11213	X	NA	0	0	0	0	0	FALSE	FALSE	FALSE	FALSE	NOT	NOT	18	3.16693988	0	0	2.963994141	0	12.08241963	7.250774119	2.434030206	30.32608496	7.426099265
CG11217	2R	556	0	1	1	1	2	FALSE	FALSE	FALSE	FALSE	NOT	NOT	18	0.80928541	0	1.766763949	1.277929708	0.031037907	22.34605782	4.853886582	0.666986798	0	0.097381492
CG11218	2R	NA	0	0	0	0	0	FALSE	FALSE	FALSE	FALSE	NOT	NOT	14	0.9827496	0	0	0	0	17.25354932	2.761674615	0.347207136	8.887752984	0
CG11219	X	NA	0	0	0	0	0	FALSE	FALSE	FALSE	FALSE	NOT	NOT	11	2.99702794	1.116355539	0.422507636	0.065725051	0.011638731	4.076084153	3.670068064	0.007724898	4.854611031	2.028178663
CG11221	2L	NA	0	0	0	0	0	FALSE	FALSE	FALSE	FALSE	NOT	NOT	12	1.6303844	0.163312831	0.411662168	0.085331013	0.2584137	5.31539204	4.061090905	2.627098749	28.4775673	1.59053249
CG11228	2R	NA	0	0	0	0	0	FALSE	FALSE	FALSE	FALSE	NOT	NOT	14	2.17214128	0.059475834	0.587142218	0.920318208	0	1.974141827	3.813970112	1.523020865	3.622596478	0.212142166
CG11236	2L	NA	0	0	0	0	0	FALSE	FALSE	FALSE	FALSE	NOT	NOT	10	2.53156465	5.046463219	0.701550969	3.459230712	15.48709818	28.06719275	9.782463792	5.805445916	30.12134047	2.26742254
CG11237	2R	NA	0	0	0	0	0	FALSE	FALSE	FALSE	FALSE	NOT	NOT	17	2.1909091	0	0.307269242	0	0	5.655422373	2.208524794	1.054272942	12.01754283	0.701408591
CG1124	3R	6309	0	0	0	0	1	FALSE	FALSE	FALSE	FALSE	NOT	NOT	7	0.06393504	0.207234858	0.861748254	0.536474932	2.095968076	1.055291615	1.736168232	4.823180146	14.53841144	0.673350152
CG11242	2R	NA	0	0	0	0	0	FALSE	FALSE	FALSE	FALSE	NOT	NOT	17	2.22480658	1.448253959	0.420371626	0	0	0	0	1.171656233	0	0.833661635
CG11246	3L	1141	0	0	1	2	3	FALSE	FALSE	FALSE	FALSE	NOT	NOT	17	0.92621251	2.978712315	0.126645665	6.328572118	0	11.50297707	4.618110229	0.180824471	1.182030221	5.907547393
CG11247	3L	2029	0	0	0	2	3	FALSE	FALSE	FALSE	FALSE	NOT	NOT	18	0.92491615	0.012135083	0.147007278	0	0.730173312	2.60965163	2.24035996	0.408636558	2.084236827	4.121722947
CG11248	3L	NA	0	0	0	0	0	FALSE	FALSE	FALSE	FALSE	NOT	NOT	14	0.53368966	1.648605476	0.020643618	0	0.211817775	1.265472852	2.198159589	1.065041971	4.760832501	1.016045125
CG11249	3L	NA	0	0	0	0	0	FALSE	FALSE	FALSE	FALSE	NOT	NOT	12	0.42952381	3.407768392	1.644345431	0.16687143	1.228744648	12.99911183	6.158372134	4.591584263	25.15050251	2.642717554
CG11251	3L	NA	0	0	0	0	0	FALSE	FALSE	FALSE	FALSE	NOT	NOT	9	1.9733363	0.483143104	4.37836569	19.44889629	24.74973101	34.03523579	6.84249652	1.102660491	40.72562539	4.64846053
CG11253	3L	NA	0	0	0	0	0	FALSE	FALSE	FALSE	FALSE	NOT	NOT	18	2.13911376	0	0	0.417442461	0	7.903762354	0.818827759	2.938739323	3.751525853	1.727365625
CG11255	3L	NA	0	0	0	0	0	FALSE	FALSE	FALSE	FALSE	NOT	NOT	20	2.1404244	0.357143362	0.834175101	0.490874234	0.15347551	7.261467308	1.710018508	1.160470268	0.798993868	0
CG11257	2R	NA	0	0	0	0	0	FALSE	FALSE	FALSE	FALSE	NOT	NOT	13	3.67412896	0.513397489	0	0	0.004128702	2.811153165	3.973893249	0.092802846	0.148985852	0
CG11258	3L	NA	0	0	0	0	0	FALSE	FALSE	FALSE	FALSE	NOT	NOT	20	2.16957852	0.174591554	0	1.7357233	1.240910804	6.209545529	0.089444863	0	0	0.41357777
CG11259	3L	5336	0	0	0	0	1	FALSE	FALSE	FALSE	FALSE	INPEAK	INPEAK	21	2.19906792	0.539679812	0.800320695	0.689038759	6.597768279	4.167661004	2.537846322	0.896219493	2.629933215	1.271626665
CG1126	3R	NA	0	0	0	0	0	FALSE	FALSE	FALSE	FALSE	NOT	NOT	10	0	2.027112015	0	1.042384584	0	10.22621164	5.749509094	2.337553276	4.485395599	0.504037308
CG11261	3L	2759	0	0	0	1	1	FALSE	FALSE	FALSE	FALSE	NOT	NOT	18	2.3233425	0.069587982	0.6533658	0.072806128	2.503953771	0.950381181	0.135014582	3.372166455	4.822643358	0.221463686
CG11262	3L	9080	0	0	0	0	1	FALSE	FALSE	FALSE	TRUE	NOT	NOT	18	2.51351484	0.0425417	0	0	0.668123016	11.71399932	5.505851163	2.607304458	21.41926082	1.732968474
CG11263	3L	177	0	1	1	1	1	TRUE	TRUE	FALSE	FALSE	INPEAK	INPEAK	18	2.3233425	2.557409146	0.169584048	6.27829595	1.638929352	5.938815038	1.273177898	8.949371287	78.16643623	3.721880677
CG11265	X	NA	0	0	0	0	0	FALSE	FALSE	FALSE	FALSE	NOT	NOT	11	2.91995452	0.113227336	0.108364475	0	0	1.881202482	1.775400051	0.774044308	8.663867387	0.097288093
CG11266	2L	NA	0	0	0	0	0	FALSE	FALSE	FALSE	FALSE	NOT	NOT	15	8.78765981	NA	NA	NA	NA	NA	NA	NA	NA	NA
CG11267	3L	9410	0	0	0	0	1	FALSE	FALSE	FALSE	FALSE	INPEAK	INPEAK	20	2.17716042	0	1.40566563	0	0	0.202074766	4.11872791	2.416505189	0	1.722128719
CG11268	3L	NA	0	0	0	0	0	FALSE	FALSE	FALSE	FALSE	NOT	NOT	20	2.15910864	0	0	0	0.116873796	0.404390389	0.904779652	0.049226762	1.803866632	1.714012402
CG11269	2R	NA	0	0	0	0	0	FALSE	FALSE	FALSE	FALSE	NOT	NOT	20	2.34022419	0.025935635	0	6.891540514	3.008414218	2.192146365	5.264862349	9.23184269	23.40216895	0
CG11271	3L	NA	0	0	0	0	0	FALSE	FALSE	FALSE	FALSE	NOT	NOT	18	2.13911376	0	1.215704727	0.914972146	0	1.683297465	0	0	0	1.394673887
CG11271	3L	NA	0	0	0	0	0	FALSE	FALSE	FALSE	FALSE	NOT	NOT	18	2.13911376	0	1.215704727	0.914972146	0	1.683297465	0	0	0	1.394673887
CG11274	3L	NA	0	0	0	0	0	FALSE	FALSE	FALSE	FALSE	NOT	NOT	19	2.00820216	0.929956887	0.14648907	0.165770674	0	2.480774763	1.213788787	0.126735554	3.508960294	0.534474261
CG11275	2R	NA	0	0	0	0	0	FALSE	FALSE	FALSE	FALSE	NOT	NOT	20	2.220834	2.310948259	0	0.315289334	0	2.942134153	1.359243401	1.102196048	7.183764672	1.69225991
CG11276	3L	NA	0	0	0	0	0	FALSE	FALSE	FALSE	FALSE	NOT	NOT	20	1.99759512	0	0	0.088204047	0	4.759259371	1.898131757	1.516043975	1.138853319	0
CG11278	3L	NA	0	0	0	0	0	FALSE	FALSE	FALSE	FALSE	NOT	NOT	20	1.9565157	0.311467566	0.062820374	0	0	1.455744015	2.496378233	0.227487772	10.25887882	0.355376347
CG11279	3L	NA	0	0	0	0	0	FALSE	FALSE	FALSE	FALSE	NOT	NOT	19	1.9565157	0	0	0	0	0	0	0.108401381	0	0.244344367
CG1128	3R	NA	0	0	0	0	0	FALSE	FALSE	FALSE	FALSE	NOT	NOT	15	0.38237153	NA	NA	NA	NA	NA	NA	NA	NA	NA
CG11280	3L	NA	0	0	0	0	0	FALSE	FALSE	FALSE	FALSE	NOT	NOT	3	2.0727767	2.164912226	2.819764236	11.04888861	10.07314977	38.77033618	17.39959465	6.503595584	30.09483964	4.93397091
CG11281	3L	NA	0	0	0	0	0	FALSE	FALSE	FALSE	FALSE	NOT	NOT	2	2.150817	NA	NA	NA	NA	NA	NA	NA	NA	NA
CG11282	3L	NA	0	0	0	0	0	FALSE	FALSE	FALSE	FALSE	NOT	NOT	7	2.1496579	2.096441769	1.157765181	0.649804176	2.359116901	8.069621332	5.736004335	2.058425351	8.619164186	1.622551276
CG11284	X	NA	0	0	0	0	0	FALSE	FALSE	FALSE	FALSE	NOT	NOT	10	7.05646428	0.029434115	0.233015836	0	0.124593091	5.9708182	1.339751266	0.843195169	3.589405316	0.038753732
CG11286	3R	6036	0	0	0	0	1	FALSE	FALSE	FALSE	FALSE	NOT	NOT	16	0.48375141	0.656906017	5.907395753	0	4.058009194	2.516437562	0	5.081749393	15.35656042	0.391163233
CG11289	2L	NA	0	0	0	0	0	FALSE	FALSE	FALSE	FALSE	NOT	NOT	12	9.0384324	0.290713269	0.470690948	2.314999687	6.121586967	9.225732636	3.291219299	1.320657518	24.22902846	1.937641081
CG1129	3R	NA	0	0	0	0	0	FALSE	FALSE	FALSE	FALSE	INPEAK	INPEAK	10	0	3.667521608	0.078081428	0	0.994224001	6.509502454	1.207780536	1.073392634	3.367027183	0.120416729
CG11290	2R	NA	0	0	0	0	0	FALSE	FALSE	FALSE	FALSE	NOT	NOT	24	1.59407369	0.482976241	0	0.05738868	0.019871986	1.396325463	2.527794568	0.46408355	3.497011629	0.184644855
CG11291	2R	NA	0	0	0	0	0	FALSE	FALSE	FALSE	FALSE	NOT	NOT	17	2.32599834	0	0.27089091	0.236240763	0.045685185	3.489801946	0	0.76918743	11.86572011	0.013768983
CG11294	X	NA	0	0	0	0	0	FALSE	FALSE	FALSE	FALSE	NOT	NOT	9	7.38177582	2.313159392	0.107510187	7.261100049	0	12.88867639	3.070075289	0.359191027	8.272078301	3.53424727
CG11295	2R	NA	0	0	0	0	0	FALSE	FALSE	FALSE	FALSE	NOT	NOT	21	4.64449309	0.868762817	0	0.989761832	0	6.891447483	3.072294883	0.567869352	4.845825343	1.121586359
CG11298	2R	873	0	1	1	1	2	FALSE	FALSE	FALSE	FALSE	NOT	NOT	11	1.22548056	0.04755666	0	0	0	1.473189302	2.793017163	1.028069783	13.71481445	0
CG11299	2R	NA	0	0	0	0	0	FALSE	FALSE	FALSE	FALSE	NOT	NOT	19	4.97814838	1.700908922	1.465993779	0	0.895740986	3.447525707	2.677944887	1.487764826	8.012393849	0.412765986
CG1130	3L	NA	0	0	0	0	0	TRUE	TRUE	FALSE	TRUE	INPEAK	INPEAK	18	3.15572958	1.648437843	4.196397987	1.532490421	1.471340669	3.532023545	3.419141368	0.098631959	8.8490663	1.241022524
CG11300	2R	NA	0	0	0	0	0	FALSE	FALSE	FALSE	FALSE	NOT	NOT	12	5.64267661	1.152525335	0	0.037474453	0	0	0.585807205	0	8.97252284	0
CG11301	2R	NA	0	0	0	0	0	FALSE	FALSE	FALSE	FALSE	NOT	NOT	13	4.64032304	0	0.076406519	0	0	0	0	0	0	0
CG11303	2R	1	0	1	1	1	1	FALSE	FALSE	FALSE	FALSE	NOT	NOT	26	1.862603	0.374096603	0.187214969	0	0	2.099085926	0.414892877	0.312129765	4.767780817	0.029644853
CG11305	3R	NA	0	0	0	0	0	FALSE	FALSE	FALSE	FALSE	NOT	NOT	14	NA	0.282975062	0.475462394	0	0.733090192	0.402691557	1.998454943	1.686428687	4.685097014	0.969483471
CG11306	3L	9076	0	0	0	0	1	FALSE	FALSE	FALSE	FALSE	NOT	NOT	13	0.23132176	3.101846441	0.543169731	0	0.016922933	1.278008103	0.160216881	3.519971033	6.080177321	1.623728352
CG11307	3L	NA	0	0	0	0	0	FALSE	FALSE	FALSE	FALSE	NOT	NOT	13	0.2131014	0	0.016428889	0	1.580479144	8.117592725	1.988803989	2.063962974	15.97557528	4.007241055
CG11308	3L	1388	0	0	1	1	1	FALSE	FALSE	FALSE	FALSE	NOT	NOT	9	0.10409202	0.003916503	0	0.12787892	3.528455842	4.586198613	2.695032111	4.201323472	22.06782392	1.612902029
CG11309	3L	1545	0	0	1	1	1	FALSE	FALSE	FALSE	FALSE	NOT	NOT	19	0.10060269	0	0.081301141	0	0	7.356091659	2.910412315	3.672355851	5.551672506	0.062247332
CG1131	3R	NA	0	0	0	0	0	FALSE	FALSE	FALSE	FALSE	INPEAK	NOT	13	0.38237153	0.891344775	0.760474956	0	0.439281248	3.386241643	2.668626516	4.635564544	8.786980466	2.795077926
CG11310	3L	NA	0	0	0	0	0	FALSE	FALSE	FALSE	FALSE	NOT	NOT	18	0.09340116	0	1.689455026	0.125822546	0.466926652	0	1.743075794	0.03751331	10.72408501	0
CG11312	2R	NA	0	0	0	0	0	FALSE	FALSE	FALSE	TRUE	INPEAK	NOT	13	3.00599103	0.265908426	0	0.556773815	0.019328405	6.791319954	3.041008533	0.454855891	11.61460875	0.282194596
CG11313	3R	NA	0	0	0	0	0	FALSE	FALSE	FALSE	FALSE	INPEAK	INPEAK	9	1.36769504	0.560837728	4.836160014	10.28184881	32.98247279	60.81093125	26.09534797	11.0374317	45.54051369	4.653949203
CG11314	3R	NA	0	0	0	0	0	FALSE	FALSE	FALSE	FALSE	NOT	NOT	7	1.2666767	9.478029581	4.520648472	0.802036519	1.830486219	59.29879649	25.73813859	4.225070223	56.72653583	10.64456548
CG11315	3R	NA	0	0	0	0	0	FALSE	FALSE	FALSE	FALSE	NOT	NOT	7	1.25062136	2.046221585	11.77527489	3.521249396	3.430041481	58.9119497	22.4389912	10.09759942	64.7300852	6.92447651
CG11317	3R	8886	0	0	0	0	1	FALSE	FALSE	FALSE	FALSE	NOT	NOT	10	1.42467903	1.204987415	0.116233237	0.318489391	0.580595177	0.191703617	4.861476497	2.389344196	6.11447177	2.260420107
CG11318	3R	NA	0	0	0	0	0	FALSE	FALSE	FALSE	FALSE	NOT	NOT	7	1.52364771	0.373214988	0.064699113	1.639284463	0.671715725	9.268820638	5.364875232	4.853555792	18.85276916	0.138242772
CG11319	2L	NA	0	0	0	0	0	TRUE	TRUE	FALSE	TRUE	INPEAK	INPEAK	11	3.4505264	3.326685802	5.591852028	6.063505175	5.384591676	7.165072948	3.787052751	0.947102113	12.52099127	2.292360174
CG1132	3L	NA	0	0	0	0	0	FALSE	FALSE	FALSE	FALSE	NOT	NOT	19	3.15572958	5.293940437	18.05447657	29.39113976	31.86495109	33.05913495	8.76718307	6.403846525	18.43062756	0.043442881
CG11320	2L	NA	0	0	0	0	0	FALSE	FALSE	FALSE	FALSE	NOT	NOT	13	3.64175392	0.093306406	0	0	0.390796357	8.60372973	5.306865952	0.623706964	14.76415912	2.629978842
CG11321	2L	NA	0	0	0	0	0	FALSE	FALSE	FALSE	TRUE	NOT	NOT	15	1.7121427	3.954053828	0.311873564	0.85674265	1.274419943	4.077879837	1.868044516	0.486431824	13.25803293	3.438134335
CG11322	2L	NA	0	0	0	0	0	FALSE	FALSE	FALSE	FALSE	NOT	NOT	16	1.69916827	2.043355152	0	0	2.249083246	5.079045638	3.08658399	4.780704739	23.94465624	1.521413654
CG11323	2L	NA	0	0	0	0	0	FALSE	FALSE	FALSE	FALSE	NOT	NOT	12	1.78928536	NA	NA	NA	NA	NA	NA	NA	NA	NA
CG11324	2L	NA	0	0	0	0	0	FALSE	FALSE	FALSE	FALSE	NOT	NOT	15	2.163322	2.377061528	0.404490737	2.60278065	0	1.328544508	1.584118031	0.025690304	0.021711618	0.045427121
CG11325	2L	NA	0	0	0	0	0	FALSE	FALSE	FALSE	FALSE	NOT	NOT	17	2.33523448	0.943751972	2.100333002	4.348454493	1.571584471	17.40823404	5.324290485	2.445762967	20.90288606	0.877734117
CG11326	2L	NA	0	0	0	0	0	FALSE	FALSE	FALSE	FALSE	NOT	INPEAK	20	2.83980964	0.711553894	2.44722964	7.3029659	1.998361683	18.39257809	7.144510686	3.268261558	21.52557299	2.093747959
CG11327	2L	NA	0	0	0	0	0	FALSE	FALSE	FALSE	FALSE	INPEAK	NOT	19	3.02181496	1.793830643	1.382246171	0.985590139	2.385947184	10.85826316	2.453687773	0.835074508	10.83587622	0.450540849
CG11328	2L	NA	0	0	0	0	0	FALSE	FALSE	FALSE	FALSE	NOT	NOT	18	3.06336716	0.390686242	0.314764388	0	0.764780203	2.667108367	0.136040302	1.870635495	2.841247851	0.16558561
CG11329	2L	NA	0	0	0	0	0	FALSE	FALSE	FALSE	FALSE	NOT	NOT	18	3.16790492	0	0	0	0	1.914189564	1.991418171	2.052413533	0	0.473773844
CG1133	3R	8350	0	0	0	0	2	FALSE	FALSE	FALSE	FALSE	NOT	INPEAK	7	0.03245475	18.01558991	31.64263067	81.49943088	36.36565183	122.7261935	45.13129127	13.38364306	106.9832556	13.59027161
CG11330	2L	NA	0	0	0	0	0	FALSE	FALSE	FALSE	FALSE	NOT	NOT	18	3.19011808	0.87725293	0	0	0.034473582	2.069585253	2.586107049	0.160692622	1.847978555	1.414951121
CG11331	2L	NA	0	0	0	0	0	FALSE	FALSE	FALSE	FALSE	NOT	NOT	19	3.26190424	0.6344369	0.158646511	4.740118656	0	3.442445474	4.366985257	0.141546244	8.645704269	0.027883911
CG11333	3R	NA	0	0	0	0	0	FALSE	FALSE	FALSE	FALSE	NOT	NOT	4	0.08026542	1.17373407	0	0.187971242	0	3.523141511	5.039733466	2.183186571	1.253646853	0
CG11334	3R	NA	0	0	0	0	0	FALSE	FALSE	FALSE	FALSE	NOT	NOT	4	0.08026542	0.221813739	0	0	0	0.8948583	1.289597057	0	1.725472875	0.059951437
CG11335	3R	NA	0	0	0	0	0	FALSE	FALSE	FALSE	FALSE	NOT	NOT	4	0.07586836	1.666811996	0	0	0.03399709	0.422585928	6.470153571	0.938753085	4.700324253	0.280177882
CG11337	3R	7693	0	0	0	0	1	FALSE	FALSE	FALSE	FALSE	NOT	NOT	6	0.0226611	1.085844634	0	0.302478424	0	4.165756828	1.31258467	1.024172052	5.676467533	0.595998949
CG1134	3L	NA	0	0	0	0	0	FALSE	FALSE	FALSE	FALSE	NOT	NOT	19	2.74998237	0.224277933	0	2.797751489	0	2.286505081	5.496227198	3.244951217	3.452086074	2.039936238
CG11340	3R	NA	0	0	0	0	0	FALSE	FALSE	FALSE	FALSE	NOT	NOT	7	0.1976443	1.690299145	0.288915943	5.662383497	5.73446707	17.46816307	9.217421058	3.089061532	19.84155086	3.200736805
CG11342	3L	4593	0	0	0	1	1	FALSE	FALSE	FALSE	FALSE	NOT	NOT	11	3.30928032	0	0	1.731337598	1.34652586	0	0	2.623911564	6.935862761	0.183271407
CG11345	3L	NA	0	0	0	0	0	FALSE	FALSE	FALSE	FALSE	NOT	NOT	18	2.37881568	NA	NA	NA	NA	NA	NA	NA	NA	NA
CG11347	3L	NA	0	0	0	0	0	FALSE	FALSE	FALSE	FALSE	NOT	NOT	16	2.80098848	0.714595699	0.024266819	0.716603107	0	4.367614137	1.894647447	0	3.888567627	0.630240457
CG11348	3L	NA	0	0	0	0	0	FALSE	FALSE	FALSE	FALSE	NOT	NOT	16	2.48206904	0.439779397	0.740313364	0.018323037	2.602120178	3.168333537	1.380482705	0.869591012	2.457908194	1.286156193
CG11349	3L	NA	0	0	0	0	0	FALSE	FALSE	FALSE	FALSE	NOT	NOT	18	2.66369083	0.37344909	0.290654084	0.906390461	1.610759792	3.37376542	1.515521978	0	8.909213891	2.647580078
CG1135	3L	NA	0	0	0	0	0	FALSE	FALSE	FALSE	FALSE	NOT	NOT	20	2.52303323	0.720126984	0	0	0	6.755453908	1.689069786	1.156235	9.730643656	0
CG11350	3L	NA	0	0	0	0	0	FALSE	FALSE	FALSE	FALSE	NOT	NOT	16	2.79500677	0.407917237	0	0	0.286176323	3.136171002	5.459884341	0	5.025573289	0.302122369
CG11353	3L	NA	0	0	0	0	0	FALSE	FALSE	FALSE	FALSE	NOT	NOT	9	3.82615276	0.642372818	0.289968403	0.355644615	0.2594363	8.694209483	1.073886028	1.314967345	2.899072572	0.495792238
CG11354	X	9554	0	0	0	0	1	FALSE	FALSE	FALSE	FALSE	INPEAK	INPEAK	0	8.0983422	14.92896937	35.4910198	36.36406461	15.73489501	39.90227527	12.07053875	6.179520419	25.31382312	3.059740478
CG11356	X	NA	0	0	0	0	0	FALSE	FALSE	FALSE	TRUE	NOT	NOT	7	5.39206388	NA	NA	NA	NA	NA	NA	NA	NA	NA
CG11357	3L	NA	0	0	0	0	0	FALSE	FALSE	FALSE	FALSE	NOT	NOT	7	3.91883647	0.967728973	0.291723193	0.276342603	0.436307937	2.911683426	2.117742298	0.116650028	4.327920017	0.036034419
CG1136	3L	NA	0	0	0	0	0	FALSE	FALSE	FALSE	FALSE	NOT	NOT	22	2.45309589	0.119403231	0	1.869551181	1.294042331	9.161695129	3.764298808	1.639648597	8.992278586	0.484649753
CG11362	2R	NA	0	0	0	0	0	FALSE	FALSE	FALSE	FALSE	NOT	NOT	9	3.45382717	NA	NA	NA	NA	NA	NA	NA	NA	NA
CG11368	X	NA	0	0	0	0	0	FALSE	FALSE	FALSE	FALSE	NOT	NOT	12	1.3861069	1.440669899	3.119262916	0	2.481137852	17.88821445	4.279051872	2.172317362	23.89594082	3.857858898
CG11369	X	NA	0	0	0	0	0	FALSE	FALSE	FALSE	FALSE	INPEAK	INPEAK	3	1.0121774	10.18821195	11.36018099	18.25387793	27.89636648	29.60083959	11.7923653	4.522991378	19.89494984	3.491642225
CG1137	3R	NA	0	0	0	0	0	FALSE	FALSE	FALSE	TRUE	NOT	NOT	7	0.11464116	1.270744559	0.413676693	0.015897946	0	3.598817389	5.150892653	1.083138229	10.59447725	4.240335706
CG11373	3R	NA	0	0	0	0	0	FALSE	FALSE	FALSE	TRUE	NOT	NOT	3	0.06952456	0	5.369973442	0	0.751498112	1.434793982	1.691744338	0	7.631379045	0
CG11375	3R	NA	0	0	0	0	0	FALSE	FALSE	FALSE	FALSE	NOT	NOT	22	3.18943889	0.001534044	0	0.691648733	0.305426594	4.828215038	3.388641033	2.259677045	4.824472719	1.206727533
CG11376	2L	NA	0	0	0	0	0	FALSE	FALSE	FALSE	FALSE	NOT	NOT	16	0	0.054597313	1.584473963	0	1.734639611	0.733804984	0.172356952	1.314574611	1.907378104	0.397877341
CG11377	2L	NA	0	0	0	0	0	FALSE	FALSE	FALSE	FALSE	NOT	NOT	17	0	0	0	2.714670713	0.751680757	7.172116116	1.416931084	0.816194976	18.54758977	0.007522719
CG11378	X	NA	0	0	0	0	0	FALSE	FALSE	FALSE	FALSE	NOT	NOT	13	0.362	1.834400162	1.579161498	1.935557586	0.892985124	4.999221687	2.425554357	0.237899298	4.666786729	3.372509052
CG11379	X	NA	0	0	0	0	0	FALSE	FALSE	FALSE	FALSE	NOT	NOT	14	0.362	0.187205708	0	0	0.065253773	9.579308592	2.283359569	1.114114047	12.51143968	0.172298815
CG1138	3R	4358	0	0	0	1	1	FALSE	FALSE	FALSE	TRUE	NOT	NOT	11	0.2380126	0.123458625	0.040479927	4.314279627	3.075615867	0	0.556859344	1.03122364	8.649898937	0.939751142
CG11380	X	NA	0	0	0	0	0	FALSE	FALSE	FALSE	FALSE	NOT	NOT	15	0.362	1.035003348	0.542183093	0.881461482	0.82189955	3.1911563	0.787438495	0.381870001	3.478220278	1.208530378
CG11381	X	NA	0	0	0	0	0	FALSE	FALSE	FALSE	TRUE	NOT	NOT	14	0.362	1.046737635	0	0	1.393317572	3.982209956	2.858345791	0.973558961	11.29497629	2.532429838
CG11382	X	NA	0	0	0	0	0	FALSE	FALSE	FALSE	FALSE	INPEAK	INPEAK	14	0.362	2.183240793	0	2.402650085	0.301012821	6.676586927	5.718044378	0.807342339	24.67952228	6.210175708
CG11384	X	NA	0	0	0	0	0	FALSE	FALSE	FALSE	FALSE	NOT	NOT	13	0.362	0.267854536	0.256366613	0.147845461	3.472700629	5.36996043	1.135310711	3.140514875	2.339830738	1.64061925
CG11387	X	NA	0	0	0	0	0	FALSE	FALSE	FALSE	FALSE	NOT	INPEAK	0	1.0135112	1.053912812	2.228761823	4.001438951	2.059653994	12.18019753	5.632763647	1.289715192	17.13418726	3.361487566
CG11388	2R	NA	0	0	0	0	0	FALSE	FALSE	FALSE	FALSE	NOT	NOT	31	1.78649193	0.046679534	0	0	0	0.237412948	1.170487358	0.242357735	2.004774032	0
CG1139	3L	NA	0	0	0	0	0	FALSE	TRUE	FALSE	TRUE	NOT	NOT	12	3.3854246	1.289670536	2.690038881	0	0.509897827	3.084969048	1.612140656	0.886683695	1.947746905	1.426997931
CG11390	2R	NA	0	0	0	0	0	FALSE	FALSE	FALSE	FALSE	NOT	NOT	30	1.75801719	0.031044251	0	0	0	0	0.022747756	0	0	0.564698018
CG11391	3R	NA	0	0	0	0	0	FALSE	FALSE	FALSE	FALSE	NOT	NOT	6	2.65868478	4.533720549	0.089048817	0.068943807	3.84712153	6.234931477	3.488050443	2.527924573	9.115754076	0.771939389
CG11395	2R	1977	0	0	1	2	4	FALSE	FALSE	FALSE	FALSE	NOT	NOT	20	2.60928088	4.731582722	0.586265856	0.758724421	7.345026427	3.614006227	5.459150788	2.430838497	4.414605578	4.837492151
CG11396	3L	NA	0	0	0	0	0	FALSE	FALSE	FALSE	FALSE	NOT	NOT	21	0.06296784	0	0.688974792	0.461013047	0.548155757	4.955843817	0.460423585	2.361561465	1.47868959	0.246308961
CG11397	2L	3831	0	0	0	1	1	FALSE	FALSE	FALSE	FALSE	NOT	NOT	15	4.02397882	3.24302803	0	0	0.294616058	2.341913368	2.233800784	0.376513433	7.781284477	0
CG11398	X	NA	0	0	0	0	0	FALSE	FALSE	FALSE	FALSE	NOT	NOT	14	0.362	0.354201372	0.688818251	2.635466098	0	3.944835143	1.60181101	0	0.467067511	0.250730205
CG11399	3L	NA	0	0	0	0	0	FALSE	FALSE	FALSE	FALSE	NOT	NOT	20	0.05464368	1.58787646	0.035493859	1.050270961	0	1.224704095	3.574279102	0.332227622	1.654098352	0
CG1140	3L	NA	0	0	0	0	0	FALSE	FALSE	FALSE	FALSE	NOT	NOT	10	3.582168	0.607543119	0.085211286	0	0	3.935928675	4.494480831	0.815678544	7.00191682	0
CG11400	2R	333	0	1	2	2	2	FALSE	FALSE	FALSE	FALSE	NOT	NOT	20	2.56283854	0	0.014667858	0	8.508989599	2.725576659	0.729786945	2.059707376	8.549129996	4.582590681
CG11403	X	NA	0	0	0	0	0	FALSE	FALSE	FALSE	FALSE	NOT	NOT	9	0.362	1.230596566	0	0	0	5.188333678	1.746073374	0	5.429304679	0
CG11405	X	NA	0	0	0	0	0	FALSE	FALSE	FALSE	FALSE	INPEAK	INPEAK	7	0.362	2.185623493	5.545012729	2.316056736	4.818469147	2.130904113	1.872179179	0.790454341	5.23724854	2.806678183
CG11406	2R	4486	0	0	0	1	1	FALSE	TRUE	FALSE	FALSE	NOT	NOT	12	2.43493784	0.222500265	0	1.51567573	0.829616411	3.991364785	3.455020015	0.505952133	3.782157908	0.369181849
CG11407	3R	NA	0	0	0	0	0	FALSE	FALSE	FALSE	FALSE	NOT	NOT	6	3.11589634	1.66716978	4.311704188	0	7.956326215	12.66982059	3.956223361	6.343398078	29.56060171	5.135771986
CG11409	X	NA	0	0	0	0	0	FALSE	TRUE	FALSE	TRUE	NOT	NOT	14	0.362	1.527111939	0.456428706	0.939519519	0	5.646295322	3.185579233	0.173975787	11.7707884	0.364636072
CG11411	X	NA	0	0	0	0	0	FALSE	FALSE	FALSE	TRUE	NOT	NOT	12	0.362	0.283986595	0.004004189	0.199963635	0.26204504	3.738847276	2.522572625	1.844960349	13.75036825	1.122515186
CG11412	X	NA	0	0	0	0	0	FALSE	FALSE	FALSE	FALSE	NOT	NOT	14	0.362	0.002121686	0.135798456	2.214744237	0.001239433	0.363274934	1.146059723	0.217836291	5.078386439	0.757528026
CG11413	2R	NA	0	0	0	0	0	FALSE	FALSE	FALSE	FALSE	NOT	NOT	24	1.59723824	0	0	0	0	0	4.001549262	0	11.90240493	0.508333261
CG11414	2R	NA	0	0	0	0	0	FALSE	FALSE	FALSE	FALSE	NOT	NOT	28	1.31114896	1.583577553	0	0.276757532	0	4.925757423	2.047056694	0.782722726	3.401024285	0.681999442
CG11415	X	9692	0	0	0	0	1	FALSE	FALSE	FALSE	FALSE	NOT	NOT	15	0.362	2.397352842	0	0	0	4.108893951	1.80747545	0.67324053	3.504709183	0.043139434
CG11416	2R	NA	0	0	0	0	0	FALSE	FALSE	FALSE	FALSE	NOT	NOT	27	1.3268236	3.343671561	0	0	1.687365803	1.724007417	1.180908361	1.20144644	3.511606175	1.077445067
CG11417	X	1355	0	0	1	2	2	FALSE	FALSE	FALSE	FALSE	NOT	NOT	14	0.362	0.602242241	0	1.401918835	0	2.478774353	0.699037692	0.054723138	14.00083652	3.614134174
CG11418	X	8478	0	0	0	0	2	FALSE	FALSE	FALSE	FALSE	NOT	NOT	15	0.362	0.380987524	0	0.514868422	0	6.37504992	2.732225776	0.587285713	5.138887559	0.855530793
CG11419	2R	NA	0	0	0	0	0	FALSE	FALSE	FALSE	FALSE	NOT	NOT	22	1.56632548	0	0.025143065	1.777477204	0	2.524431175	3.474033438	0	1.202401108	0.096483365
CG1142	3R	693	0	1	2	3	3	FALSE	FALSE	FALSE	FALSE	NOT	NOT	8	0.38237153	0	1.352120875	5.334607508	2.57953238	0.407182611	1.390470995	2.463029128	1.100164073	0.007492441
CG11420	X	222	0	1	2	2	2	FALSE	FALSE	FALSE	FALSE	NOT	INPEAK	13	0.362	0.610571362	0	0.248979591	0	9.440235627	5.970217409	0	1.736952852	0.036657843
CG11421	3R	NA	0	0	0	0	0	FALSE	FALSE	FALSE	TRUE	NOT	NOT	4	0.05635736	4.028602431	0	0.728477621	0	8.111971304	2.054970732	0	9.015347445	1.312297377
CG11422	3R	NA	0	0	0	0	0	FALSE	FALSE	FALSE	TRUE	NOT	NOT	4	0.05211944	0	0.177331715	0.324422564	5.384480257	2.22941894	0.625186671	1.88233214	13.31355389	1.901371869
CG11423	2R	NA	0	0	0	0	0	FALSE	FALSE	FALSE	FALSE	NOT	NOT	21	1.3859587	0	0	0	1.30703405	2.687579491	0.444015341	2.532303652	8.555523681	0.719127937
CG11425	3L	NA	0	0	0	0	0	TRUE	TRUE	FALSE	FALSE	NOT	NOT	9	NA	3.790916292	0.066938951	5.635848548	0	17.39155505	2.772807077	2.032520057	32.78300875	0.612816611
CG11426	3L	NA	0	0	0	0	0	TRUE	TRUE	FALSE	FALSE	NOT	NOT	9	NA	4.209122177	1.833184118	3.42196501	0.996900796	18.37000944	8.2952227	2.44907934	26.58342116	4.173075765
CG11427	X	NA	0	0	0	0	0	FALSE	FALSE	FALSE	FALSE	NOT	NOT	11	3.20653707	0.308312956	0.112995004	1.205793373	0.009315672	2.434413139	1.457047932	0.665965191	3.738446366	1.383718212
CG1143	3L	NA	0	0	0	0	0	FALSE	FALSE	FALSE	FALSE	NOT	NOT	15	2.8809514	0.164435483	0	5.767554712	0.392575333	2.936912112	2.69571753	1.044065221	20.93499309	0.688182356
CG11430	2R	NA	0	0	0	0	0	FALSE	FALSE	FALSE	FALSE	NOT	INPEAK	12	3.66112871	0.200023749	0.089375452	0.07493666	0.126858895	1.990946491	0.886911102	0.509007391	3.686018452	0.573549704
CG11436	X	NA	0	0	0	0	0	FALSE	FALSE	FALSE	FALSE	NOT	NOT	10	3.24052589	0.738418145	0	1.0101902	0.06298721	4.881413796	2.042269676	0.009065105	5.780803537	0.086400572
CG11437	3L	NA	0	0	0	0	0	TRUE	TRUE	FALSE	FALSE	NOT	NOT	9	NA	5.44629159	0	8.097543356	0	17.74410037	5.879442224	2.646969462	44.69259345	0.607340653
CG11438	3L	NA	0	0	0	0	0	FALSE	TRUE	FALSE	FALSE	NOT	NOT	9	NA	2.262375108	0	0	0	14.18672888	9.788608842	0.424146552	32.44196744	6.972137856
CG11440	3L	NA	0	0	0	0	0	TRUE	TRUE	FALSE	FALSE	NOT	NOT	9	NA	6.058458293	0.115934275	7.039131451	0.09997086	12.95369361	8.128258149	1.610832206	8.727415442	0.216194822
CG11444	X	NA	0	0	0	0	0	FALSE	FALSE	FALSE	FALSE	NOT	NOT	10	3.24868028	0	1.369519921	3.675652163	0	3.354082902	1.362817224	0	0.621802033	0.219821777
CG11447	3R	NA	0	0	0	0	0	FALSE	FALSE	FALSE	FALSE	NOT	INPEAK	15	3.2827506	0	0	0.943877674	0	1.750129804	4.134491876	1.343258115	3.612745653	0
CG11448	X	NA	0	0	0	0	0	FALSE	FALSE	FALSE	FALSE	NOT	NOT	11	0.22564908	0.065894804	0.361569425	1.151511156	0.291865932	0.329476326	0.112363465	0.823226651	1.533693668	1.44570763
CG11449	3L	NA	0	0	0	0	0	TRUE	TRUE	FALSE	FALSE	NOT	NOT	9	NA	NA	NA	NA	NA	NA	NA	NA	NA	NA
CG11451	3L	NA	0	0	0	0	0	FALSE	FALSE	FALSE	FALSE	NOT	NOT	22	0.08961472	2.311910243	0.75568594	0.211871476	1.110073185	2.495683278	0.48808314	0.680175942	7.750065645	1.305366949
CG11453	3R	NA	0	0	0	0	0	FALSE	FALSE	FALSE	FALSE	NOT	NOT	6	3.1838229	0	0	3.272847555	8.410819287	17.19641903	9.676811474	3.006223423	19.68886605	2.333948351
CG11454	2L	NA	0	0	0	0	0	FALSE	FALSE	FALSE	FALSE	NOT	NOT	17	0	0.697688299	0	0	0	1.263226652	1.55525077	2.501216967	0	0
CG11455	2L	NA	2	2	2	2	2	FALSE	FALSE	FALSE	FALSE	NOT	NOT	17	0	0	2.006808737	0	2.477773334	4.224086475	0	0.778513155	0.96877839	0.006626138
CG11456	3L	NA	0	0	0	0	0	FALSE	FALSE	FALSE	FALSE	NOT	NOT	12	0.16978624	0	0.477896286	0.026424615	1.59932981	0.777411355	1.271392829	0.321061597	9.393281683	0
CG11458	3L	434	0	1	1	1	2	FALSE	FALSE	FALSE	FALSE	NOT	NOT	5	0.1735901	1.314802712	1.02130913	0.199481526	0	7.330458034	2.265120955	0	10.80281625	0.697839904
CG11459	3R	1669	0	0	1	1	1	FALSE	FALSE	FALSE	TRUE	NOT	NOT	3	0.01347785	2.953872779	5.110240924	5.526782358	8.524475213	21.07450701	6.757963487	7.54397211	33.40035249	1.520281583
CG1146	3L	NA	0	0	0	0	0	FALSE	FALSE	FALSE	FALSE	NOT	NOT	6	2.03572752	0.072626365	0	0	0.542233367	2.429002368	2.326739681	0.021850104	5.319848592	0
CG11466	3R	NA	0	0	0	0	0	FALSE	FALSE	FALSE	FALSE	NOT	NOT	38	0.88825824	0	1.266289087	0	2.639168751	1.140258915	0.309781324	0.862949626	6.507657213	0.562384049
CG1147	3R	4868	0	0	0	1	1	FALSE	FALSE	FALSE	TRUE	NOT	NOT	10	0.05392448	0.976330362	0.716127994	1.21897207	0.387222659	8.426157889	7.26974039	2.790703099	14.71865242	1.476119636
CG11470	3R	NA	0	0	0	0	0	FALSE	FALSE	FALSE	FALSE	NOT	NOT	7	2.92141508	0.98688464	4.57159687	42.12179965	35.56434358	80.44561646	15.3005627	5.511028695	18.11203676	11.88368632
CG11471	3L	6270	0	0	0	0	1	FALSE	FALSE	FALSE	FALSE	NOT	NOT	7	0.0466716	1.186184856	0.165414812	1.705669208	0.144812182	1.886404775	1.703293578	2.544341012	3.221617921	0.696836968
CG11474	2R	NA	0	0	0	0	0	FALSE	FALSE	FALSE	FALSE	NOT	NOT	16	2.65855794	0.695227846	0	0	1.088027551	5.283219182	1.346772969	0.006730521	1.794073264	0.00030916
CG11475	2R	NA	0	0	0	0	0	FALSE	FALSE	FALSE	FALSE	NOT	NOT	16	2.67501627	0.419562569	0	0.106762833	0.766028339	1.34884032	3.974272966	3.586959048	8.952149837	0.105756478
CG1148	3R	2880	0	0	0	1	1	FALSE	FALSE	FALSE	TRUE	NOT	NOT	12	0.01877307	1.779817061	0.240081114	4.413841099	0.027751326	6.244338694	1.045225177	2.892571188	1.897065351	3.300721808
CG11482	2R	NA	0	0	0	0	0	FALSE	FALSE	FALSE	FALSE	NOT	NOT	17	1.30456266	1.393034152	0	1.180723437	0	2.213663477	0.945596019	0.842233032	1.700329373	0
CG11486	3L	1269	0	0	1	1	1	FALSE	FALSE	FALSE	FALSE	NOT	NOT	11	1.20487738	0.041729436	0.403158505	0.165690615	0.495833951	3.27511007	1.945247734	0.176137214	4.129036765	0.388646333
CG11488	2L	NA	0	0	0	0	0	FALSE	FALSE	FALSE	FALSE	NOT	NOT	9	0	0	0	0	0	5.406298134	0.131838508	1.268087058	0.566005262	1.217946241
CG11489	3L	0	1	1	1	1	2	TRUE	TRUE	FALSE	FALSE	NOT	NOT	6	0.01328664	2.915947549	1.095409859	2.591232453	0.77312186	9.783144403	3.082208315	1.563463103	14.25075171	2.30169969
CG1149	3R	NA	0	0	0	0	0	FALSE	FALSE	FALSE	FALSE	NOT	NOT	10	0.13431526	NA	NA	NA	NA	NA	NA	NA	NA	NA
CG11490	2L	NA	0	0	0	0	0	FALSE	FALSE	FALSE	FALSE	NOT	NOT	6	0	0.021781763	0.005826008	0.453966433	0.196668919	3.911780362	2.033234936	0.343877695	0	0.793190286
CG11491	X	0	1	1	1	1	2	FALSE	FALSE	FALSE	TRUE	NOT	NOT	4	0.35929632	0.793308443	0.338450281	3.525929966	0.328327749	2.591085089	2.991861412	0.369015231	8.777909584	1.644004732
CG11495	3L	NA	0	0	0	0	0	FALSE	FALSE	FALSE	FALSE	NOT	NOT	30	1.41340468	0.298498107	0	0	1.824542099	1.803313847	2.293604014	0.656207185	6.995245805	0
CG11498	3R	NA	0	0	0	0	0	FALSE	FALSE	FALSE	FALSE	NOT	NOT	15	1.73151097	0.817292892	0.027418872	0	0.305128674	4.698169192	4.429350011	1.971300275	17.93945924	1.506557424
CG1150	3R	9339	0	0	0	0	1	FALSE	FALSE	FALSE	TRUE	NOT	NOT	13	0.00815538	2.228089944	2.373412428	0.020197219	1.061377605	6.660749876	2.276957181	2.971336837	13.48624312	3.374719986
CG11501	3R	NA	0	0	0	0	0	FALSE	FALSE	FALSE	FALSE	NOT	NOT	7	4.4261664	0	0	0	0	9.759159705	5.421945686	0.311399138	0	0.463888291
CG11502	3R	NA	0	0	0	0	0	FALSE	FALSE	FALSE	FALSE	NOT	INPEAK	11	1.51965895	5.687882683	13.45179695	24.07800366	4.074820104	43.33169524	18.14052565	2.875483971	34.78719645	6.409826384
CG11504	3R	NA	0	0	0	0	0	FALSE	FALSE	FALSE	FALSE	NOT	NOT	24	2.15096379	0.00415023	0	0.274367319	0	1.16527065	1.409780239	0.112110672	1.047915731	0.227795033
CG11505	3L	NA	0	0	0	0	0	FALSE	FALSE	FALSE	FALSE	NOT	NOT	27	1.88208802	NA	NA	NA	NA	NA	NA	NA	NA	NA
CG11508	2R	NA	0	0	0	0	0	FALSE	FALSE	FALSE	FALSE	NOT	NOT	25	1.09561088	0	0.433726492	0	0.075496252	2.756264355	4.32089658	0.379722138	0	0.217362929
CG1151	3R	1402	0	0	1	1	1	FALSE	FALSE	FALSE	TRUE	NOT	NOT	13	0.02507436	1.035235844	0.085712233	2.552858629	0.20281682	2.088284179	1.868313297	0	4.4524692	0.84570112
CG11512	3R	2595	0	0	0	1	1	FALSE	FALSE	FALSE	FALSE	NOT	NOT	28	1.2030384	0.129174816	0.151821616	1.737475073	15.5988881	0	3.34830253	1.833623888	3.491995741	0
CG11513	3L	8832	0	0	0	0	1	TRUE	TRUE	FALSE	FALSE	INPEAK	INPEAK	7	2.13752259	1.00311527	1.757033469	1.070244157	4.191244693	10.7327027	1.859147801	2.79755864	21.12948127	1.704360654
CG11518	3R	NA	0	0	0	0	0	FALSE	FALSE	FALSE	FALSE	NOT	NOT	12	0.12860256	0.283452279	0.142757355	0.823514588	0	1.170387859	1.18915162	0	1.774414493	0
CG1152	3R	NA	0	0	0	0	0	FALSE	FALSE	FALSE	FALSE	NOT	NOT	14	0	1.38846465	0.083788758	1.093653317	0.851406918	8.535821959	2.220329559	1.124283113	13.30090161	2.09128573
CG11522	3R	NA	0	0	0	0	0	FALSE	FALSE	FALSE	FALSE	NOT	NOT	13	0.0647678	0.003951205	0	1.461290007	0	3.272610507	2.717654927	0	0.148620362	0
CG11523	3L	462	0	1	1	1	1	FALSE	FALSE	FALSE	FALSE	NOT	NOT	6	0.01287264	0.677188651	0	0	0	1.079866134	4.532101373	1.22770969	4.821330034	3.452628148
CG11525	3R	NA	0	0	0	0	0	FALSE	FALSE	FALSE	FALSE	NOT	NOT	12	0.04838728	0.733003403	0.207955665	0.756376919	0.12822984	2.375229091	1.091509809	0.189007215	3.55176309	0.999642817
CG11526	3L	NA	0	0	0	0	0	FALSE	FALSE	FALSE	FALSE	NOT	NOT	19	1.45136503	0.035554302	0.000111939	0.391159393	0.019890964	4.967490818	2.870393628	0.440071626	8.415486548	0.555371132
CG11527	2L	3603	0	0	0	1	2	FALSE	FALSE	FALSE	FALSE	NOT	NOT	12	3.64883224	7.703254775	0.862213203	6.316389432	1.456549348	24.69207629	10.34904541	6.357516541	35.6606834	4.038903018
CG11529	3L	9548	0	0	0	0	1	FALSE	FALSE	FALSE	FALSE	NOT	NOT	13	1.51084496	0.99986945	0	0.918809867	0	10.95507024	4.959265296	0.25851704	11.0333555	3.170913564
CG1153	3R	2438	0	0	0	2	2	FALSE	FALSE	FALSE	TRUE	NOT	NOT	15	0.02604228	2.293403755	1.255593939	0.148438363	0.994171871	0.630140133	1.814755809	0.889611049	3.712779794	1.124650934
CG11534	3L	NA	0	0	0	0	0	FALSE	FALSE	FALSE	FALSE	NOT	NOT	18	1.9368842	0.287218051	0	4.767573549	0	5.50717882	3.468026593	0	14.04347182	0
CG11537	3L	NA	0	0	0	0	0	FALSE	FALSE	FALSE	FALSE	NOT	NOT	17	1.29153724	0.909277838	0.081923392	0.456118656	0.121644029	5.260506645	4.28730419	0.075483483	6.87722712	0.072134611
CG11539	3R	NA	0	0	0	0	0	FALSE	FALSE	FALSE	FALSE	NOT	NOT	12	0.04838728	0	0	0	0	0.750784755	1.55285018	0	5.960902297	0
CG1154	3R	1072	0	0	1	1	1	FALSE	FALSE	FALSE	TRUE	NOT	NOT	15	0.11954902	1.921842705	1.000425928	0.712301719	0.653843885	1.434021834	2.16655507	0.940491571	9.343326451	1.975767993
CG11546	2R	NA	0	0	0	0	0	FALSE	FALSE	FALSE	FALSE	INPEAK	NOT	19	1.14159024	1.047996089	0.06358304	2.468308015	0	3.695663957	3.326945119	0.335469169	6.075235988	0.533705975
CG1155	3R	NA	0	0	0	0	0	FALSE	FALSE	FALSE	TRUE	NOT	NOT	23	0.1638379	1.532455469	0	0	0	4.594366664	2.325436697	0.459936049	8.192438674	0.453607514
CG11550	3R	NA	0	0	0	0	0	FALSE	FALSE	FALSE	FALSE	NOT	NOT	4	0	0	1.371531287	0.138256852	0.141580763	6.25641654	1.416898323	2.780928409	4.143197241	3.51700309
CG11551	3L	8786	0	0	0	0	1	FALSE	FALSE	FALSE	FALSE	NOT	NOT	19	0.70106155	70.94512645	114.6987488	84.96196298	74.49439586	108.561062	30.54233822	7.649966769	52.98535755	1.320967272
CG11552	3L	NA	0	0	0	0	0	FALSE	FALSE	FALSE	FALSE	NOT	NOT	18	0.6995717	75.77710638	110.1442084	69.91824969	64.53822558	66.55106119	13.20265282	8.784294873	42.20410617	0
CG11555	2L	NA	0	0	0	0	0	FALSE	FALSE	FALSE	FALSE	NOT	NOT	19	0.0548443	0	0	4.138704772	0.117974648	1.945536716	0	0	0	0
CG11556	X	NA	0	0	0	0	0	FALSE	FALSE	FALSE	FALSE	INPEAK	INPEAK	8	1.0826519	5.25046797	9.06305629	19.52648855	9.627639247	17.64341703	7.303160248	2.665701554	37.50063559	4.540661011
CG11560	3L	NA	0	0	0	0	0	FALSE	FALSE	FALSE	FALSE	NOT	NOT	18	2.18657507	0	0	0	0	0.226506842	2.740493369	0	0.076649909	0
CG11561	2L	NA	0	0	0	0	0	FALSE	FALSE	FALSE	FALSE	NOT	NOT	21	0.0578805	0	0.329468567	0.194899315	0.799354976	1.160353733	2.305791935	1.488772107	0.39962229	0
CG11562	2L	NA	0	0	0	0	0	FALSE	FALSE	FALSE	FALSE	NOT	NOT	20	0.09137035	1.908428299	0	0	0	0.567840643	0	0	0	0.867279908
CG11563	3R	NA	0	0	0	0	0	FALSE	FALSE	FALSE	FALSE	NOT	NOT	17	0	0	0	0.09158368	0	1.046912613	0.520458682	0.817470857	0	0
CG11567	2L	NA	0	0	0	0	0	FALSE	FALSE	FALSE	FALSE	NOT	NOT	13	3.16708075	0.28249011	0.166196249	0.521173591	0.26289798	7.44150466	3.567392984	0.387225585	1.734773947	0.129410295
CG1157	3R	NA	0	0	0	0	0	FALSE	FALSE	FALSE	TRUE	NOT	NOT	22	0.1698656	2.966437397	7.02812112	2.168298298	0.063178329	3.034599997	1.517416277	3.111084317	6.40290332	1.8646903
CG11570	3L	NA	0	0	0	0	0	FALSE	FALSE	FALSE	FALSE	NOT	NOT	22	1.8685112	0.350227267	14.67046215	1.247045084	1.187707995	0.008993282	0	4.448396759	9.36081236	1.594740517
CG11575	3R	NA	0	0	0	0	0	FALSE	FALSE	FALSE	FALSE	NOT	NOT	15	0	NA	NA	NA	NA	NA	NA	NA	NA	NA
CG11576	3R	NA	0	0	0	0	0	FALSE	FALSE	FALSE	FALSE	NOT	NOT	13	0	1.812508749	0	0	0	6.766451249	6.699528126	0.554074262	9.344746484	0
CG11577	3L	NA	0	0	0	0	0	FALSE	FALSE	FALSE	FALSE	NOT	NOT	11	0.87335013	0.053028826	0	0.052902558	2.170575722	0	0.637217039	1.706917303	0.600965459	0.823744531
CG11579	X	NA	0	0	0	0	0	FALSE	FALSE	FALSE	FALSE	NOT	NOT	24	0.10919368	0	0.244655639	0.006545845	0	2.883782541	0.796181556	0.3920375	5.738241762	0.278948807
CG1158	3R	NA	0	0	0	0	0	FALSE	FALSE	FALSE	FALSE	NOT	NOT	6	0	0	0	4.167611786	0.234367807	0	1.499041792	0	0	0.667068014
CG11581	X	NA	0	0	0	0	0	FALSE	FALSE	FALSE	FALSE	NOT	NOT	15	4.58353144	0.585790364	0	2.125717373	0	9.549097236	6.824783664	0.975806952	22.50636307	2.972389013
CG11582	3L	NA	0	0	0	0	0	FALSE	FALSE	FALSE	FALSE	NOT	NOT	21	2.69781695	NA	NA	NA	NA	NA	NA	NA	NA	NA
CG11583	3L	NA	0	0	0	0	0	FALSE	FALSE	FALSE	FALSE	NOT	NOT	21	2.67484721	0.022810498	0	2.259210404	0	0	3.297849691	0.406415378	0	0
CG11584	X	NA	0	0	0	0	0	FALSE	FALSE	FALSE	TRUE	INPEAK	INPEAK	16	4.58353144	5.225746659	4.176439655	12.71031707	14.16524973	27.33954673	10.25474178	2.019335595	39.04437278	7.860111368
CG11585	X	NA	0	0	0	0	0	FALSE	FALSE	FALSE	TRUE	INPEAK	INPEAK	18	4.67469028	1.458035292	0	0.44659748	0	8.454328888	4.06102215	3.021499479	18.3095677	3.222003357
CG11586	3L	4155	0	0	0	1	1	FALSE	FALSE	FALSE	FALSE	NOT	NOT	21	2.42597095	0	0	0	0	4.204512502	1.471913348	1.458640096	0.865737606	0
CG11588	3L	NA	0	0	0	0	0	FALSE	FALSE	FALSE	FALSE	NOT	NOT	16	1.7965016	35.60387054	63.03873913	24.60285087	29.47011574	39.54114058	7.453100159	9.986746875	33.05390601	4.25948018
CG11589	3L	NA	0	0	0	0	0	FALSE	FALSE	FALSE	FALSE	NOT	NOT	20	2.64646004	2.332164874	0	0	0	0.014258174	2.993318911	0	0.023462267	0
CG11590	X	NA	0	0	0	0	0	FALSE	FALSE	FALSE	FALSE	NOT	NOT	20	4.69054588	0	0	0.015300421	0	0	1.168915519	0	0	0
CG11591	3L	NA	0	0	0	0	0	FALSE	FALSE	FALSE	FALSE	NOT	NOT	21	2.45408457	0	0	0	0.019154749	3.151159522	0.581802015	0	5.152978787	0
CG11592	2L	NA	0	0	0	0	0	FALSE	FALSE	FALSE	FALSE	NOT	NOT	20	0.0897559	0	0.764219762	1.319148363	0.309242046	10.27091371	4.806138127	1.221926266	20.45824882	0.117465256
CG11593	3L	NA	0	0	0	0	0	FALSE	FALSE	FALSE	FALSE	NOT	NOT	19	2.62329009	0.136186631	0.409793539	0.753796054	0.037333567	5.4818807	2.793253103	2.243038124	4.08720363	0.84621268
CG11594	3L	NA	0	0	0	0	0	FALSE	FALSE	FALSE	FALSE	NOT	NOT	19	2.72455917	0.184972143	0.058870127	0.276951167	0.042186136	2.888692101	3.155545321	0.158293652	5.053612244	0.011012772
CG11596	X	75	0	1	1	1	1	FALSE	FALSE	FALSE	FALSE	NOT	NOT	15	0.0524176	4.829078825	0.098344761	2.25175729	0	1.719138883	0.137999211	1.34776937	1.04178834	0
CG11597	3L	4009	0	0	0	1	1	FALSE	FALSE	FALSE	FALSE	NOT	NOT	18	1.18728326	0	0.011352572	0	0.190822693	7.417051156	3.845581103	1.337394802	11.23087855	1.109930101
CG11598	3R	NA	0	0	0	0	0	FALSE	FALSE	FALSE	FALSE	NOT	NOT	14	2.41696262	0.02130588	0	0	0	0.670861282	1.239440415	1.695253873	8.24827588	0.243256066
CG11600	3R	NA	0	0	0	0	0	FALSE	FALSE	FALSE	FALSE	NOT	NOT	15	2.41696262	0	0	0.984629183	0.740098508	2.246183741	2.411035411	2.148290273	13.35547064	0
CG11601	2L	NA	0	0	0	0	0	FALSE	FALSE	FALSE	FALSE	NOT	NOT	21	0.0578805	0.179216591	0	0.319852097	0	0	0.931589183	0.544278111	3.818187775	0
CG11604	2L	NA	0	0	0	0	0	FALSE	FALSE	FALSE	FALSE	NOT	NOT	19	0.0535753	0	0	0	0.04692143	0	1.176619957	0	15.38385149	0
CG11606	2L	NA	0	0	0	0	0	FALSE	FALSE	FALSE	FALSE	NOT	NOT	19	0.00412425	0	0	0	0.078272267	0	0.82672378	0	0	0
CG11607	2L	NA	0	0	0	0	0	FALSE	FALSE	FALSE	FALSE	NOT	INPEAK	26	2.30325214	1.388029844	17.81079242	32.47487088	23.30478876	41.28281743	18.07807836	7.381073782	45.25387539	6.59587246
CG11608	3R	NA	0	0	0	0	0	FALSE	FALSE	FALSE	FALSE	NOT	NOT	15	2.37334294	0.377402988	0.044661936	0.404634242	8.458479536	10.07940319	2.83421008	2.370801574	9.001743036	0.58980714
CG1161	3R	8621	0	0	0	0	1	FALSE	FALSE	FALSE	FALSE	NOT	NOT	15	0	1.289458015	0	0.066940965	0	0	0.139264005	0	0.295610105	1.582990901
CG11611	3L	NA	0	0	0	0	0	FALSE	FALSE	FALSE	FALSE	NOT	NOT	17	0.6299973	0	0	0	3.741498937	11.14519836	1.938186432	0	3.268559066	0.036605658
CG11614	3L	0	1	1	1	1	1	FALSE	FALSE	FALSE	FALSE	NOT	NOT	10	1.47325968	0.010886428	0.048530945	0.495309317	0.045327946	1.698967076	2.952692025	0.435559625	8.890736862	0.249015298
CG11617	2L	NA	0	0	0	0	0	FALSE	FALSE	FALSE	FALSE	NOT	NOT	8	0	0	0	0	3.829896818	0.206880561	1.714917425	0.312832931	3.847253617	0
CG11619	3L	NA	0	0	0	0	0	FALSE	FALSE	FALSE	FALSE	NOT	NOT	7	1.77231214	NA	NA	NA	NA	NA	NA	NA	NA	NA
CG11621	3L	NA	0	0	0	0	0	FALSE	FALSE	FALSE	FALSE	NOT	NOT	18	0.72418244	0.617784103	1.026542131	0.062553171	0.096238254	3.921413756	2.858147019	1.563224145	3.678807159	0.496527455
CG11622	3R	NA	0	0	0	0	0	FALSE	FALSE	FALSE	FALSE	NOT	NOT	14	1.16848244	NA	NA	NA	NA	NA	NA	NA	NA	NA
CG11624	3L	NA	0	0	0	0	0	FALSE	FALSE	TRUE	TRUE	INPEAK	NOT	15	4.058298	1.179601809	0.194096134	0.16492686	0.881033985	0	0.212489494	0.789027652	0	0.118909887
CG11626	3R	NA	0	0	0	0	0	FALSE	FALSE	FALSE	FALSE	NOT	NOT	11	6.68759844	0.157706753	1.040876262	0.731858036	1.196604821	0	0.155699081	3.28823154	7.981282748	2.22113023
CG1163	3R	2324	0	0	0	2	2	FALSE	FALSE	FALSE	FALSE	NOT	INPEAK	15	0	1.134598906	3.960044867	0.475579687	0	2.932704481	0	0.102392023	0	4.032738557
CG11635	2R	7350	0	0	0	0	1	FALSE	FALSE	FALSE	FALSE	NOT	NOT	11	0.24794854	1.442019067	0	1.699748179	0	5.46196724	3.151761845	0.688657548	17.55321649	3.910120805
CG11637	3L	NA	0	0	0	0	0	FALSE	FALSE	FALSE	FALSE	NOT	NOT	21	1.25485776	0	12.1647485	0.086734012	0.207547042	10.39634359	3.640463693	1.194375266	12.47427111	0
CG11638	X	NA	4	4	4	5	6	FALSE	FALSE	FALSE	TRUE	NOT	INPEAK	11	0	0.042529061	1.047315626	1.180533933	0.376343439	1.841328488	2.576117589	0.486084517	7.31962191	2.262292813
CG11639	X	468	0	1	1	1	2	FALSE	FALSE	FALSE	TRUE	INPEAK	INPEAK	11	0	0	0.709281583	0.094758037	5.036837899	3.646533589	5.91353175	6.347634324	13.97302172	1.018433062
CG11642	X	NA	0	0	0	0	0	FALSE	FALSE	FALSE	FALSE	NOT	NOT	11	0	1.478687498	0	0.002637933	0	5.680353908	3.05110685	0.735898221	8.334607359	0.782055337
CG11648	3R	0	1	1	1	1	1	FALSE	FALSE	FALSE	FALSE	NOT	INPEAK	9	0.46252686	34.09877735	60.51507661	65.80118988	52.19986009	93.95930217	25.77089778	12.37020641	54.18196978	10.25524199
CG1165	3L	510	0	1	1	1	1	FALSE	FALSE	FALSE	FALSE	NOT	NOT	24	1.9304475	1.693719658	0	4.109231609	0	1.745613135	6.956266397	1.896659976	25.91588357	0
CG11650	2R	1274	0	0	1	1	2	FALSE	FALSE	FALSE	FALSE	NOT	NOT	17	0.43962898	0	0.244990092	0	0	4.467249425	0.03652429	0.008117314	4.831931354	0
CG11652	3L	NA	0	0	0	0	0	FALSE	FALSE	FALSE	FALSE	INPEAK	NOT	16	0.5428992	0.547865832	0	0	0.015303101	7.099054813	2.364208024	2.196419673	1.320412464	0.577667244
CG11654	X	NA	0	0	0	0	0	FALSE	FALSE	FALSE	FALSE	INPEAK	INPEAK	14	2.26473359	1.165848054	0	0.639873405	0	12.26672635	1.421630484	1.349946526	5.864965647	2.231998882
CG11655	X	NA	0	0	0	0	0	FALSE	FALSE	FALSE	FALSE	INPEAK	INPEAK	14	2.34835197	0	0	0.628674643	0	7.617167864	3.46638293	0.123670345	13.07341763	3.164170578
CG11656	3R	NA	0	0	0	0	0	FALSE	FALSE	FALSE	FALSE	NOT	NOT	25	2.4569035	0	0	0.214388496	0	0.634760322	0.09613288	0.069638736	0	0
CG11658	3L	NA	0	0	0	0	0	FALSE	FALSE	FALSE	FALSE	INPEAK	NOT	16	0.5296808	1.289968193	0	0.68282969	0	7.849216834	1.312729413	0.501315833	1.746803802	0.780382644
CG11659	3R	NA	0	0	0	0	0	FALSE	FALSE	FALSE	FALSE	NOT	NOT	6	2.65868478	0.056689814	0.179996592	0	1.422541702	2.890205787	0.811308089	0.638142547	2.324766906	0.502382857
CG11660	3L	NA	0	0	0	0	0	FALSE	FALSE	FALSE	FALSE	NOT	NOT	18	0.82877994	0	0.825634293	0.001646743	0.03256029	0.945970193	3.279189851	2.131093907	2.064691336	0.170604861
CG11661	3L	58	0	1	1	1	1	FALSE	FALSE	FALSE	FALSE	NOT	NOT	8	0.84444413	1.720352508	0.620284489	1.827035458	0.127257066	21.8479825	5.24437272	1.561423534	8.856125761	1.720134969
CG11663	X	NA	0	0	0	0	0	FALSE	FALSE	FALSE	FALSE	NOT	NOT	14	0	1.329784698	0	1.37674221	0	0.788338244	1.048588725	0	2.007924544	0.791878887
CG11664	X	2882	0	0	0	1	1	FALSE	FALSE	FALSE	FALSE	NOT	NOT	6	0	1.010805517	0.349353163	1.177088804	0.327467055	10.62087317	8.153163539	1.460439154	26.04763375	2.79283294
CG11668	3R	NA	0	0	0	0	0	FALSE	FALSE	FALSE	FALSE	NOT	NOT	19	2.7018391	2.65700918	0.085506278	0.369634938	0.552270305	2.300781225	0.725573818	4.454073786	5.520650154	2.111469498
CG11669	2R	5461	0	0	0	0	3	FALSE	FALSE	FALSE	FALSE	NOT	NOT	16	0.2377886	2.270200161	1.436089084	0	0.843931592	10.74364279	7.839705899	6.226093511	32.31267362	4.173638091
CG1167	3L	NA	0	0	0	0	0	FALSE	FALSE	FALSE	FALSE	NOT	NOT	19	2.7973881	0.059483092	0.087697831	0	0.04160239	8.857278349	2.002360104	0	0.69078406	0.848578406
CG11670	3R	NA	0	0	0	0	0	FALSE	FALSE	FALSE	FALSE	NOT	NOT	19	2.71673524	0.318793868	2.673977741	0	0.050915236	3.84468745	1.210030751	0.676095014	16.26290643	2.693718686
CG11671	3R	NA	0	0	0	0	0	FALSE	FALSE	FALSE	FALSE	NOT	NOT	27	0.90071725	13.50529477	29.14153271	27.79517955	13.14109066	17.61535741	6.67922944	9.504944562	20.09818179	6.454090734
CG11672	3R	NA	0	0	0	0	0	FALSE	FALSE	FALSE	FALSE	NOT	NOT	26	0.90456683	11.68206631	33.72574284	42.0787057	30.00879044	42.63887963	11.8317835	7.202795696	25.12922439	2.518348743
CG11674	X	NA	0	0	0	0	0	FALSE	FALSE	FALSE	FALSE	NOT	NOT	20	4.93120348	0.314778066	0	0.508602988	0	6.36994704	4.135615083	1.513875826	9.550628566	0.165246998
CG11678	X	9223	0	0	0	0	1	FALSE	FALSE	FALSE	FALSE	NOT	NOT	27	5.0807996	0.098264822	0	0.443510153	0	5.458465412	2.239239286	0	9.947494844	0.923032585
CG11679	X	7389	0	0	0	0	1	FALSE	FALSE	FALSE	FALSE	NOT	NOT	27	5.07945462	0	0	0	0	5.414860222	1.011034803	1.118858507	3.296521785	0.698632659
CG1168	3R	1943	0	0	1	1	2	FALSE	FALSE	FALSE	TRUE	NOT	NOT	16	0	2.450551327	0.325333223	0	0	20.2030419	5.399085131	1.753649458	21.05389238	4.967103049
CG11686	3R	NA	0	0	0	0	0	FALSE	FALSE	FALSE	FALSE	NOT	NOT	15	0.75362335	0	0	1.467324841	0	0.166654985	0.041127755	0.955855561	0	3.942965022
CG1169	3R	NA	0	0	0	0	0	FALSE	FALSE	FALSE	TRUE	NOT	NOT	24	0.20409596	1.718720031	0.827811105	7.47095143	0.050846753	10.02213397	8.907605362	8.115944572	21.65643319	10.67149751
CG11693	3R	NA	0	0	0	0	0	FALSE	FALSE	FALSE	FALSE	NOT	NOT	29	0.94635235	0.145215692	0	6.846142197	0	9.706241218	3.066343846	0.682448632	17.17853545	2.047423552
CG11694	3R	NA	0	0	0	0	0	FALSE	FALSE	FALSE	FALSE	NOT	NOT	30	0.94635235	0.393931715	0	3.295993919	0	5.173324553	4.040416477	0.120146347	10.17444691	0.388947264
CG11695	X	5191	0	0	0	0	1	FALSE	FALSE	FALSE	FALSE	INPEAK	INPEAK	16	2.21596211	0.145422978	0	3.618088633	0	8.646809901	2.250694755	0.164758799	23.63336761	2.278350783
CG11696	X	2039	0	0	0	1	1	FALSE	FALSE	FALSE	FALSE	INPEAK	INPEAK	16	2.25451181	0	0	0.545920474	0	2.857634942	3.757172595	0.312630793	1.236762395	1.340471744
CG11697	X	1015	0	0	1	1	1	TRUE	TRUE	TRUE	TRUE	INPEAK	INPEAK	17	2.25451181	3.554548907	6.60962878	29.87812862	22.55663031	39.19070296	22.20222215	7.699129918	73.38406759	14.07055506
CG11698	3R	NA	0	0	0	0	0	FALSE	FALSE	FALSE	FALSE	NOT	NOT	30	0.94635235	0	0	0	0	5.531191205	7.518575471	0.524312359	16.21249786	2.246794541
CG11699	X	97	0	1	1	1	1	FALSE	FALSE	FALSE	FALSE	NOT	NOT	17	2.25650576	0	0	1.494967611	0	0.155527516	0	0	0.13843213	0
CG11703	3R	NA	0	0	0	0	0	FALSE	FALSE	FALSE	TRUE	NOT	NOT	9	6.79991268	0	0	0	0	5.538814724	3.29772048	1.752465095	25.03286971	5.134779174
CG11709	X	8727	0	0	0	0	1	FALSE	FALSE	FALSE	FALSE	NOT	INPEAK	14	2.31256424	0	0.303457781	0.653403534	0.861190885	1.438998834	4.861235578	1.416546632	18.43145947	8.104739781
CG1171	3L	NA	0	0	0	0	0	FALSE	FALSE	FALSE	FALSE	NOT	NOT	20	2.7973881	4.124869857	2.369666179	0	5.49852595	14.32831634	2.392352467	0.974670563	0	1.371239025
CG11711	3L	2603	0	0	0	1	1	FALSE	FALSE	FALSE	FALSE	NOT	NOT	22	2.9203588	0.719292186	0.5217572	0.43273239	0	2.941167746	2.145745925	0.208906855	0.66976984	0.42310994
CG11715	X	NA	0	0	0	0	0	FALSE	TRUE	FALSE	TRUE	NOT	NOT	8	2.00043784	1.208106846	0.481448925	0.776525432	0	8.915785131	4.483164827	1.85803773	17.00229867	2.156765044
CG11719	3R	9524	0	0	0	0	1	FALSE	FALSE	FALSE	TRUE	NOT	NOT	9	4.30980896	0.756390579	0.37755801	1.140179236	0.039376839	10.39359628	4.630159687	0	15.20086402	0.149254906
CG1172	3R	NA	0	0	0	0	0	FALSE	FALSE	FALSE	FALSE	NOT	NOT	17	0	0	2.01803824	1.583073989	0.061511876	0.98400181	1.397735427	0.87858797	2.202711917	2.128938904
CG11720	3L	NA	0	0	0	0	0	FALSE	FALSE	FALSE	FALSE	NOT	NOT	12	3.0262751	NA	NA	NA	NA	NA	NA	NA	NA	NA
CG11722	3R	NA	0	0	0	0	0	FALSE	FALSE	FALSE	FALSE	NOT	NOT	20	1.18954433	0	0	0	0	0	0	1.69096786	0	0
CG11723	2L	NA	0	0	0	0	0	FALSE	FALSE	TRUE	TRUE	NOT	INPEAK	9	1.67383838	0	0.059390583	0	0.791213862	0	1.983425886	1.198901392	9.440214924	1.251189305
CG11726	3L	NA	0	0	0	0	0	FALSE	FALSE	FALSE	FALSE	NOT	NOT	4	3.05683024	1.572912785	1.942101906	6.674398721	7.119934735	10.74653772	3.147934769	1.618648293	0	3.149069777
CG11727	X	NA	0	0	0	0	0	FALSE	FALSE	FALSE	FALSE	NOT	NOT	12	2.50466102	0.233565811	0.41440215	0.129873701	0.209912481	4.570553108	1.600517067	1.005525607	5.795090922	1.181268179
CG11732	3R	NA	0	0	0	0	0	FALSE	FALSE	FALSE	FALSE	NOT	NOT	2	1.81382737	NA	NA	NA	NA	NA	NA	NA	NA	NA
CG11735	3R	NA	0	0	0	0	0	FALSE	FALSE	FALSE	TRUE	NOT	NOT	6	2.6018366	NA	NA	NA	NA	NA	NA	NA	NA	NA
CG11737	3R	NA	0	0	0	0	0	FALSE	FALSE	FALSE	FALSE	NOT	NOT	10	2.6216117	0.046082635	0.136760459	0.331129368	0.422978978	5.623383296	3.097841044	3.47552135	10.02531141	1.479505226
CG11741	3R	NA	0	0	0	0	0	FALSE	FALSE	FALSE	FALSE	NOT	NOT	10	2.68178944	1.499261157	0.529977885	0	0	1.282260344	3.78905052	1.465778598	6.458242699	0
CG11742	3R	NA	0	0	0	0	0	FALSE	FALSE	FALSE	FALSE	NOT	NOT	11	2.68178944	NA	NA	NA	NA	NA	NA	NA	NA	NA
CG11750	X	NA	0	0	0	0	0	FALSE	FALSE	FALSE	FALSE	NOT	NOT	14	5.29390332	0	0.919736268	0.610821544	0	0.034983049	0.09210455	0	3.669302933	0.415993249
CG11752	X	NA	0	0	0	0	0	FALSE	FALSE	FALSE	FALSE	NOT	NOT	15	5.5570592	0	0	0	0	1.682079273	4.799210499	0	0	0
CG11753	3R	NA	0	0	0	0	0	FALSE	FALSE	FALSE	FALSE	NOT	NOT	16	0.39071712	0	0	0	0	0.335070429	7.589045562	5.287422132	7.260436326	0.114516344
CG11755	3R	NA	0	0	0	0	0	FALSE	FALSE	FALSE	FALSE	NOT	NOT	24	0.24888544	2.926800086	1.413149353	7.890768922	10.61774549	44.8461073	8.812817471	9.629299735	16.99979677	6.77009035
CG11756	X	NA	0	0	0	0	0	FALSE	FALSE	FALSE	FALSE	NOT	NOT	16	5.593272	0	0	0	0	6.412683562	2.69899452	0.83033917	10.71253164	7.872560462
CG11759	X	NA	0	0	0	0	0	FALSE	FALSE	FALSE	FALSE	NOT	NOT	15	5.8188688	0.060629476	0.161372209	0.048942329	0	1.390667137	1.559698187	0.507921489	2.821510409	0
CG1176	3R	NA	0	0	0	0	0	FALSE	FALSE	FALSE	FALSE	NOT	NOT	15	0	0.397692313	2.537856501	0.820607469	3.744792689	9.971048872	0.480640322	4.692559935	18.6025048	0
CG11760	3R	9412	0	0	0	0	1	FALSE	FALSE	FALSE	FALSE	NOT	NOT	21	0.03787328	0	0	0	0	3.06977077	0.429377456	0	6.995032936	0.513744873
CG11761	2R	NA	0	0	0	0	0	FALSE	FALSE	FALSE	FALSE	NOT	NOT	10	2.04334889	0	0	1.222291407	0	0.710666806	0.02547477	0	10.23638584	0.941569706
CG11762	3R	NA	0	0	0	0	0	FALSE	FALSE	FALSE	FALSE	NOT	NOT	21	0.00559416	0.91880538	0.356898279	0	0.745251245	7.000462521	0.754093692	0.64242297	0.014573027	0
CG11763	2R	2977	0	0	0	3	4	FALSE	FALSE	FALSE	FALSE	NOT	NOT	18	2.05180164	0.077082913	0.008523496	0.014531747	0.066235305	0.888899511	2.037839269	0.690221415	1.036213115	0.946979915
CG11765	2R	516	0	1	1	1	4	FALSE	FALSE	FALSE	FALSE	NOT	NOT	17	2.1193521	0	1.82033476	1.466709322	3.252491671	0.168303546	0.751828667	0.306172709	0.667312076	0
CG11767	2L	NA	0	0	0	0	0	FALSE	FALSE	FALSE	TRUE	NOT	NOT	7	4.1931001	NA	NA	NA	NA	NA	NA	NA	NA	NA
CG11768	3R	NA	0	0	0	0	0	FALSE	FALSE	TRUE	TRUE	NOT	NOT	24	0.0950779	1.862651441	0.070127845	0.662988163	0.085692213	1.941637212	3.702476724	0.877974313	9.232083053	0.697333433
CG11770	2R	NA	0	0	0	0	0	FALSE	FALSE	FALSE	FALSE	NOT	NOT	28	0.909118	0.629924837	0	0.118449325	0	5.894198007	5.807956526	1.851093033	6.155584359	1.826551558
CG11771	3R	107	0	1	1	1	1	FALSE	FALSE	FALSE	FALSE	NOT	NOT	12	2.92494371	1.325737787	0	0.024909731	0	9.20071447	2.619728557	1.173739284	5.455450644	0.120946095
CG11775	3R	NA	0	0	0	0	0	FALSE	FALSE	FALSE	FALSE	NOT	NOT	19	0.21595218	NA	NA	NA	NA	NA	NA	NA	NA	NA
CG11777	2R	NA	0	0	0	0	0	FALSE	FALSE	FALSE	FALSE	NOT	NOT	15	1.98696377	1.250295123	4.601303308	0	0	0	0.001203964	0.141222573	0	0
CG11778	2R	9020	0	0	0	0	1	FALSE	FALSE	FALSE	FALSE	NOT	NOT	21	1.29358382	0.910497285	0.486412155	0	0.868115537	2.180921247	3.07663348	1.491917071	7.665518129	0.207029223
CG11779	3R	NA	0	0	0	0	0	FALSE	FALSE	FALSE	FALSE	INPEAK	INPEAK	12	4.30664756	0.33307994	0.072665709	0	0.325415265	1.317784803	3.840501161	0.110999436	8.043826441	0.024663915
CG11780	3R	NA	0	0	0	0	0	FALSE	FALSE	FALSE	FALSE	NOT	NOT	20	2.71818573	0.418764555	0	1.096145745	0	0.254326343	3.570130334	0.014933288	4.368521505	0.170704958
CG11781	3R	NA	0	0	0	0	0	FALSE	FALSE	FALSE	FALSE	NOT	NOT	20	2.71818573	0	0	0.410565024	0	0.285400832	0.821924546	0	0	0.187744897
CG11783	3R	NA	0	0	0	0	0	FALSE	FALSE	FALSE	FALSE	NOT	NOT	21	2.081602	0	0	2.188222603	0	1.698884553	2.257236545	0.609572921	4.065359332	0.402235716
CG11784	2R	NA	0	0	0	0	0	FALSE	FALSE	FALSE	FALSE	NOT	NOT	28	1.0840683	0	0.014725959	0	0	1.843763566	1.647872474	0	17.92187855	0.659480621
CG11785	3R	NA	0	0	0	0	0	FALSE	FALSE	FALSE	FALSE	NOT	NOT	22	2.2189588	0	0	9.710176338	0	3.093017891	1.123118416	0	11.30563521	0
CG11786	3R	NA	0	0	0	0	0	FALSE	FALSE	TRUE	TRUE	NOT	NOT	23	2.2843444	NA	NA	NA	NA	NA	NA	NA	NA	NA
CG11788	2R	NA	0	0	0	0	0	FALSE	FALSE	FALSE	FALSE	NOT	NOT	24	4.6435476	1.482909399	0	0	0	2.507372038	1.470279424	0.94357989	3.18234713	0
CG1179	3L	NA	0	0	0	0	0	FALSE	FALSE	FALSE	FALSE	NOT	NOT	24	1.9304475	3.295255965	8.908470474	1.127775361	0	8.59728274	5.985323225	0.107799172	31.10953533	0.027542397
CG11790	3R	NA	0	0	0	0	0	FALSE	FALSE	FALSE	FALSE	NOT	NOT	23	2.3047774	0	0.054355984	0	0.022806761	6.413378846	0.081730417	0	5.104833427	0.022099488
CG11791	3R	NA	0	0	0	0	0	FALSE	FALSE	FALSE	FALSE	NOT	NOT	25	2.3132642	0	2.53945403	0	0.604492065	0	0.017831599	0.424754772	1.905501293	0
CG11793	3L	5283	0	0	0	0	2	FALSE	FALSE	FALSE	FALSE	NOT	NOT	26	3.60398256	0.114748149	0	6.26997072	0.688228706	0.139978667	2.053890856	0.065006087	5.651995063	0
CG11796	3L	NA	0	0	0	0	0	FALSE	FALSE	FALSE	FALSE	NOT	NOT	20	0.40016928	1.25161234	0.433518688	0.045639207	0	13.78876146	3.461572469	6.368095012	20.57056537	0
CG11797	2R	NA	0	0	0	0	0	FALSE	FALSE	FALSE	FALSE	INPEAK	NOT	14	0.9931656	1.784428086	1.876140276	0	1.001766381	0.889646776	2.021125327	3.570017282	8.276761294	0
CG11798	2R	0	1	1	1	1	1	FALSE	FALSE	FALSE	FALSE	NOT	NOT	4	5.6793222	0.309552296	0.358455993	0.632733151	0.167076209	2.321252185	1.254528362	0.144011544	2.965892092	0.695900539
CG11799	3L	7171	0	0	0	0	2	FALSE	FALSE	FALSE	FALSE	NOT	NOT	25	3.60398256	0	0.40193408	0.149037515	0	0.450580363	0.092703515	0.029177524	0	0.43332139
CG1180	3L	6241	0	0	0	0	1	FALSE	FALSE	FALSE	FALSE	NOT	NOT	23	1.9304475	0.635618913	2.743187319	1.261223857	0	6.707773203	2.843990245	4.433089071	23.01757087	0.221143369
CG11801	3L	NA	0	0	0	0	0	FALSE	FALSE	FALSE	FALSE	NOT	NOT	30	3.73252164	NA	NA	NA	NA	NA	NA	NA	NA	NA
CG11802	X	NA	0	0	0	0	0	FALSE	FALSE	FALSE	FALSE	NOT	NOT	19	1.08315469	0	0	0	0	1.168012212	2.285483115	0	1.623992664	0.070925009
CG11804	2R	7927	0	0	0	0	1	FALSE	FALSE	FALSE	FALSE	NOT	NOT	13	4.41146848	0.06366402	0.074419351	0.158433783	0.51025789	3.826002675	2.355985999	0.353360459	1.148588442	0.175259029
CG11807	2R	NA	0	0	0	0	0	FALSE	FALSE	FALSE	FALSE	NOT	NOT	14	1.17089728	0	0.164895304	0	1.78683909	0.882122262	0.251874645	0.837987596	7.653134933	0.147824026
CG11808	2R	NA	0	0	0	0	0	FALSE	FALSE	FALSE	FALSE	INPEAK	NOT	16	1.20209537	0	0	0.782097247	0	1.172676108	0.791254188	0	0.602051529	0
CG11811	3L	NA	0	0	0	0	0	FALSE	FALSE	FALSE	FALSE	NOT	NOT	9	3.62929985	0	0.095158253	0.054342777	0.229894699	8.443813578	1.332892299	0	0	0
CG11815	3L	NA	0	0	0	0	0	FALSE	FALSE	FALSE	FALSE	NOT	NOT	10	3.4319004	2.16368788	0.003134996	0	0	0	0	0	0	0
CG11816	X	NA	0	0	0	0	0	FALSE	FALSE	FALSE	TRUE	INPEAK	NOT	8	3.4756352	0.930236011	0.044163667	0	0.60718527	2.23163411	0	0	0.763613035	2.114720078
CG11820	3R	NA	0	0	0	0	0	FALSE	FALSE	FALSE	FALSE	NOT	NOT	26	2.4752582	0	0	0.480753348	0	0	0	0.598192744	0	0
CG11821	3R	2421	0	0	0	2	2	FALSE	FALSE	FALSE	FALSE	NOT	NOT	13	3.30990172	0	3.013303759	2.147898088	4.852280549	2.371231103	1.153533743	0.945408763	10.74569516	0.687414799
CG11822	2L	NA	0	0	0	0	0	FALSE	FALSE	FALSE	FALSE	NOT	NOT	15	1.89732536	NA	NA	NA	NA	NA	NA	NA	NA	NA
CG11825	2R	62	0	1	1	4	4	FALSE	FALSE	FALSE	FALSE	INPEAK	NOT	16	2.1193521	0.10202982	3.829249859	0	7.827264887	8.257421893	1.641762525	5.878816854	26.10804868	0
CG11828	3R	NA	0	0	0	0	0	FALSE	FALSE	FALSE	FALSE	NOT	NOT	7	NA	NA	NA	NA	NA	NA	NA	NA	NA	NA
CG11833	3R	NA	0	0	0	0	0	FALSE	FALSE	FALSE	FALSE	NOT	NOT	14	NA	NA	NA	NA	NA	NA	NA	NA	NA	NA
CG11835	2L	NA	0	0	0	0	0	FALSE	FALSE	FALSE	FALSE	NOT	NOT	15	1.98346335	NA	NA	NA	NA	NA	NA	NA	NA	NA
CG11836	3R	NA	0	0	0	0	0	FALSE	FALSE	FALSE	FALSE	NOT	NOT	28	2.5338034	0	0.027221541	0	0.031571525	0.344732369	0.914762481	0.475615651	1.370934843	0.25172994
CG11837	3R	NA	0	0	0	0	0	FALSE	FALSE	FALSE	FALSE	NOT	NOT	15	NA	0	0	0.078207782	0.28108093	1.504348631	3.197487174	3.152298902	9.329764773	0
CG11838	2L	NA	0	0	0	0	0	FALSE	FALSE	FALSE	FALSE	NOT	NOT	16	1.98346335	2.042180114	0.015257355	0.204802551	0.477000056	18.44597117	9.110786127	5.460590278	27.18113375	2.645378474
CG11839	3R	NA	0	0	0	0	0	FALSE	FALSE	FALSE	FALSE	NOT	NOT	28	2.5102736	0.307896126	0	2.409817016	0.414161585	0	1.765748387	0	2.845343611	0.390131202
CG11840	2L	NA	0	0	0	0	0	FALSE	FALSE	FALSE	FALSE	NOT	NOT	15	1.88270807	1.800725786	0	0	0.037960712	10.35500874	6.908157348	3.835292756	13.18322904	0.736578485
CG11841	3R	NA	0	0	0	0	0	FALSE	FALSE	FALSE	FALSE	NOT	NOT	15	NA	0.173470236	0	0	0.369008873	12.17000376	3.901294087	2.408943966	3.589239463	0.624535085
CG11842	3R	NA	0	0	0	0	0	FALSE	FALSE	FALSE	FALSE	NOT	NOT	15	NA	1.613847186	0.074871667	0	0.022857142	0	4.051071336	1.477142547	8.283088842	2.008733273
CG11843	3R	NA	0	0	0	0	0	FALSE	FALSE	FALSE	FALSE	NOT	NOT	15	NA	0.673531281	0	0	0	0.755911983	2.249641368	0.439942259	7.52722073	0.642173105
CG11844	3R	NA	0	0	0	0	0	FALSE	FALSE	FALSE	FALSE	NOT	NOT	14	3.0384642	0.928153478	0	7.283003384	0	3.635470862	0.786021412	0	2.285306168	0
CG11847	3R	NA	0	0	0	0	0	FALSE	FALSE	FALSE	FALSE	INPEAK	NOT	13	3.01416063	0.551992961	1.180435065	0.020028056	0.913747066	2.458973443	0.76709273	2.045610206	3.169805989	0.21324345
CG11848	3R	NA	0	0	0	0	0	FALSE	FALSE	FALSE	FALSE	NOT	NOT	14	3.0067752	0.928123811	2.984707276	0.786385387	2.648162072	10.24728052	1.845266784	0.499512893	6.206039577	5.393050655
CG11849	3R	NA	0	0	0	0	0	FALSE	FALSE	FALSE	TRUE	NOT	NOT	12	2.94790725	2.320914386	0.031296081	1.242609435	0	15.77722221	10.22396714	1.881180983	23.14777005	4.250549631
CG11851	3R	NA	0	0	0	0	0	FALSE	FALSE	FALSE	FALSE	NOT	NOT	24	2.43167157	0.004644817	0.255457719	0.377419673	0	1.019960534	1.112851013	1.739010355	6.210124294	0
CG11852	3R	NA	0	0	0	0	0	FALSE	FALSE	FALSE	FALSE	NOT	NOT	30	2.22943644	0.834754208	0	1.407483157	0.255590637	4.211936408	3.754699655	2.925571306	10.47182246	1.348670106
CG11853	3R	NA	0	0	0	0	0	FALSE	FALSE	FALSE	FALSE	NOT	NOT	30	2.2223502	0	0.920259796	0	0.541525676	4.884858748	1.975442461	3.585504731	8.10867633	0.337771247
CG11854	3R	NA	0	0	0	0	0	FALSE	FALSE	FALSE	FALSE	NOT	NOT	31	2.2223502	0.1715737	0	0	2.159627021	4.816224879	1.856363121	0.714656866	0.817100432	0.011445367
CG11856	3R	NA	0	0	0	0	0	FALSE	FALSE	FALSE	FALSE	NOT	NOT	34	2.04410493	1.841500219	0	0.116042404	0.106488742	1.876489954	1.39465366	0.453141225	1.963668807	0.095266652
CG11857	3R	NA	0	0	0	0	0	FALSE	FALSE	FALSE	FALSE	NOT	NOT	35	1.96849044	0	0.23309868	0	0.04441812	0.143221775	1.006688568	0	0.784330848	0
CG11858	3R	NA	0	0	0	0	0	FALSE	FALSE	FALSE	FALSE	NOT	NOT	37	1.93831407	2.628498921	0	0	0	1.649356648	0.685532916	0	0	0
CG11859	3R	NA	0	0	0	0	0	FALSE	FALSE	FALSE	FALSE	NOT	NOT	37	1.88669943	0	0.622643014	1.318603269	1.667655426	2.647598255	0.100740198	0.860395207	9.015855127	0
CG11864	2L	NA	0	0	0	0	0	FALSE	FALSE	FALSE	TRUE	NOT	NOT	10	1.5448895	0	1.098664222	0	2.70512299	1.615962432	0	2.155915875	9.018222417	0
CG11865	2L	NA	0	0	0	0	0	FALSE	FALSE	FALSE	TRUE	NOT	NOT	10	1.573529	NA	NA	NA	NA	NA	NA	NA	NA	NA
CG11866	2R	NA	0	0	0	0	0	FALSE	FALSE	FALSE	FALSE	NOT	NOT	16	1.30210435	1.063246698	0	0.243690533	0.185425311	0.704476589	0.678486408	0.945481664	4.484061055	0.745292747
CG11873	3R	0	1	1	1	1	1	FALSE	FALSE	FALSE	FALSE	NOT	NOT	15	NA	0.195236285	0.135074286	0.444426464	0.520124412	0.623542063	2.214681031	0.106188195	1.835493418	0.475330513
CG11874	3R	NA	0	0	0	0	0	FALSE	FALSE	FALSE	FALSE	NOT	NOT	16	NA	0.854627655	0.737816514	0	0.784416064	4.990259883	0.5736774	1.959199245	10.80586645	0.247542757
CG11875	3R	NA	0	0	0	0	0	FALSE	FALSE	FALSE	FALSE	NOT	NOT	32	2.10571452	0	0	0.933751556	0	6.140279129	0.233029181	0	0.168432683	0
CG11876	3R	NA	0	0	0	0	0	FALSE	FALSE	FALSE	FALSE	NOT	NOT	16	NA	0.282467177	0	1.527865451	0	0.51642021	1.409779062	0.076115811	4.678745185	0.086153676
CG11877	3R	NA	0	0	0	0	0	FALSE	FALSE	FALSE	FALSE	NOT	NOT	16	NA	0	0	0.131073492	0	2.49278964	4.448967436	0.930570019	9.550420357	0.430016383
CG11878	3R	NA	0	0	0	0	0	FALSE	FALSE	FALSE	FALSE	NOT	NOT	37	1.79423118	0.510629059	0.130604331	0	1.516825502	3.120144745	2.802400076	1.273739419	17.34653894	0.207578446
CG11880	3R	NA	0	0	0	0	0	FALSE	FALSE	FALSE	FALSE	NOT	NOT	17	NA	NA	NA	NA	NA	NA	NA	NA	NA	NA
CG11881	3R	NA	0	0	0	0	0	FALSE	FALSE	FALSE	FALSE	NOT	NOT	17	NA	1.355090998	0	0	0	2.986486443	2.939821451	1.065109908	2.946087912	0
CG11882	3R	NA	0	0	0	0	0	FALSE	FALSE	FALSE	FALSE	NOT	NOT	17	NA	0	0	0	0	1.540628623	1.079665593	0	0	0
CG11883	2R	NA	2	2	2	2	2	FALSE	FALSE	TRUE	TRUE	NOT	NOT	4	2.32475628	1.812471219	3.258165563	3.128545962	0.960323415	13.93124759	3.916716873	2.250783056	7.719824856	0.736560315
CG11885	2L	NA	0	0	0	0	0	FALSE	FALSE	FALSE	FALSE	NOT	NOT	14	0.235	0	0	0	0	0	0	0	0	0
CG11886	3R	NA	0	0	0	0	0	FALSE	FALSE	FALSE	FALSE	NOT	NOT	20	NA	0	0	0.308459051	0	2.641588656	0	0	0	0
CG11887	2R	4525	0	0	0	1	1	FALSE	FALSE	FALSE	FALSE	NOT	NOT	3	2.21911924	0.370556067	0.145668391	0	0.136648736	6.60373288	0.40163287	1.424896702	6.213685946	1.154282038
CG11888	3R	NA	0	0	0	0	0	FALSE	FALSE	FALSE	FALSE	NOT	NOT	21	NA	0.217573481	0.030791433	1.42001553	0.038991807	3.916368007	2.959273228	1.588269168	3.993870945	2.680546623
CG11892	3R	NA	0	0	0	0	0	FALSE	FALSE	FALSE	FALSE	NOT	NOT	38	1.70085321	0.215594385	0.060665836	0	0.139996405	3.023950062	4.758799388	2.074662813	25.5788318	0.574507619
CG11893	3R	NA	0	0	0	0	0	FALSE	FALSE	FALSE	FALSE	NOT	NOT	38	1.66663098	0.202008962	3.828211147	0	1.875126919	0.340031021	0.856842801	1.35952667	6.173850915	0.032163427
CG11895	2R	6691	0	0	0	0	1	FALSE	TRUE	FALSE	TRUE	NOT	NOT	6	2.21435964	4.642386749	3.78576909	3.770530817	1.784881083	15.58137574	7.02183747	4.71952576	25.27558267	2.176156326
CG11896	3R	NA	0	0	0	0	0	FALSE	FALSE	FALSE	FALSE	NOT	NOT	18	1.47115676	0.115494789	0	0	0	2.436808798	2.08744721	1.505198003	5.417155654	0.516390434
CG11897	3R	NA	0	0	0	0	0	FALSE	FALSE	FALSE	FALSE	NOT	NOT	20	NA	1.485265183	0.033780407	0.0365253	0.22766735	6.193191897	1.868639373	0.841901334	5.228179426	2.259825053
CG11898	3R	NA	0	0	0	0	0	FALSE	FALSE	FALSE	FALSE	NOT	NOT	18	NA	0.173257121	0.061174636	0.343669029	0.144563755	5.817956227	4.246582635	3.596680356	22.00862576	2.173848794
CG11899	3R	NA	0	0	0	0	0	FALSE	FALSE	FALSE	FALSE	NOT	NOT	17	1.04733892	6.342297315	0	0	0	6.41109524	8.167584875	2.685242114	6.47927594	0.51617661
CG11900	3R	NA	0	0	0	0	0	FALSE	FALSE	FALSE	FALSE	NOT	NOT	17	1.04010181	0	0	0	4.67421845	2.241410954	4.1167027	4.143936953	0	0
CG11901	3R	NA	0	0	0	0	0	FALSE	FALSE	FALSE	FALSE	NOT	NOT	14	0.89618149	0.019882258	0.012888173	1.857483415	0	3.095714509	7.915146599	0	0.027698002	0.09115594
CG11902	3R	6384	0	0	0	0	1	FALSE	FALSE	FALSE	FALSE	NOT	NOT	24	1.25493765	0.143922992	0	0.250287719	1.253771379	5.86906097	1.569568014	0.470048338	10.08432578	0.607717151
CG11905	3L	NA	0	0	0	0	0	FALSE	FALSE	FALSE	FALSE	NOT	NOT	7	0.93445097	1.114757691	0.103368038	0.960868993	0.223571615	4.23967019	3.071245943	1.226948639	6.750764578	1.273137922
CG11906	2R	NA	0	0	0	0	0	FALSE	FALSE	FALSE	FALSE	NOT	NOT	15	4.74956961	0.572557173	0	1.546811698	0	5.394634807	3.787445687	1.267791639	3.466694256	4.227194613
CG11907	2L	182	0	1	1	1	1	FALSE	FALSE	FALSE	FALSE	NOT	INPEAK	9	0.19266005	2.772114002	2.782520214	0.007721612	1.926447899	5.184074229	1.316892764	4.219412115	9.793939424	1.476803301
CG11908	3R	NA	0	0	0	0	0	FALSE	FALSE	FALSE	FALSE	NOT	NOT	21	1.27167645	0.926057748	1.481716429	1.551120209	1.829245562	1.633715304	1.917059644	1.711939326	7.166619331	0.414263061
CG11909	3R	NA	0	0	0	0	0	FALSE	FALSE	FALSE	FALSE	NOT	NOT	20	1.29075555	0.757199163	0	0	0	9.642390496	6.338749902	2.186994737	28.44561836	1.268853522
CG11910	3R	NA	0	0	0	0	0	FALSE	FALSE	FALSE	FALSE	NOT	NOT	8	1.3518078	1.226986789	0.538240766	0	2.075451139	8.652478997	4.252605435	1.451731382	22.37807293	0.700938799
CG11911	2L	NA	0	0	0	0	0	FALSE	FALSE	FALSE	FALSE	NOT	NOT	17	0.16623665	2.298131183	0	0.064433659	0.355438576	4.076861458	7.334726983	9.322493199	52.18579805	1.672002332
CG11912	2L	NA	0	0	0	0	0	FALSE	FALSE	FALSE	FALSE	NOT	NOT	18	0.1616988	0	1.990163534	8.13647961	0	19.41048254	2.113071041	5.296276945	24.18089174	1.866736906
CG11913	3R	NA	0	0	0	0	0	FALSE	FALSE	FALSE	FALSE	NOT	NOT	15	1.3438734	0.599278498	0	0.196866372	0	12.16983491	6.783382005	6.710660953	36.575535	4.581239782
CG11920	3R	NA	0	0	0	0	0	FALSE	FALSE	FALSE	FALSE	NOT	NOT	27	2.5646244	3.126631386	7.406800275	11.21683547	18.12246039	41.41920722	8.892021832	6.171445616	35.25189347	3.891209504
CG11921	3R	2771	0	0	0	1	1	FALSE	FALSE	FALSE	FALSE	NOT	INPEAK	29	2.652256	24.74352696	102.3036668	198.7285387	160.5922054	280.6535092	96.74028824	25.15671226	195.956697	17.46405849
CG11922	3R	7450	0	0	0	0	1	FALSE	FALSE	FALSE	FALSE	NOT	INPEAK	26	2.7646914	50.81329898	126.9876498	158.5518198	106.2407479	172.6744717	65.54646292	14.79386106	114.2603612	18.72884767
CG11924	2L	NA	0	0	0	0	0	FALSE	FALSE	FALSE	FALSE	NOT	NOT	13	8.57810558	0.579133142	0.484785323	0.372527703	0.060815064	2.156752318	1.962270168	0.025677354	2.253083204	0.182105628
CG11926	2L	NA	0	0	0	0	0	FALSE	FALSE	FALSE	FALSE	NOT	NOT	15	9.45382118	0	0	1.981810451	0	4.253355824	5.206448839	0.687706566	8.464348639	0.04263899
CG11927	2L	NA	0	0	0	0	0	FALSE	FALSE	FALSE	FALSE	NOT	NOT	16	9.43903502	0	0	1.870098841	0	0	1.424604872	0	0	0.571982537
CG11929	2L	NA	0	0	0	0	0	FALSE	FALSE	TRUE	TRUE	NOT	NOT	10	2.92435265	1.660993275	2.230775635	0	0.467598692	2.922176708	0.938500495	2.847287135	8.465208784	0.235736972
CG1193	3R	3418	0	0	0	1	1	FALSE	FALSE	FALSE	FALSE	NOT	NOT	19	0	1.152378901	0	1.923643042	0	3.142370113	6.266511258	1.839186597	12.02335939	2.38143759
CG11937	X	NA	0	0	0	0	0	FALSE	FALSE	FALSE	FALSE	NOT	NOT	4	NA	6.302907442	10.97879496	9.849429349	5.434734439	5.453899169	0.421360863	0.352615327	0	0.147848496
CG11940	X	9441	0	0	0	0	2	FALSE	FALSE	FALSE	FALSE	NOT	NOT	7	4.12635611	1.598180805	1.081448097	1.815456052	0.189905038	3.804904684	1.412447483	0.199500419	6.77221807	0.843203065
CG11941	X	1363	0	0	1	4	5	FALSE	TRUE	FALSE	TRUE	INPEAK	INPEAK	6	3.65576492	0	12.64239949	14.62407255	7.420130504	29.33991071	11.40789859	4.02707355	46.64426647	4.307563733
CG11942	X	2722	0	0	0	2	4	FALSE	TRUE	FALSE	TRUE	INPEAK	INPEAK	6	3.65576492	13.24539579	49.60409735	32.54198369	28.36502215	43.55505401	20.49802219	6.766919817	17.63540844	10.10167404
CG11943	X	NA	0	0	0	0	0	FALSE	FALSE	FALSE	FALSE	NOT	NOT	7	NA	0.69121895	0.02615646	0.66459758	0	2.369005361	3.626807332	1.514289073	11.39288019	0.515686541
CG11949	2R	NA	0	0	0	0	0	FALSE	FALSE	FALSE	FALSE	NOT	NOT	10	5.14047174	0.751681155	1.440386935	0.030855001	0.667238826	8.128877317	2.619049466	0.471101556	11.42729496	1.47101171
CG11951	3R	NA	0	0	0	0	0	FALSE	FALSE	FALSE	FALSE	NOT	NOT	13	1.51226694	1.129719827	0.872523986	0	4.195714503	3.813471799	2.817377819	1.535251853	5.000941047	0.40101532
CG11956	3R	NA	0	0	0	0	0	FALSE	FALSE	FALSE	FALSE	NOT	NOT	14	2.32729054	1.005600663	0.310084075	0.039494095	0.88084657	7.743243512	3.93359556	3.721743175	15.87429641	1.817078759
CG11958	3R	241	0	1	1	1	1	FALSE	FALSE	FALSE	FALSE	NOT	NOT	1	5.69497071	0.069120555	0	0.353659865	0	0.269876003	1.277116844	0.060855611	3.309547601	0.551607902
CG11961	2R	NA	0	0	0	0	0	FALSE	FALSE	FALSE	FALSE	NOT	NOT	11	4.24456938	0.240087472	0.74993234	0.967040137	0.50779185	1.27511343	0.671974567	1.917078151	1.262681393	0.182494775
CG11963	3R	NA	0	0	0	0	0	FALSE	FALSE	FALSE	FALSE	NOT	NOT	6	1.2562592	0	0.671773351	0.172148057	0.256687089	19.92652715	1.183508888	1.256815263	9.49321025	0.486046628
CG11964	3R	NA	0	0	0	0	0	FALSE	FALSE	FALSE	FALSE	NOT	NOT	7	1.2953728	0.393350927	0.016476479	2.034141929	0	2.603228513	3.872809716	0	2.457325606	1.986754001
CG11966	3R	NA	0	0	0	0	0	FALSE	FALSE	FALSE	FALSE	NOT	NOT	12	1.4080896	0.923290841	1.581340429	0.968569128	0.159739104	3.451928327	3.013491614	0.532484601	9.088727827	0.697009816
CG11967	3R	NA	0	0	0	0	0	FALSE	FALSE	FALSE	FALSE	NOT	NOT	19	1.4080896	0	0	0.035370559	0	8.784447298	0	2.271602307	0.487995458	0
CG11968	3R	NA	0	0	0	0	0	FALSE	FALSE	FALSE	FALSE	NOT	NOT	19	1.73210688	0	0.276902395	0.239086265	0	8.240244683	1.569063297	0.804384037	9.682835745	0
CG11970	3R	NA	0	0	0	0	0	FALSE	FALSE	FALSE	FALSE	NOT	NOT	18	1.73939648	0.443403146	0	0.552242075	0.00393935	0.614013351	1.91724529	1.077756823	2.507886273	0.012730546
CG11971	3R	NA	0	0	0	0	0	FALSE	FALSE	FALSE	FALSE	NOT	NOT	18	1.82257408	1.809504706	0.16874904	0.021057899	0.397303013	0.966790242	1.414183947	2.372546089	0.482695555	1.163322131
CG11975	3R	NA	0	0	0	0	0	FALSE	FALSE	FALSE	FALSE	NOT	NOT	17	1.84605312	0.379758295	0.023669649	1.226264916	0.76396442	0	1.521572717	0.089897338	3.307241723	0
CG11977	3R	NA	0	0	0	0	0	FALSE	FALSE	FALSE	FALSE	NOT	NOT	19	1.8913248	0	2.084096662	0.340053629	5.316959414	2.510864265	0.578095164	2.61521897	4.240702956	3.422642663
CG11979	2R	7251	0	0	0	0	1	FALSE	FALSE	FALSE	FALSE	NOT	INPEAK	14	3.91092712	0	0.365067988	2.911352827	0	5.890899604	5.863250153	2.419418078	1.073930482	0.180803112
CG11980	3R	NA	0	0	0	0	0	FALSE	FALSE	FALSE	FALSE	NOT	NOT	20	1.96192512	0	0.125391343	0	0	0	0	0	0	0
CG11981	3R	NA	0	0	0	0	0	FALSE	FALSE	FALSE	FALSE	NOT	NOT	20	1.97354496	0	0	1.862123449	0	4.817861428	0.716405317	0	2.44657525	4.66168694
CG11982	3R	NA	0	0	0	0	0	FALSE	FALSE	FALSE	FALSE	NOT	NOT	19	1.98985408	0	0	2.643324627	0	8.848606131	0.723215424	0.16689246	1.843038486	0.321363305
CG11983	3R	NA	0	0	0	0	0	FALSE	FALSE	FALSE	FALSE	NOT	NOT	20	1.99589248	0.552339817	0.311141405	0	0	5.61987177	2.455506478	0.374255525	4.410453713	0
CG11984	3R	NA	0	0	0	0	0	FALSE	FALSE	FALSE	FALSE	NOT	NOT	20	2.045712	1.022518168	0.028893643	0.887597654	0.188001953	11.11845847	1.566178227	0.345238212	3.242332571	0.847303082
CG11985	3R	NA	0	0	0	0	0	FALSE	FALSE	FALSE	FALSE	NOT	NOT	21	2.07578432	0	12.00117582	0	0	0	0	0	0	0
CG11986	3R	NA	0	0	0	0	0	FALSE	FALSE	FALSE	FALSE	NOT	NOT	22	2.07705728	1.80725094	0.547927854	0.370313058	0	5.846157367	0	0.893080546	4.758163734	1.67520322
CG11987	3R	NA	0	0	0	0	0	FALSE	FALSE	FALSE	FALSE	NOT	NOT	22	2.07705728	0.295759642	0	0.60913101	0	4.232416353	3.209681112	0.04154911	4.646695539	2.676279835
CG11988	3R	NA	0	0	0	0	0	FALSE	FALSE	FALSE	FALSE	NOT	NOT	22	2.17111488	0	1.516666978	0	0.04638023	5.205316433	2.790751816	0.661393813	3.626515218	3.437937624
CG11989	3L	NA	0	0	0	0	0	FALSE	FALSE	FALSE	FALSE	NOT	NOT	5	2.33366179	0.57652313	0.041104756	0	0.241960732	4.079830439	2.48497117	0.600598523	1.020124501	0.205231372
CG11990	3R	NA	0	0	0	0	0	FALSE	FALSE	FALSE	FALSE	NOT	NOT	19	1.8802035	0.056264341	0.928584787	0.631562456	0.077900699	4.354836346	2.496699594	0.154192464	3.924672555	0.048184211
CG11992	3R	NA	0	0	0	0	0	FALSE	FALSE	FALSE	FALSE	NOT	NOT	17	1.818099	0.123965994	0	1.23993923	0.384691247	10.68653903	0.427143117	1.987616647	8.455845094	0.379025616
CG11993	3R	NA	0	0	0	0	0	FALSE	FALSE	FALSE	FALSE	NOT	NOT	15	1.672023	0	0	2.190067293	0	0	0.100832216	0	9.409597189	0.256218796
CG11994	3R	NA	0	0	0	0	0	FALSE	FALSE	FALSE	FALSE	NOT	NOT	9	1.4094895	0	0	0	0.078929875	1.986347157	2.303912569	2.917912034	5.172373616	0
CG11997	3R	NA	0	0	0	0	0	FALSE	FALSE	FALSE	FALSE	NOT	NOT	1	1.1313975	0.089706694	1.667344879	1.758592422	3.747563543	6.301456302	3.399611576	0.362255935	4.924322797	0.116810436
CG11999	3R	NA	0	0	0	0	0	FALSE	FALSE	FALSE	FALSE	NOT	NOT	15	0	0	0	0	0	19.10390752	3.674040612	0	21.43388169	0
CG1200	3L	NA	0	0	0	0	0	FALSE	FALSE	FALSE	FALSE	INPEAK	INPEAK	20	2.01584211	4.395198256	6.004649398	4.446276774	0.220017327	26.0518445	5.684939345	3.989127167	25.86005156	4.794087712
CG12000	3R	7005	0	0	0	0	1	FALSE	FALSE	FALSE	FALSE	NOT	NOT	15	0	0	0	0.381094192	0.123598828	1.858452908	1.054318685	1.138739267	14.86422036	0.150312777
CG12002	3L	NA	0	0	0	0	0	FALSE	FALSE	FALSE	TRUE	NOT	NOT	17	3.40137592	1.403788497	0.138731448	0.912302399	0.014410059	7.683847858	3.487503079	1.868678369	15.2427016	0.537594931
CG12003	3L	NA	0	0	0	0	0	FALSE	FALSE	FALSE	FALSE	NOT	NOT	16	3.2269193	1.772496619	0	0	0	0.579109253	3.07507798	0	4.112737396	0.473591507
CG12004	3L	NA	0	0	0	0	0	TRUE	TRUE	FALSE	FALSE	NOT	NOT	19	3.112868	0	0.302838644	0.403617199	0.239247016	4.16549689	0.50461734	0.133047416	1.430956212	0.669569603
CG12005	3R	6615	0	0	0	0	1	FALSE	FALSE	FALSE	FALSE	NOT	NOT	15	0	0.98433859	0	0.044894506	0.345611843	2.930027804	0.587900357	1.363796438	1.855798532	1.689586743
CG12006	3L	NA	0	0	0	0	0	FALSE	FALSE	FALSE	FALSE	INPEAK	NOT	10	4.34348832	0.069764944	0	0	0.09550215	5.164576154	1.068069212	0.805516555	2.932876375	0
CG12007	3R	1296	0	0	1	1	2	FALSE	FALSE	FALSE	FALSE	NOT	NOT	5	0	0.257610697	0	0	0.367550068	2.62870971	0.972697383	1.026140347	7.184232984	0
CG12008	3L	NA	0	0	0	0	0	FALSE	FALSE	FALSE	FALSE	NOT	NOT	19	1.36412665	1.46713246	0.086733864	0.21800198	0.185777704	5.56346977	3.867721576	1.77719733	8.022758163	0.566061199
CG12009	3L	9529	0	0	0	0	1	FALSE	FALSE	FALSE	FALSE	NOT	NOT	20	1.74054472	0.597668982	0.000357577	0.187097493	0.029309461	6.539946355	1.093118198	0.96077517	12.65670028	0.138181261
CG12010	3L	NA	0	0	0	0	0	FALSE	FALSE	FALSE	FALSE	NOT	NOT	11	1.48945156	NA	NA	NA	NA	NA	NA	NA	NA	NA
CG12011	3L	NA	0	0	0	0	0	FALSE	FALSE	FALSE	FALSE	NOT	NOT	19	1.5368	1.081243328	0.634166453	0.355312844	0.850465339	5.591191714	4.639527428	3.841099809	16.85191826	1.908837894
CG12012	3L	NA	0	0	0	0	0	FALSE	FALSE	FALSE	FALSE	NOT	NOT	11	1.5093742	0	0	0	0	1.159911944	1.341999379	0.140659977	7.440430373	0.330869558
CG12013	3L	NA	0	0	0	0	0	FALSE	FALSE	FALSE	FALSE	NOT	NOT	21	1.4493457	0.403504069	0	0	0	6.922744028	5.566114898	0.332974413	14.54646934	1.94360856
CG12014	3L	NA	0	0	0	0	0	FALSE	FALSE	FALSE	FALSE	NOT	NOT	10	1.52811466	0.068993967	0	0.611565691	0	3.71929206	2.917374761	0.403285562	5.767908688	2.841999923
CG12015	3L	NA	0	0	0	0	0	FALSE	FALSE	FALSE	FALSE	NOT	NOT	14	1.77119684	1.192759486	0	0	0	4.438525102	2.224029027	0.657672453	10.90346769	0
CG12016	3L	NA	0	0	0	0	0	FALSE	FALSE	FALSE	FALSE	NOT	NOT	19	1.48749691	0.791970222	0.000540227	0.030247503	0	0	4.794615893	0	6.738428863	0.014838888
CG12017	3L	0	1	1	1	1	1	FALSE	FALSE	FALSE	FALSE	NOT	NOT	20	1.82276386	0.884757398	0.015131861	0.437904697	1.401557325	1.973433277	1.694650343	0.819240636	3.252472292	1.131496498
CG12018	3L	NA	0	0	0	0	0	FALSE	FALSE	FALSE	FALSE	NOT	NOT	18	1.85804705	0	0	5.516377423	0	4.474541219	2.28040616	0.055210396	0.368906764	0
CG12019	3L	NA	0	0	0	0	0	FALSE	FALSE	FALSE	FALSE	NOT	NOT	18	2.21241407	0.049535263	0	0.501403175	0	3.144561336	2.103696305	1.010755236	0	0.433889106
CG12020	3L	NA	0	0	0	0	0	FALSE	FALSE	FALSE	FALSE	NOT	NOT	18	2.24740462	0.253764	0	0.229647859	0	7.976738466	7.131335841	0	6.738073793	0.11033869
CG12021	3L	NA	0	0	0	0	0	FALSE	FALSE	FALSE	FALSE	NOT	NOT	17	2.29210977	0.181651212	0	0.22529406	0	1.638058141	2.666561023	0.464288549	14.52993643	0
CG12023	3L	NA	0	0	0	0	0	FALSE	FALSE	FALSE	FALSE	NOT	NOT	18	2.33177772	2.80415322	0	0	0	0	0.995834876	0.673048044	1.642112666	1.254086622
CG12024	3L	NA	0	0	0	0	0	FALSE	FALSE	FALSE	FALSE	NOT	NOT	14	3.2456077	0	0.72830305	0.201851042	1.193496329	3.807845537	0	0	3.789530841	1.137117024
CG12025	3L	NA	0	0	0	0	0	FALSE	FALSE	FALSE	FALSE	NOT	NOT	13	3.29835334	0.034946126	0.916742912	1.364524934	0.226070621	2.516821677	1.919791072	0	1.335638384	0.740088676
CG12026	3L	NA	0	0	0	0	0	FALSE	FALSE	FALSE	FALSE	NOT	NOT	13	3.44877214	NA	NA	NA	NA	NA	NA	NA	NA	NA
CG12027	3L	NA	0	0	0	0	0	FALSE	FALSE	FALSE	TRUE	NOT	NOT	3	4.0228561	1.471224697	1.179665456	0	2.369360157	4.094289193	0.083385966	0.962037147	8.563208124	0.432043939
CG12028	3L	NA	0	0	0	0	0	FALSE	FALSE	FALSE	FALSE	NOT	NOT	23	2.47197415	0.487363626	0.132775484	0	1.585164988	10.75402335	2.74467543	0.692157552	11.89793609	0.065442837
CG12029	3L	NA	0	0	0	0	0	FALSE	FALSE	FALSE	FALSE	NOT	NOT	5	1.20868946	4.590226978	8.402625944	16.14042789	7.120678266	25.10574451	9.831578181	1.295069658	25.04652476	4.532765552
CG12030	3L	NA	0	0	0	0	0	FALSE	FALSE	FALSE	FALSE	NOT	NOT	15	1.308826	0.531938716	0	0.978665147	0	2.252800055	1.492636173	0.556194433	3.151019148	0.33919819
CG12031	3L	NA	0	0	0	0	0	FALSE	FALSE	FALSE	FALSE	NOT	NOT	7	0.831178	0.142190886	0.05181565	0.711473621	0.010318147	1.927553235	4.594537016	0.508643987	3.664760029	0.136599714
CG12034	3L	NA	0	0	0	0	0	FALSE	FALSE	FALSE	FALSE	NOT	NOT	30	1.8460759	0	0.105015735	0	0	11.17401951	2.924780241	0.300738929	0.605042595	6.685810741
CG12035	3L	NA	0	0	0	0	0	FALSE	FALSE	FALSE	FALSE	NOT	NOT	13	1.4542208	0.065049912	0	0	0	2.95497627	3.925923154	0.028795959	17.52381428	0.10269535
CG12038	3L	NA	0	0	0	0	0	FALSE	FALSE	FALSE	FALSE	NOT	NOT	3	1.88322395	0.312427381	0	0	0.480924676	5.139176113	2.220783105	0	4.023025343	0
CG12042	2R	1675	0	0	1	1	1	FALSE	FALSE	FALSE	FALSE	NOT	NOT	22	2.16835858	0.602260771	0	0.033304155	0	2.018597783	0.964518565	0.656801687	6.14221473	3.494880946
CG12045	3R	NA	0	0	0	0	0	FALSE	FALSE	FALSE	FALSE	NOT	NOT	9	0.68511794	8.599184631	49.28915543	32.55820821	8.780560517	31.25388589	8.483035859	0.675295333	17.67045942	0.463609039
CG12047	X	1753	0	0	1	1	1	FALSE	FALSE	FALSE	FALSE	NOT	NOT	14	5.08416296	0.626561222	0.008843435	0.018353454	0.453091212	1.474182247	2.050719822	0.548923695	7.23099949	1.544964612
CG12048	3R	NA	0	0	0	0	0	FALSE	FALSE	FALSE	FALSE	NOT	NOT	14	1.69587509	NA	NA	NA	NA	NA	NA	NA	NA	NA
CG12050	2L	9726	0	0	0	0	1	FALSE	FALSE	FALSE	FALSE	NOT	NOT	15	0.77351782	0.554532136	0.042630173	0.031552143	0.063731279	0.359037261	2.412807752	0.864260653	1.72560881	1.278162811
CG12052	2R	9450	0	0	0	0	1	FALSE	FALSE	FALSE	FALSE	INPEAK	NOT	6	2.21031053	0.060259472	0.123469676	1.766733824	0.111875322	2.518157058	0.928596373	0.538915798	2.737344724	0.99130574
CG12054	3R	NA	0	0	0	0	0	FALSE	FALSE	FALSE	FALSE	NOT	NOT	18	0.6018816	0.147508302	0.407707959	0.21496774	0.130065327	1.675656667	1.653360076	0.144018708	5.043181781	0.985175379
CG12055	2R	6442	0	0	0	0	1	FALSE	FALSE	FALSE	FALSE	NOT	NOT	18	0.85986811	0.544633136	0	0.687384363	0	0	4.007218823	0	0.778398586	0
CG12056	X	NA	0	0	0	0	0	FALSE	FALSE	FALSE	FALSE	NOT	NOT	24	4.02788935	0.050925883	0	1.607926736	0	5.490562777	0.079486446	0.443620442	0	0.290443105
CG12057	X	NA	0	0	0	0	0	FALSE	FALSE	FALSE	TRUE	NOT	NOT	24	4.02788935	0.522541768	0	0	0	7.162509727	3.381981887	0.983498	19.5648093	0
CG12063	3R	NA	0	0	0	0	0	FALSE	FALSE	FALSE	FALSE	NOT	NOT	3	0.1718385	0.584802655	0.694307725	1.692695139	0.383997148	6.657137995	3.898850144	2.90232796	14.97249764	0.783009356
CG12065	X	NA	0	0	0	0	0	FALSE	FALSE	FALSE	FALSE	NOT	NOT	10	3.49033272	0.324379823	0.421528982	1.04185377	0	12.42612092	2.910173453	2.186145991	7.197123734	2.126224519
CG12066	3R	8552	0	0	0	0	1	FALSE	FALSE	FALSE	FALSE	NOT	NOT	11	1.32249497	0.880003172	6.909808142	2.573340325	7.363025968	26.07353812	10.00780184	10.15692074	27.96117063	2.600203845
CG12068	3R	NA	0	0	0	0	0	FALSE	FALSE	FALSE	FALSE	NOT	NOT	17	2.1719913	0	0	1.560087876	0	0.855387919	6.818830511	1.153773879	7.86103228	0.595495633
CG12069	3R	6587	0	0	0	0	1	FALSE	FALSE	FALSE	FALSE	NOT	NOT	10	1.31731856	0.784867797	1.769183541	0.174923188	13.55090551	30.02679858	3.951802357	10.32371499	27.87522499	5.507032436
CG12070	3R	NA	0	0	0	0	0	FALSE	FALSE	FALSE	FALSE	NOT	NOT	10	0.72042195	0.020585647	0.03345208	1.620701359	0.068225381	6.017978787	1.29756909	0.557950161	10.73783719	1.314808361
CG12071	3R	NA	0	0	0	0	0	FALSE	FALSE	FALSE	FALSE	NOT	NOT	10	0.71261537	0.668583764	0.394675756	0.663678291	0.27096957	3.697923179	2.236532464	0.236080774	5.720901438	1.500051065
CG12072	3R	NA	0	0	0	0	0	FALSE	FALSE	FALSE	FALSE	NOT	NOT	4	0.9443888	NA	NA	NA	NA	NA	NA	NA	NA	NA
CG12073	3R	NA	0	0	0	0	0	FALSE	FALSE	FALSE	FALSE	NOT	NOT	5	0.90981606	2.420406994	0.265779519	5.307265552	0.099583898	7.147580236	4.562020787	2.359052139	16.87924873	1.390953196
CG12075	X	NA	0	0	0	0	0	FALSE	FALSE	TRUE	TRUE	NOT	NOT	4	8.0983422	2.620640709	0.203064	2.907267981	0.601235076	11.59005393	4.684822482	0.85653458	11.16012704	1.056160922
CG12076	3L	NA	0	0	0	0	0	FALSE	FALSE	FALSE	FALSE	NOT	NOT	12	1.36412665	0.546393955	0	0.82616435	0.031401909	4.050191002	3.116812815	0.060238967	4.858664899	0.362847768
CG12077	3L	NA	0	0	0	0	0	FALSE	FALSE	FALSE	FALSE	NOT	NOT	19	1.50729133	0.236291337	0.723581673	0.123810711	0.397214239	0.793408096	2.332571307	0.522024064	1.807446021	1.58075679
CG12078	3L	NA	0	0	0	0	0	FALSE	FALSE	FALSE	FALSE	NOT	NOT	21	2.02865872	0	0	0.39631929	5.03107781	0	1.726350449	0	5.749381519	0.35610416
CG12079	3L	NA	0	0	0	0	0	FALSE	FALSE	FALSE	FALSE	NOT	NOT	31	1.38367906	0	0	0.300991272	0	1.942899998	2.179656295	0.289419385	0	0.049432708
CG1208	3R	0	1	1	2	2	3	FALSE	FALSE	FALSE	FALSE	NOT	INPEAK	17	0.00213095	0.920266703	1.761556616	1.072996886	0.83721705	11.06364481	6.428250593	4.851799083	13.65934919	5.378052712
CG12081	X	NA	0	0	0	0	0	FALSE	FALSE	FALSE	FALSE	NOT	NOT	9	4.0643167	0.002226287	0.006767023	2.697060953	0	1.848762614	5.839547781	0.737881669	12.74059909	2.366161968
CG12082	3L	NA	0	0	0	0	0	FALSE	FALSE	FALSE	FALSE	NOT	NOT	23	1.31067922	0.069472841	0	0.275793551	0	1.231778485	2.297554207	0.617109901	5.656867766	0
CG12084	3L	0	1	1	1	2	3	FALSE	FALSE	FALSE	FALSE	NOT	INPEAK	11	3.60858084	1.484789047	0.150004629	0.95190963	0.065584229	11.08860449	3.180209877	2.451053946	9.457247856	1.472749266
CG12085	3L	3464	0	0	0	1	3	FALSE	FALSE	FALSE	FALSE	NOT	NOT	13	3.60123096	0.355685561	0.486544942	0.706449608	0.025041821	1.4156716	3.392860752	0.015439458	3.494671331	1.24819528
CG12086	3L	0	1	1	1	1	1	FALSE	FALSE	FALSE	FALSE	NOT	NOT	16	3.59387142	2.408570422	0.186518443	0.614938798	0	12.93987832	8.572663582	2.125680588	11.65661547	0
CG12090	3L	9821	0	0	0	0	1	TRUE	TRUE	FALSE	FALSE	NOT	NOT	16	3.56585742	0.345422817	0	0	0.145590334	3.032784063	3.11323776	1.194753224	4.291489012	0.336103727
CG12091	3L	NA	0	0	0	0	0	FALSE	FALSE	FALSE	FALSE	NOT	NOT	15	3.5506581	0.119244501	0	4.446124123	0	3.489393241	4.074390076	0.454438078	0	0.237053214
CG12093	3L	NA	0	0	0	0	0	FALSE	FALSE	FALSE	FALSE	NOT	NOT	7	4.421625	0	0	0	0	0	0.041931154	2.153570557	2.476797383	0
CG12094	X	NA	3	3	3	3	3	FALSE	FALSE	FALSE	TRUE	INPEAK	NOT	4	3.38894482	0.277269388	0.936652209	1.25361659	0.621231678	2.451909336	1.95390196	0.416288942	11.65578966	1.023516862
CG12096	X	NA	0	0	0	0	0	FALSE	FALSE	FALSE	FALSE	NOT	NOT	14	2.55288267	0	0	0.441824845	0	4.901938949	0.276724339	1.795689141	13.57839803	1.56938431
CG12099	3L	NA	0	0	0	0	0	FALSE	FALSE	FALSE	FALSE	NOT	NOT	15	3.4027928	0.928643614	0.602640287	0	0	3.357308689	1.717688842	1.243530908	2.60357576	0.18040184
CG12101	X	5385	0	0	0	0	1	FALSE	FALSE	FALSE	FALSE	NOT	NOT	21	3.21541384	0.48080113	0	0	0	7.397670013	3.969743329	0.764562775	2.892198247	1.747671114
CG12104	3L	NA	0	0	0	0	0	FALSE	FALSE	FALSE	FALSE	NOT	NOT	23	2.5676321	0.130166892	0.325365447	0.506028163	0.149549393	3.157847554	1.856506033	1.315316118	5.214748015	1.213966522
CG12105	3L	NA	0	0	0	0	0	FALSE	FALSE	FALSE	FALSE	NOT	NOT	23	2.560844	1.058422873	0.055607674	0.394757746	0	4.573616671	3.054784124	0.994738779	10.78505421	1.466077205
CG12106	X	NA	0	0	0	0	0	FALSE	FALSE	FALSE	FALSE	NOT	NOT	24	4.02788935	0	0	0	0	0.273977164	2.008624593	0	4.781283677	1.431196978
CG12107	2R	8873	0	0	0	0	1	FALSE	FALSE	FALSE	FALSE	NOT	NOT	22	2.03848408	0	0	0	0	0	1.942271263	0	0	1.99642042
CG12108	X	NA	0	0	0	0	0	FALSE	FALSE	FALSE	FALSE	NOT	NOT	10	7.29081864	0	0.31825416	0	0	4.515692346	3.412393135	2.433594896	7.797756635	0.556639251
CG12109	X	NA	0	0	0	0	0	FALSE	FALSE	FALSE	FALSE	NOT	NOT	10	4.57957613	1.739796446	0.080913369	0.679542348	0.530499521	3.611063899	1.772492927	0.274935965	3.735344027	1.873536616
CG12111	X	NA	0	0	0	0	0	FALSE	FALSE	FALSE	FALSE	NOT	NOT	11	3.40631958	0.912553876	0	0	0	2.126170302	1.401651292	0	8.240068202	0
CG12112	X	NA	0	0	0	0	0	FALSE	FALSE	FALSE	FALSE	INPEAK	NOT	11	2.91995452	0	0.709377199	1.820037621	0.881704331	1.971566803	0.101181327	0.048807539	12.03098363	0
CG12113	X	NA	0	0	0	0	0	FALSE	FALSE	FALSE	FALSE	INPEAK	NOT	11	2.91995452	0.933090464	0	0.019753924	0	5.781474103	4.167588539	0.899030149	9.707825497	0.173633003
CG12114	3R	NA	0	0	0	0	0	FALSE	FALSE	FALSE	FALSE	NOT	NOT	16	0.4076188	0.746593799	0.331225725	2.704774959	0	1.126609951	1.554187903	0.02045861	0	1.053665684
CG12115	X	NA	0	0	0	0	0	FALSE	FALSE	FALSE	TRUE	NOT	NOT	23	4.02788935	3.217474506	0.332428282	0.89882881	0.066319127	10.27573745	1.349925292	6.136358527	40.61510377	3.836146396
CG12116	X	7001	0	0	0	0	1	FALSE	FALSE	FALSE	TRUE	NOT	NOT	18	3.21065138	0.87782651	0.17219539	0.146579226	0.479574661	4.462776759	1.508563518	4.04900646	13.4908338	9.464898644
CG12117	X	2863	0	0	0	1	1	FALSE	FALSE	FALSE	FALSE	NOT	NOT	18	3.229479	0.07554568	0	0.458186659	0.360164157	5.542549113	1.755726244	0	1.640668813	0.050912125
CG12118	X	NA	0	0	0	0	0	FALSE	FALSE	FALSE	FALSE	NOT	NOT	24	3.64314835	0	0	0.603202714	0	2.158138932	1.222263996	0.157919343	5.050903638	1.700891578
CG12119	X	NA	0	0	0	0	0	FALSE	FALSE	FALSE	TRUE	NOT	NOT	24	3.60176645	0.000161346	0.07964007	0	0.36527351	8.538358044	8.162528	3.430411961	20.31374542	2.573931895
CG12120	X	NA	0	0	0	0	0	FALSE	FALSE	FALSE	TRUE	NOT	NOT	23	3.3833451	0.137680807	0.542948937	0	0.014020105	9.232324345	3.698083786	2.858985171	13.58153686	1.951122795
CG12121	X	NA	0	0	0	0	0	FALSE	FALSE	FALSE	FALSE	NOT	NOT	25	3.28099705	0.15381347	0.153441024	0.60845131	0	2.69504295	2.487604607	1.317558333	7.834326727	1.244797083
CG12123	X	NA	0	0	0	0	0	FALSE	FALSE	FALSE	FALSE	NOT	NOT	21	3.4488402	0	0	0	0.002720589	17.4347102	0.624607192	0.135926078	0	2.815253076
CG12125	X	NA	0	0	0	0	0	FALSE	FALSE	FALSE	FALSE	NOT	NOT	21	3.53456652	0.949839137	0	2.699823477	0	1.105545473	0.892613462	0.005640601	4.976951299	0.823380605
CG12126	2R	NA	0	0	0	0	0	FALSE	FALSE	FALSE	FALSE	NOT	NOT	10	0.22002715	0.068312983	1.295849977	0.760147268	5.03320953	11.68126807	0.027351889	0.180528622	8.899159242	5.627911537
CG12127	X	NA	0	0	0	0	0	FALSE	FALSE	FALSE	FALSE	NOT	NOT	21	3.08595745	0	0.04167906	1.500721496	0	2.187948509	3.165066387	1.920432824	14.0460311	6.856810731
CG12128	2R	3852	0	0	0	1	1	FALSE	FALSE	FALSE	FALSE	NOT	NOT	16	1.40049552	0.304388073	0.234643722	0.130758829	0.465686464	2.44741789	1.072999744	2.188374955	6.250203177	0.028052145
CG12129	2R	NA	0	0	0	0	0	FALSE	FALSE	FALSE	FALSE	NOT	NOT	16	1.45680096	0.768439194	0	0	0	0	0.237512739	1.699647522	1.620635269	0
CG1213	3R	4534	0	0	0	1	2	FALSE	FALSE	FALSE	TRUE	NOT	NOT	13	0.01523275	0.785544205	0.49383566	0.017437704	0.009993027	7.993125846	4.948843262	4.472087153	11.37876107	1.896486933
CG12130	2R	1802	0	0	1	1	1	FALSE	FALSE	FALSE	FALSE	NOT	NOT	10	0.76174492	0	0	0.071820911	0	1.484809799	1.816820531	0.165829236	4.231650634	0.165044859
CG12131	2R	3241	0	0	0	1	1	FALSE	FALSE	FALSE	FALSE	NOT	NOT	9	0.78062816	0	0	0.42952577	0	0	0.252335567	0	1.317569749	0.48478815
CG12132	X	NA	0	0	0	0	0	FALSE	FALSE	FALSE	FALSE	NOT	NOT	15	2.94170935	0.475678577	0.006591665	0.111013644	0	3.555417164	4.000830902	0.537477624	5.462747467	0.582406637
CG12133	2R	NA	0	0	0	0	0	FALSE	FALSE	FALSE	FALSE	NOT	NOT	9	0.78062816	NA	NA	NA	NA	NA	NA	NA	NA	NA
CG12134	2R	5424	0	0	0	0	1	FALSE	FALSE	FALSE	FALSE	NOT	NOT	9	0.84717184	0	0.049550126	0	0	7.662263456	5.993728374	1.407812134	2.218016374	0.052600446
CG12135	X	NA	0	0	0	0	0	FALSE	FALSE	FALSE	FALSE	NOT	NOT	9	2.91283623	0	0	3.835018028	0	4.038645175	4.630538829	0.00558607	0	0
CG1214	3L	NA	0	0	0	0	0	FALSE	FALSE	FALSE	FALSE	NOT	NOT	12	1.55885966	3.729098948	5.199137103	11.13350606	11.63280939	18.74895456	7.730777387	3.611126682	27.39382577	2.599071887
CG12140	2R	NA	0	0	0	0	0	FALSE	FALSE	FALSE	FALSE	NOT	NOT	15	0.92967404	0.037066265	0.486137293	0.0101456	0	7.538378317	7.020748997	1.385606878	4.896443838	0.132028889
CG12141	X	NA	0	0	0	0	0	FALSE	FALSE	FALSE	FALSE	NOT	NOT	8	5.17828872	0.119422686	0	2.224383952	0	5.015925811	4.008204453	1.087196153	6.844527148	0
CG12142	2R	5794	0	0	0	0	3	FALSE	FALSE	FALSE	FALSE	NOT	NOT	27	1.26526968	0.402356516	1.170165085	1.478310897	1.131482356	1.178612529	1.578062423	1.587949886	1.571050406	0.115926034
CG12143	2R	4042	0	0	0	1	1	FALSE	FALSE	FALSE	FALSE	NOT	NOT	25	1.41246512	0.324447104	0.748469348	0.048571982	0.666790098	22.61245459	7.232351206	2.785782675	18.37907091	0.633169733
CG12147	3R	NA	0	0	0	0	0	FALSE	FALSE	FALSE	FALSE	NOT	NOT	14	0	3.399965284	0	1.806742834	1.755045268	5.864324108	4.851464928	1.388656059	5.880381688	0
CG12149	X	NA	0	0	0	0	0	FALSE	FALSE	FALSE	FALSE	NOT	NOT	7	2.86519884	NA	NA	NA	NA	NA	NA	NA	NA	NA
CG12151	X	NA	0	0	0	0	0	FALSE	FALSE	FALSE	FALSE	NOT	NOT	11	2.757202	0.00814714	0	0.33039517	0	0	2.671523307	0.039393263	0.199521518	0.439308151
CG12153	X	NA	0	0	0	0	0	FALSE	FALSE	FALSE	FALSE	NOT	NOT	10	1.8191761	0.00871934	0.010984645	0	0	2.892164579	3.259230627	0.196531556	2.161255706	1.029416793
CG12154	X	0	1	1	1	1	1	FALSE	FALSE	FALSE	FALSE	INPEAK	INPEAK	6	5.86985854	15.14479443	42.8134367	60.59559664	41.24536579	68.49877168	21.35709512	5.049122291	40.34875344	6.551324834
CG12155	X	NA	0	0	0	0	0	FALSE	FALSE	FALSE	FALSE	NOT	NOT	11	2.6966373	0.026979836	0	0	0	4.441172024	3.802839267	0	8.782379357	1.046319982
CG12156	X	NA	0	0	0	0	0	FALSE	FALSE	FALSE	FALSE	NOT	NOT	11	2.7647102	0.004960581	0.02985048	0	0.457396519	0.550034798	1.726531871	0	0	0.789746603
CG12157	X	NA	0	0	0	0	0	FALSE	FALSE	FALSE	FALSE	NOT	NOT	11	2.8745339	0.009517804	0	0.933603894	0	0.803090056	0.208777735	0.262877745	2.562350142	0.279109387
CG12158	2R	1204	0	0	1	1	1	FALSE	FALSE	FALSE	FALSE	NOT	NOT	9	2.50234954	0	1.626737477	9.583162485	7.413657132	8.289184794	2.208013345	1.111762979	6.009397503	0
CG12159	2R	8986	0	0	0	0	1	FALSE	FALSE	FALSE	FALSE	NOT	NOT	19	2.24931043	0	0.038147671	0	0	2.618238121	2.172248737	0	5.214197151	0.099296083
CG1216	3L	NA	0	0	0	0	0	FALSE	FALSE	FALSE	FALSE	NOT	NOT	25	0.1058096	0.531055478	0	3.020610087	0	7.17683906	2.730525022	0.153718771	7.268420731	5.985993489
CG12161	3R	6432	0	0	0	0	1	FALSE	FALSE	FALSE	TRUE	NOT	NOT	14	0	1.142103419	0	0	0	0.779158032	1.814042831	0	11.59679965	0
CG12162	3R	NA	0	0	0	0	0	FALSE	FALSE	FALSE	FALSE	NOT	NOT	12	0	0.244605901	0	1.55746146	0	0.359807021	3.252099052	0.025502834	1.16192282	1.011840631
CG12163	3R	489	0	1	1	1	2	FALSE	FALSE	FALSE	FALSE	NOT	NOT	15	0	0.712118402	0.52272935	0.139205224	0.286378112	4.536881856	2.980557215	0.284486395	8.429676357	0
CG12164	2R	2738	0	0	0	2	3	FALSE	FALSE	FALSE	FALSE	NOT	NOT	4	0.48637942	2.611119156	1.784775557	0.058289932	0.801644766	2.306110306	1.956437913	0.352591313	9.198749385	0.480151903
CG12165	2R	9230	0	0	0	0	1	FALSE	FALSE	FALSE	FALSE	NOT	NOT	7	0.30025662	4.629254752	0	0.088203709	0	3.649661137	3.92634579	0.265310564	5.185936486	1.159934955
CG12169	3L	NA	0	0	0	0	0	FALSE	FALSE	FALSE	FALSE	NOT	NOT	9	0.625429	2.332783318	0.503534296	0.195471672	0	8.82909612	1.129353871	2.208839784	12.38096132	4.337848592
CG12170	3R	8827	0	0	0	0	1	FALSE	FALSE	FALSE	FALSE	NOT	NOT	25	0	1.57566571	0	2.81057288	0	3.598188004	2.671865366	0.935577301	0.344725533	1.226409389
CG12171	3R	NA	0	0	0	0	0	FALSE	FALSE	FALSE	FALSE	NOT	NOT	25	0	0	0	0.473613908	0	9.483934012	7.425601582	1.855129674	33.50331204	0
CG12172	2R	6287	0	0	0	0	1	FALSE	FALSE	FALSE	FALSE	NOT	NOT	12	0.6321473	3.054804361	2.13065731	1.098560281	4.338057674	28.99753709	11.78214256	1.638740773	28.61584561	4.077373869
CG12173	3R	2693	0	0	0	2	2	FALSE	FALSE	FALSE	FALSE	NOT	NOT	15	0	0.177367678	0	0.130338399	0.078352121	0	1.584766084	0.969475478	12.86964566	2.624113804
CG12175	X	NA	0	0	0	0	0	FALSE	FALSE	FALSE	FALSE	NOT	NOT	8	2.23994924	0.036672213	0.703388706	0.826958484	0.095167997	0.076342467	1.35111739	0	1.631781332	0.936020561
CG12176	X	NA	0	0	0	0	0	FALSE	FALSE	FALSE	FALSE	NOT	NOT	10	1.7376284	1.92018233	0.369407625	0	0.021221377	6.802924597	2.789746181	0.586945633	5.740507836	0.096525664
CG12177	X	NA	0	0	0	0	0	FALSE	FALSE	FALSE	FALSE	NOT	INPEAK	11	1.86475785	0.393535163	0.233863025	2.002841341	0.083495471	3.239515708	3.116413194	0.265732386	11.22635439	3.764349934
CG12178	2L	9786	0	0	0	0	1	FALSE	FALSE	FALSE	FALSE	INPEAK	INPEAK	18	0	0	0.05357128	0.137776576	0.428376629	1.425473434	0	1.134846064	5.857473965	0.208271987
CG1218	3R	NA	0	0	0	0	0	FALSE	FALSE	FALSE	FALSE	NOT	NOT	17	0	0	0.067585306	0	0	3.336221291	5.127938639	1.594735873	4.316879266	0
CG12181	X	NA	0	0	0	0	0	FALSE	FALSE	TRUE	TRUE	NOT	NOT	7	2.42552865	0.166905972	0.418189864	0	0.098027043	0	0.841216824	0	0.439692124	0.243674869
CG12182	3L	NA	0	0	0	0	0	FALSE	FALSE	FALSE	FALSE	NOT	NOT	11	3.63036138	0	0.942618479	0.04510513	0.090714098	2.338177968	0.692319555	2.173879742	3.490723836	0.62188917
CG12184	X	73	0	1	1	1	1	FALSE	FALSE	FALSE	FALSE	INPEAK	INPEAK	12	3.34138587	2.519324062	0.276277178	0.337766653	0.493161305	1.518930289	1.638831586	1.229517213	4.742022441	2.042273674
CG12186	3L	NA	0	0	0	0	0	FALSE	FALSE	FALSE	FALSE	NOT	NOT	11	2.793759	0.636420956	0	0	0	1.052333931	1.465725814	1.00847703	0.40946863	0.095992599
CG12189	3L	NA	0	0	0	0	0	FALSE	FALSE	FALSE	FALSE	NOT	NOT	13	1.35930892	0.105033762	0.263704887	0	0.887063773	2.968043466	2.190801846	1.683734863	9.491289524	1.115183828
CG12190	2R	NA	0	0	0	0	0	FALSE	FALSE	FALSE	FALSE	NOT	NOT	36	1.68836977	0.951987509	0.362565739	0.83486586	0.336935149	2.069689494	1.365076147	0.052366839	2.592408933	0
CG12191	3L	806	0	1	1	1	1	TRUE	TRUE	FALSE	FALSE	NOT	INPEAK	15	1.44709448	0.193774957	1.148740227	1.009650858	1.161096688	7.295530948	5.621364705	4.299322468	18.06030492	5.462618959
CG12192	2R	NA	0	0	0	0	0	FALSE	FALSE	FALSE	FALSE	NOT	NOT	13	2.53413403	1.718933639	1.854201412	0.688183433	2.272873002	18.92332904	11.79436998	4.976346341	33.30716255	0.74909444
CG12193	2L	NA	0	0	0	0	0	FALSE	FALSE	FALSE	FALSE	NOT	NOT	10	1.89559937	NA	NA	NA	NA	NA	NA	NA	NA	NA
CG12194	2L	NA	0	0	0	0	0	FALSE	FALSE	FALSE	FALSE	INPEAK	NOT	15	8.94729615	0.41897218	0.154394507	0.08922339	0.556214821	0.714305971	2.75631178	1.744879909	7.145355099	1.73279886
CG12196	2R	9951	0	0	0	0	1	FALSE	FALSE	FALSE	FALSE	NOT	NOT	19	2.05773465	0.083865453	0.424917816	1.109873166	0	3.751495768	2.100357288	2.068409076	2.378889898	1.238885184
CG12199	X	NA	6	7	7	7	7	TRUE	TRUE	TRUE	TRUE	NOT	NOT	0	6.10888635	1.018631448	0.057791344	1.437145982	0.013875235	1.839899758	3.584974106	0.230435639	17.66780918	2.540988744
CG12200	X	2441	0	0	0	1	1	FALSE	FALSE	FALSE	FALSE	NOT	NOT	11	6.10888635	0	0	0	0.583044123	1.162980252	2.038480074	4.203030459	0	1.710361017
CG12201	3R	NA	0	0	0	0	0	FALSE	FALSE	FALSE	FALSE	NOT	NOT	20	0.71111335	2.455214938	0.069730204	2.598968559	0.306595797	3.483276126	1.061746283	0.307989686	0.535807483	0
CG12202	X	7467	0	0	0	0	1	FALSE	FALSE	FALSE	FALSE	NOT	NOT	13	2.82433997	2.25397881	0	0.078484332	0	2.066455828	3.149909295	0.946264158	3.10975927	2.470644384
CG12203	X	9135	0	0	0	0	1	FALSE	FALSE	FALSE	FALSE	NOT	NOT	14	3.14647552	2.817110318	0	0.243484234	0	5.600687785	4.655577683	0	0	0.718885865
CG12204	X	8074	0	0	0	0	1	FALSE	FALSE	FALSE	FALSE	NOT	NOT	14	3.17057421	1.198246891	0	7.262704931	0	6.366808536	6.778097173	0	0	5.217519286
CG12205	2L	NA	0	0	0	0	0	FALSE	FALSE	TRUE	TRUE	NOT	NOT	10	2.90455883	1.602046694	0.312192108	0	0	7.129572302	5.987796624	4.110610573	17.67229053	0
CG12206	X	130	0	1	2	2	2	FALSE	FALSE	FALSE	TRUE	NOT	NOT	11	6.8214626	1.455892504	0.748617309	2.327567244	2.402656217	5.746920297	3.594209957	0.204292072	7.926554252	0.143639881
CG12207	3R	NA	0	0	0	0	0	FALSE	FALSE	FALSE	FALSE	NOT	NOT	15	1.78581753	0	0.399552062	0.615071603	0.059906395	1.651458525	1.141255611	1.115945608	0.72713943	0.210546727
CG12209	2R	NA	0	0	0	0	0	FALSE	FALSE	FALSE	FALSE	NOT	NOT	10	2.86797012	0.699541435	7.227995461	2.409223469	5.735443461	22.76389303	8.132994965	2.63406764	30.75459827	2.668596896
CG1221	3L	NA	0	0	0	0	0	FALSE	FALSE	FALSE	FALSE	NOT	NOT	18	0.33811676	0.205004056	2.004996221	0.119761053	0.759449432	0.751433627	0.406671767	0.708841947	0.2017236	0.123291753
CG12210	2R	NA	0	0	0	0	0	FALSE	FALSE	FALSE	FALSE	NOT	NOT	9	2.99029872	0.390101498	0.143487823	0.428176082	0	2.428463436	4.222117328	0.117069029	4.94756684	0.673129681
CG12212	X	4786	0	0	0	1	1	FALSE	FALSE	FALSE	TRUE	NOT	INPEAK	11	3.34138587	7.256281264	16.65667637	38.70384236	17.5302859	77.74709374	30.39958463	7.758031048	54.62168257	12.15141697
CG12213	3R	6539	0	0	0	0	1	FALSE	FALSE	FALSE	FALSE	NOT	NOT	20	0.71634099	0.162668744	0	0.572887376	0	0.02378161	3.636828968	0.040218677	1.801976021	1.835200419
CG12217	X	NA	0	0	0	0	0	FALSE	FALSE	FALSE	FALSE	NOT	NOT	10	3.84952204	0.29893729	0.088046909	0.936291331	0.041200866	2.099544358	2.957878291	0	2.625868547	1.133340803
CG12218	X	2889	0	0	0	1	1	FALSE	FALSE	FALSE	TRUE	NOT	INPEAK	21	4.02788935	0.20481785	2.21838275	0.46700581	0.592180017	0.868528344	1.264664456	0.220794561	2.451906847	1.495034689
CG12219	X	NA	0	0	0	0	0	FALSE	FALSE	FALSE	FALSE	NOT	NOT	20	3.00175007	0.861407255	0	0.804787339	0	3.631557708	0.947216957	0.034798964	1.157179577	1.248904281
CG12220	3R	NA	0	0	0	0	0	FALSE	FALSE	FALSE	FALSE	NOT	NOT	15	0.41816755	0.859494107	0	0	0.102137179	0	0.096801815	0.573479952	0	0
CG12223	X	99	0	1	1	1	1	FALSE	FALSE	FALSE	FALSE	NOT	NOT	21	2.971996	0.254361166	12.66600775	11.74365442	0.43831493	1.434271423	0.519418868	0.37835604	3.61731237	0.642139601
CG12224	3R	NA	0	0	0	0	0	FALSE	FALSE	FALSE	TRUE	NOT	NOT	23	0.70089569	1.851457293	1.137550329	0.371873489	0.728048618	10.85647923	3.442053215	2.798453933	10.27597963	3.082348077
CG12225	X	6194	0	0	0	0	2	FALSE	FALSE	FALSE	FALSE	NOT	NOT	19	3.46367588	0.021957879	0	0.000192669	0	1.925230789	3.956011311	0.627926072	4.166614816	0.269092637
CG12227	2R	NA	0	0	0	0	0	FALSE	FALSE	FALSE	TRUE	NOT	NOT	10	7.212744	0.472610748	0	0	2.447252687	6.790528398	4.074705843	3.821320988	8.267046801	1.481197419
CG12229	3L	NA	0	0	0	0	0	FALSE	FALSE	FALSE	FALSE	NOT	NOT	18	1.65153284	1.136772722	0	0	0	7.61481717	4.376909529	1.722816979	5.371483282	0.407064507
CG12230	X	NA	0	0	0	0	0	FALSE	FALSE	FALSE	FALSE	NOT	INPEAK	18	4.66567538	0.35136598	0.121978441	0.224322062	0	1.04880534	1.942572928	1.397861572	11.73697358	1.463727208
CG12231	X	NA	0	0	0	0	0	FALSE	FALSE	FALSE	FALSE	NOT	NOT	15	4.2135875	5.427818121	0.41664247	0	0	9.024945413	1.911165234	1.136691422	8.288174644	5.333402408
CG12232	3L	NA	0	0	0	0	0	FALSE	FALSE	FALSE	FALSE	INPEAK	NOT	7	0.92298546	3.520959783	4.729768543	0.46648389	6.326299208	17.60729551	3.854641348	3.172206985	24.43072897	4.095267029
CG12233	X	7995	0	0	0	0	1	FALSE	FALSE	FALSE	FALSE	NOT	NOT	16	3.9347023	0	0.449532918	0	0.051801391	1.795707972	2.410935639	0	0	0.829378634
CG12234	X	NA	0	0	0	0	0	FALSE	FALSE	FALSE	FALSE	NOT	NOT	27	2.61576956	0.415432613	0	0.152322401	0	3.983549647	2.180364926	0.708396579	2.834083771	2.087385631
CG12235	X	NA	0	0	0	0	0	FALSE	FALSE	FALSE	FALSE	NOT	NOT	27	2.63792546	0.142946555	0	0	0	7.395792488	1.759388524	0.134909485	5.686188294	2.502840249
CG12236	X	NA	0	0	0	0	0	FALSE	FALSE	FALSE	FALSE	NOT	NOT	16	3.38104894	0.076241955	0.150694675	1.827057639	0	0.228794624	1.582379577	0.017983345	0	0.015015988
CG12237	X	NA	0	0	0	0	0	FALSE	FALSE	FALSE	FALSE	NOT	NOT	26	3.12622052	0.246967987	0	0.597550732	0	7.458336717	1.851154568	0.008219001	5.968026889	0.216689005
CG12238	X	NA	0	0	0	0	0	FALSE	FALSE	FALSE	FALSE	INPEAK	INPEAK	26	3.12622052	0.510584304	0	0.457965376	0	2.434352312	2.050135003	0.227918818	3.03785825	1.192151381
CG12239	X	NA	0	0	0	0	0	FALSE	FALSE	FALSE	FALSE	INPEAK	INPEAK	14	5.17372135	7.538073237	8.929590321	35.6109096	26.62156575	55.53391401	22.28114658	12.5499212	73.98312925	13.32179836
CG12240	2R	3025	0	0	0	1	1	FALSE	FALSE	FALSE	FALSE	NOT	NOT	19	1.72625924	5.631964923	0	0	0	4.00155138	0.467885582	0	0.25110141	1.415917857
CG12241	3R	NA	0	0	0	0	0	FALSE	FALSE	FALSE	FALSE	NOT	NOT	25	1.932144	0.58406678	0.009821955	1.194601283	0	5.006168445	3.490397069	0.988803853	0.175841182	0.294533346
CG12242	3R	4257	0	0	0	1	1	FALSE	FALSE	FALSE	FALSE	NOT	INPEAK	29	1.17738336	0	2.681190951	9.030868058	3.962220636	11.19573055	5.703313337	3.941651239	22.39504209	0.194685687
CG12244	X	NA	0	0	0	0	0	FALSE	FALSE	FALSE	FALSE	NOT	NOT	10	2.7613072	0.695105171	0	0.681180911	0	1.986366298	1.487766399	0	5.028374132	0.905550255
CG12245	2L	NA	0	0	0	0	0	FALSE	FALSE	FALSE	FALSE	INPEAK	INPEAK	15	4.3878624	55.07915196	183.3326312	179.4462749	133.5292218	178.4749368	53.79812546	21.73573964	94.21524133	16.87274005
CG12249	3R	NA	0	0	0	0	0	FALSE	FALSE	FALSE	FALSE	NOT	NOT	14	1.92134303	1.671288368	0	4.01577631	0	17.59014055	8.942987057	1.193498438	26.1742011	5.834780487
CG12250	3R	NA	0	0	0	0	0	FALSE	FALSE	FALSE	FALSE	NOT	NOT	7	2.77668564	0	1.65059709	0.025698563	4.247166573	0	0.074733163	1.570191828	1.208686125	0.406985558
CG12251	2R	NA	0	0	0	0	0	FALSE	FALSE	FALSE	FALSE	NOT	NOT	33	1.73077737	0	0.179337101	0	0	5.871489641	1.810311547	0.236265641	14.64026625	3.067174733
CG12252	2R	NA	0	0	0	0	0	FALSE	FALSE	FALSE	FALSE	NOT	NOT	26	1.38068756	1.528979038	0	0	0.349957435	0.818555474	2.174079805	0.500436338	2.740229741	0.360351569
CG12253	2L	1018	0	0	1	3	3	FALSE	FALSE	FALSE	FALSE	NOT	NOT	18	3.33835435	0.589495967	0.445017438	0	0.172193913	6.830509923	0	9.00E-05	0.512446041	0.031525534
CG12254	3R	7109	0	0	0	0	1	FALSE	FALSE	FALSE	FALSE	NOT	NOT	16	5.26301054	1.007289824	0	0.960901838	0	0.597145394	5.324504145	1.76500765	0.622866934	0.289993956
CG12255	3L	NA	0	0	0	0	0	FALSE	FALSE	FALSE	FALSE	INPEAK	NOT	34	1.670078	3.10943912	0	0	0.080494348	13.39848613	1.415626589	1.195952166	22.67905862	0.448597801
CG12256	3R	NA	0	0	0	0	0	FALSE	FALSE	FALSE	FALSE	NOT	NOT	19	1.3126381	3.951304247	10.47689746	7.302865349	13.77332665	17.89751384	9.474888141	5.173772116	39.2214394	1.715375818
CG12259	3R	NA	0	0	0	0	0	FALSE	FALSE	FALSE	FALSE	NOT	NOT	20	4.87592544	0	0.873499085	2.231672176	0	11.91092178	3.729071654	0.108583083	9.02979598	0
CG12261	3R	NA	0	0	0	0	0	FALSE	FALSE	FALSE	FALSE	NOT	NOT	20	4.860008	0.097560003	0	0	0	2.908996401	2.004801252	0	4.796851695	0.89385312
CG12262	3L	NA	0	0	0	0	0	FALSE	FALSE	FALSE	FALSE	NOT	NOT	10	0.9321604	2.018048216	0.073361689	0	0	7.797593222	7.241641965	0.070573336	9.444358575	0.326552339
CG12263	2R	NA	0	0	0	0	0	FALSE	FALSE	FALSE	FALSE	NOT	NOT	32	3.21663044	0.085568842	0	0.165140417	0	2.310428724	1.157864313	0.527374456	2.946003086	0.977829015
CG12264	2L	NA	0	0	0	0	0	FALSE	FALSE	FALSE	FALSE	NOT	NOT	21	2.52503872	0.508812408	0	0	0	8.713722888	5.428473848	0.933706994	9.606790496	0.618617575
CG12265	3R	NA	0	0	0	0	0	FALSE	FALSE	FALSE	FALSE	NOT	NOT	18	1.47115676	0	0.69809905	1.00006431	0	0	2.366689175	0	0	0
CG12267	3R	6060	0	0	0	0	5	FALSE	FALSE	FALSE	FALSE	NOT	NOT	24	0.53177456	0	0.023041793	0.277201165	0.428256882	3.272743596	2.59237408	1.480631332	0.101808134	0.050865598
CG12268	3R	NA	0	0	0	0	0	FALSE	FALSE	FALSE	FALSE	NOT	NOT	17	2.39001635	0.381568512	0.237492606	1.622524499	0.070396715	13.01590297	5.557025216	4.923844215	30.18617232	1.148002899
CG12269	3R	NA	0	0	0	0	0	FALSE	FALSE	FALSE	FALSE	NOT	NOT	11	6.15041425	0	0	0	0	11.88217763	0	0.95647747	0	0
CG1227	3R	NA	0	0	0	0	0	FALSE	FALSE	FALSE	FALSE	NOT	NOT	15	0	1.159101186	0	0.0389221	0	2.711258691	1.043271331	0.604183062	2.587097927	0.636841233
CG12272	3L	NA	0	0	0	0	0	FALSE	FALSE	FALSE	FALSE	NOT	NOT	20	1.8232907	0.949077814	0.888677965	0.654913458	1.519202152	2.08138097	0.892639282	1.653916673	1.237413368	0.452652975
CG12273	2R	NA	0	0	0	0	0	FALSE	FALSE	FALSE	FALSE	NOT	NOT	16	4.45786954	0	0	0.25850191	0	1.250449449	6.700413435	0.425552826	7.181574272	0
CG12275	3R	NA	0	0	0	0	0	FALSE	FALSE	FALSE	FALSE	NOT	NOT	19	1.95674232	0	0	0	0	2.187655961	4.040261109	0.145044459	2.771740349	1.096469865
CG12276	3R	NA	0	0	0	0	0	FALSE	FALSE	FALSE	FALSE	NOT	NOT	30	0.6245183	0	0	0.632754521	0	0.311083139	1.588849589	1.379301581	0.385458019	0.588034885
CG12278	3R	NA	0	0	0	0	0	FALSE	FALSE	FALSE	FALSE	NOT	NOT	17	1.15027064	0	0	0.209651076	0	7.587231296	3.781340869	2.345439743	8.511642071	0.249734575
CG12279	3R	NA	0	0	0	0	0	FALSE	FALSE	FALSE	FALSE	NOT	NOT	17	1.80958819	0	0	0.369784131	0	3.88965527	0	0.949614791	0	0.117231223
CG1228	3L	1601	0	0	1	1	1	TRUE	TRUE	FALSE	FALSE	NOT	NOT	13	0.77276196	1.739481754	0.51605749	0.034361354	0.067696898	1.721918854	2.111702435	0.436958973	6.420117453	1.758727156
CG12283	2L	NA	0	0	0	0	0	FALSE	FALSE	FALSE	FALSE	NOT	NOT	0	2.92528015	NA	NA	NA	NA	NA	NA	NA	NA	NA
CG12284	3L	NA	0	0	0	0	0	TRUE	TRUE	FALSE	FALSE	NOT	NOT	15	1.39953745	0	0.514168329	0	0.01135968	9.46085243	3.141571601	0	7.082599322	0.556698253
CG12286	3R	NA	0	0	0	0	0	FALSE	FALSE	FALSE	FALSE	NOT	NOT	19	1.97877994	1.383461588	0	0.056687088	0	8.939682851	4.053502194	1.074304952	14.45121994	1.484612271
CG12287	2L	NA	0	0	0	0	0	FALSE	FALSE	FALSE	FALSE	INPEAK	INPEAK	14	6.65239536	4.816478562	3.83271501	11.95044782	28.35539069	76.75544671	27.25795976	9.156533833	47.67113574	6.690081524
CG12288	2L	NA	0	0	0	0	0	FALSE	FALSE	FALSE	FALSE	NOT	NOT	11	3.67828051	0	0.320424011	0	3.013293837	0.658310325	0.626356938	0	0.310145217	0.624974568
CG12289	3L	NA	0	0	0	0	0	FALSE	FALSE	FALSE	FALSE	INPEAK	INPEAK	8	3.1812693	1.856513764	0.143081342	0.322137504	2.398607434	33.76544352	12.57596073	5.852126084	63.24080427	7.755114219
CG12290	3R	8542	0	0	0	0	1	FALSE	FALSE	FALSE	FALSE	NOT	NOT	6	1.29464962	2.735047346	0.013499435	1.458176383	0	12.06037089	4.743537824	0.096643888	6.952612211	0.115357381
CG12292	2L	NA	0	0	0	0	0	FALSE	FALSE	FALSE	FALSE	NOT	NOT	14	5.05099526	0	0	0.001482594	0	0.057801457	4.480607132	2.432902918	10.18596189	3.667469004
CG12295	2R	NA	0	0	0	0	0	FALSE	FALSE	TRUE	TRUE	NOT	NOT	17	2.28950224	0.252208155	1.103529861	1.176753306	0.977331666	5.392332306	2.15679397	1.156289097	3.902108768	0.767907547
CG12296	3L	NA	0	0	0	0	0	FALSE	FALSE	FALSE	FALSE	INPEAK	INPEAK	5	4.27278212	3.290425885	6.069698099	9.338263616	5.053927156	28.09277931	14.86448383	1.724933023	25.04267612	5.201123079
CG12297	3R	NA	0	0	0	0	0	FALSE	FALSE	FALSE	FALSE	NOT	NOT	12	3.15158657	0	0.238832911	0	0	1.661657937	3.007121875	1.373797943	0	0
CG12298	2R	NA	0	0	0	0	0	FALSE	FALSE	FALSE	FALSE	NOT	NOT	27	2.4889231	0.12549062	0	0.510846888	0.202641556	0.254878054	1.080772558	1.181464139	3.93225853	0.140289002
CG12299	2L	NA	0	0	0	0	0	FALSE	FALSE	FALSE	FALSE	NOT	NOT	19	3.31220928	0.011232823	0	0.072060801	0.032471359	1.612752388	2.342318745	0	0.401588092	0
CG12301	3L	NA	0	0	0	0	0	FALSE	FALSE	FALSE	FALSE	NOT	NOT	14	1.31570705	0.000844307	0.871722107	0	0	1.909545316	1.15110343	0.23473996	1.412467365	0
CG12303	3L	NA	0	0	0	0	0	FALSE	FALSE	FALSE	FALSE	NOT	NOT	5	3.91279888	NA	NA	NA	NA	NA	NA	NA	NA	NA
CG12304	3L	NA	0	0	0	0	0	FALSE	FALSE	FALSE	FALSE	NOT	NOT	14	1.32193401	0	0	0	0	2.088035947	1.524653315	0.835588289	12.65738483	0.212813746
CG12306	3L	9829	0	0	0	0	1	FALSE	FALSE	FALSE	FALSE	NOT	NOT	20	0.75702715	0.572346206	0.191410561	2.738169115	0.058479697	3.887923601	2.78372299	3.481760163	7.397430622	0.014809309
CG12307	2L	NA	0	0	0	0	0	FALSE	FALSE	FALSE	FALSE	NOT	NOT	6	1.28349354	0.207467504	1.82944792	0	1.372272118	9.527579045	4.382323656	4.651282249	1.059089049	0
CG12309	2R	NA	0	0	0	0	0	FALSE	FALSE	FALSE	FALSE	NOT	NOT	6	2.85998225	0.255600138	2.956580319	0.075061599	3.116375872	3.060682199	2.785208337	3.488751166	7.616675742	1.024528501
CG12310	3L	1904	0	0	1	1	2	FALSE	FALSE	FALSE	FALSE	NOT	NOT	18	0.7313773	0.384895129	2.17119483	4.156669725	9.674414695	26.51044349	5.63019154	5.338728565	21.01114421	4.971253027
CG12311	X	7073	0	0	0	0	1	FALSE	FALSE	FALSE	TRUE	NOT	NOT	12	0	0.404944365	0	0.08968479	0.539545999	2.053959951	3.418238641	0.988265198	11.06842081	0.029453314
CG12313	3L	NA	0	0	0	0	0	FALSE	FALSE	FALSE	FALSE	NOT	NOT	17	0.37960908	1.452562972	0.376981747	0.111578098	2.139586302	8.86329219	0.529155675	2.08797092	9.943907775	0
CG12314	2L	NA	0	0	0	0	0	FALSE	FALSE	FALSE	FALSE	NOT	NOT	19	2.50462272	1.451086166	0	0	0.210506137	6.098227021	4.308954502	1.541292173	19.40420809	4.673539581
CG12316	3L	9694	0	0	0	0	1	FALSE	FALSE	FALSE	FALSE	NOT	NOT	16	0.975121	0.838067612	0	0.857471808	0.092283227	0.12347452	0.813818415	1.098854101	4.4128568	0
CG12317	2L	NA	0	0	0	0	0	FALSE	FALSE	FALSE	FALSE	NOT	NOT	21	2.9813683	0.007671349	0.431723397	0	0.281641378	1.568813343	1.91732172	0.614407744	13.43186446	0.354972588
CG1232	3L	NA	0	0	0	0	0	TRUE	TRUE	FALSE	TRUE	INPEAK	INPEAK	18	2.61045004	0.987314145	3.486564031	5.743465599	5.151967434	17.14601795	4.547515795	3.583608992	25.67952472	4.170310457
CG12320	3R	6489	0	0	0	0	1	FALSE	FALSE	FALSE	FALSE	NOT	NOT	27	7.11164454	0.616105805	0	0	0	1.905643475	2.936624872	0	22.12869408	0
CG12321	3R	7993	0	0	0	0	1	FALSE	FALSE	FALSE	FALSE	NOT	NOT	23	6.10371336	0	0	0	0	10.66456128	3.181401031	0.867235271	3.765898772	0.049259728
CG12323	2R	NA	0	0	0	0	0	FALSE	FALSE	FALSE	FALSE	NOT	NOT	15	3.88387505	0	0	1.369250498	0	0	1.974506394	0.312081287	0.49320674	0.013682597
CG12324	2R	NA	0	0	0	0	0	FALSE	FALSE	FALSE	FALSE	NOT	NOT	15	3.88778105	0	0	2.105268305	0	1.823068509	0.545872124	0	7.775977172	0.212090604
CG12325	2R	NA	0	0	0	0	0	FALSE	FALSE	FALSE	FALSE	NOT	NOT	16	3.9373113	0.005452327	0.925670169	0.02012669	0.382318378	1.696348086	0.846126301	0.85082126	3.859047247	0.237908842
CG12327	3L	2307	0	0	0	1	1	FALSE	FALSE	FALSE	FALSE	NOT	NOT	4	1.5303416	1.296682198	13.66979513	10.46118784	23.33035367	27.81467481	6.366531792	4.851145323	22.05338114	5.754105855
CG1233	3L	3714	0	0	0	1	1	FALSE	FALSE	FALSE	FALSE	NOT	NOT	12	0.84663545	1.831495995	0.478833069	2.218973533	0.854860854	16.02872513	6.9254099	3.646045848	13.12145375	3.215980911
CG12330	3L	NA	0	0	0	0	0	FALSE	FALSE	FALSE	FALSE	NOT	NOT	31	1.2980514	NA	NA	NA	NA	NA	NA	NA	NA	NA
CG12333	3R	NA	0	0	0	0	0	FALSE	FALSE	FALSE	FALSE	NOT	NOT	14	2.05172615	1.517967696	0	0.216956862	0	3.720052339	5.7630493	0.27154919	3.709202148	0
CG12334	3R	8272	0	0	0	0	1	FALSE	FALSE	FALSE	FALSE	NOT	NOT	11	3.2524128	0	0.467388675	3.884212408	0	14.87463157	5.028115896	1.223516536	15.1502262	2.949273883
CG12338	2R	NA	0	0	0	0	0	FALSE	FALSE	FALSE	FALSE	NOT	NOT	6	2.9027421	0	0	0.047904014	0	7.637881413	2.151769799	1.563677996	1.641513016	0
CG1234	3R	NA	0	0	0	0	0	FALSE	FALSE	FALSE	FALSE	NOT	NOT	15	0	0.513023517	0	0	0.33040496	2.610288784	1.121465945	1.2952469	7.677262356	0.804738686
CG12340	2R	0	1	1	1	2	2	FALSE	FALSE	FALSE	FALSE	INPEAK	INPEAK	15	3.19800315	1.1755878	3.143285017	3.641574625	3.71465515	1.00065243	1.616266698	0.102840769	6.616287434	1.694930987
CG12341	2R	NA	0	0	0	0	0	FALSE	FALSE	FALSE	FALSE	NOT	NOT	16	3.7990389	0	0	0	0	7.268086896	3.285873384	0	7.528930359	4.216067489
CG12342	2R	NA	0	0	0	0	0	FALSE	FALSE	FALSE	FALSE	NOT	NOT	15	3.84911165	1.097033255	0	0.254649316	1.365136517	6.027629136	2.600754832	1.554568542	11.59695968	1.69120594
CG12343	2R	NA	0	0	0	0	0	FALSE	FALSE	FALSE	FALSE	NOT	NOT	15	3.88778105	0	0	0.764676517	0.474732233	0.289972499	0.633607034	0	2.462651217	0
CG12344	2R	NA	0	0	0	0	0	FALSE	FALSE	FALSE	FALSE	NOT	NOT	18	3.98523575	0.630892785	0.993558222	0.080821901	0.40088618	1.196577938	1.410955703	1.595334204	4.706082027	1.524632458
CG12345	3R	0	1	1	1	1	1	FALSE	FALSE	FALSE	FALSE	NOT	NOT	17	1.57660553	0.686659524	0.107025769	0.321217185	0.273199485	15.12235656	5.447385515	2.878992527	7.564201882	2.116527746
CG12346	2R	NA	0	0	0	0	0	FALSE	FALSE	FALSE	FALSE	INPEAK	INPEAK	14	3.9671287	7.224331844	5.888620086	6.613212868	15.10736775	10.05508431	0.822032766	1.258653713	4.744025247	4.616165214
CG12347	3R	NA	0	0	0	0	0	FALSE	TRUE	FALSE	TRUE	NOT	NOT	2	1.1991167	5.671118319	0.08457968	3.314697325	4.536384603	0.064812417	2.235015509	0.994236837	2.324859319	0
CG12348	X	0	1	1	1	1	1	TRUE	TRUE	TRUE	TRUE	INPEAK	INPEAK	2	2.2669782	13.97439428	24.22088688	17.48301129	12.19855303	10.39073319	2.055288253	1.242534046	10.76306711	2.689092698
CG12350	2R	9797	0	0	0	0	1	FALSE	FALSE	FALSE	FALSE	NOT	NOT	36	1.9468146	1.476492382	0.198113715	0	0	9.102665324	5.857209519	3.639700743	19.07778105	0
CG12351	2R	2206	0	0	0	1	2	FALSE	FALSE	FALSE	FALSE	NOT	NOT	30	1.62609294	5.85E-08	0.509671968	0	0	0.209604901	0	0.256247472	0.538679582	0
CG12352	2R	7595	0	0	0	0	1	FALSE	FALSE	FALSE	FALSE	NOT	NOT	30	1.44230262	0.053508313	0	0.129869216	0	0.377787622	0	0.139065873	7.467778755	1.025038508
CG12355	3L	NA	0	0	0	0	0	FALSE	FALSE	FALSE	FALSE	NOT	NOT	22	1.5429242	NA	NA	NA	NA	NA	NA	NA	NA	NA
CG12357	3R	NA	0	0	0	0	0	FALSE	FALSE	FALSE	FALSE	NOT	NOT	15	4.63958184	0	0	0	0	1.138326671	2.167747135	0	0	0.442082837
CG12358	3R	NA	0	0	0	0	0	FALSE	FALSE	FALSE	FALSE	NOT	NOT	18	2.0553355	0.850661632	0.918402123	0	0.388846008	0	0	0	0	0.296498544
CG12359	X	NA	0	0	0	0	0	FALSE	FALSE	FALSE	FALSE	NOT	INPEAK	17	2.0246108	0.029808974	0.26224821	1.026928059	1.362566244	2.250507469	1.882104291	0.855151774	6.648180732	2.312595907
CG1236	3R	3636	0	0	0	2	5	FALSE	FALSE	FALSE	FALSE	NOT	NOT	12	0	1.292358926	0	1.315002911	0	0.444234496	2.552350043	0	1.552248449	0
CG12360	3R	NA	0	0	0	0	0	FALSE	FALSE	FALSE	FALSE	NOT	NOT	22	2.65552668	0	0.665803085	0.523449054	1.347786558	0.017295239	0.542498152	0.005420948	3.51856001	0.484404614
CG12361	3L	NA	0	0	0	0	0	FALSE	FALSE	FALSE	TRUE	NOT	NOT	13	3.75937096	NA	NA	NA	NA	NA	NA	NA	NA	NA
CG12362	3L	227	0	1	1	1	1	FALSE	FALSE	FALSE	FALSE	NOT	NOT	3	1.336246	1.496713022	7.896032899	0.066128876	6.503900149	16.91016884	5.253216625	5.612321432	14.01435664	2.251472687
CG12363	3R	3366	0	0	0	1	1	FALSE	FALSE	FALSE	FALSE	NOT	NOT	19	5.30769939	0	0.176125115	0	0	0	0.80270337	0	0	1.877676477
CG12366	2R	NA	0	0	0	0	0	FALSE	FALSE	FALSE	FALSE	NOT	NOT	15	3.70099836	0.065736228	0	0	0	1.350254804	2.577472229	0.979175741	2.266058841	0
CG12367	2R	7058	0	0	0	0	1	FALSE	FALSE	FALSE	FALSE	NOT	NOT	23	3.362426	0	0	0.421534076	1.885214738	0.890759563	0.09994535	0.499627276	9.821456527	0
CG12369	2R	6674	0	0	0	0	1	FALSE	FALSE	FALSE	FALSE	NOT	NOT	23	3.362	0.144276772	0.057486963	2.386954562	0.267077774	12.66003529	7.817656696	2.900457749	14.35542101	2.668419637
CG12370	2R	0	1	1	1	1	1	FALSE	FALSE	FALSE	FALSE	NOT	NOT	16	3.41053877	1.223018824	8.627323828	19.12425001	5.538306372	6.023200436	3.593340189	0.158606189	5.858531039	2.371328334
CG12372	2R	NA	0	0	0	0	0	FALSE	FALSE	FALSE	FALSE	INPEAK	INPEAK	17	5.99008736	0	0.154092034	0	0.049426465	0	0	0	0	0
CG12373	2R	NA	0	0	0	0	0	FALSE	FALSE	FALSE	FALSE	NOT	NOT	8	8.35518866	0.166284025	0	4.252346754	0	0.297926764	0	0	0.202553691	0
CG12374	2R	NA	0	0	0	0	0	TRUE	TRUE	FALSE	TRUE	NOT	INPEAK	9	8.45083656	3.344421123	9.197255132	5.23016958	4.423754069	23.65351404	10.93860297	10.55371139	59.27333639	10.71864963
CG12375	2L	NA	0	0	0	0	0	FALSE	FALSE	FALSE	FALSE	NOT	NOT	12	5.5956693	0	0	0	0	3.282925253	6.816818503	2.008652855	11.55797081	0.449215466
CG12376	2R	NA	0	0	0	0	0	FALSE	FALSE	FALSE	FALSE	NOT	NOT	20	0.7760448	0	1.118773596	0.000206685	1.214817895	4.906243157	5.139824004	2.909360973	13.91492049	2.51025551
CG12379	X	NA	0	0	0	0	0	FALSE	FALSE	FALSE	FALSE	NOT	NOT	26	5.08372252	0	0.058140431	0	0	1.400933093	2.153935981	0.675860673	7.403874909	1.267413487
CG12384	2R	4789	0	0	0	1	2	FALSE	FALSE	FALSE	FALSE	NOT	NOT	30	1.48216986	0	0	0.081069265	0	0	0.441767728	0	0.360883157	0
CG12385	2R	4828	0	0	0	1	2	FALSE	FALSE	FALSE	FALSE	NOT	NOT	35	1.68474804	0.672266745	0.050837915	0	0	2.276228567	1.526253057	1.19423589	10.37019605	1.670645823
CG12386	2R	6165	0	0	0	0	1	FALSE	FALSE	FALSE	FALSE	NOT	NOT	35	1.6905159	0.574726196	0	0	0.022566974	0	0.89850286	1.863660823	9.648239012	0
CG12387	2R	7456	0	0	0	0	1	FALSE	FALSE	FALSE	FALSE	NOT	NOT	36	1.70955114	0	0	4.794097253	1.579352771	13.03222347	8.502425402	2.263793859	14.3518537	9.803939143
CG12388	2R	8855	0	0	0	0	1	FALSE	FALSE	FALSE	FALSE	NOT	NOT	36	1.7343282	5.352161752	0.356223618	3.468814254	0.963136359	3.906770474	0.160639549	3.114686295	18.92951389	8.442593536
CG12389	2R	3575	0	0	0	1	1	FALSE	FALSE	FALSE	FALSE	NOT	NOT	37	2.13893772	0	0	0	0.229861857	0	1.161872771	0.30011803	0.236757884	0
CG1239	3R	401	0	1	2	3	3	FALSE	FALSE	FALSE	FALSE	NOT	NOT	11	0	0	0	0	0.335170599	4.409370254	1.176716807	0	3.698891122	0
CG12390	2R	4502	0	0	0	1	1	FALSE	FALSE	FALSE	FALSE	NOT	NOT	35	2.32697256	0.104276721	0	0.66362106	0	4.746451528	0.950053745	0.923552477	14.90935038	0
CG12391	2R	6068	0	0	0	0	4	FALSE	FALSE	FALSE	FALSE	NOT	NOT	7	4.6615328	2.647783615	0.220428451	0.241658626	0.027834965	5.95610544	1.115899658	0.746583877	2.471215279	0
CG12393	2L	NA	0	0	0	0	0	FALSE	FALSE	FALSE	FALSE	NOT	NOT	26	2.34509258	0.017635124	0	0.291495939	0	2.556042309	1.627273857	1.47763966	5.91421953	0
CG12395	X	NA	0	0	0	0	0	FALSE	FALSE	FALSE	FALSE	NOT	NOT	7	1.70476469	0	1.17723477	0	1.303294486	2.673357576	0	1.331076818	1.782120165	2.661174817
CG12398	X	NA	0	0	0	0	0	FALSE	FALSE	FALSE	FALSE	NOT	NOT	12	4.46231455	0.86576308	0.698270218	0.700268739	6.50094713	6.834154489	2.993458899	1.516880308	19.36699823	0.017897085
CG12399	2L	NA	0	0	0	0	0	FALSE	FALSE	FALSE	FALSE	NOT	NOT	11	6.83637624	0.007263702	0.330562138	0.680399159	0	4.20440418	1.262211509	1.189943977	0.75167448	0.054915814
CG1240	3L	NA	0	0	0	0	0	FALSE	FALSE	FALSE	FALSE	NOT	NOT	7	4.68672	0	0.701197881	1.159551635	0	1.162001943	3.604650409	0	1.136558317	0
CG12400	2L	NA	0	0	0	0	0	FALSE	FALSE	FALSE	FALSE	NOT	NOT	11	6.64902144	0	0	0.369600933	0	2.262043316	0.475363156	0	0	4.962977925
CG12402	3R	NA	0	0	0	0	0	FALSE	FALSE	FALSE	FALSE	NOT	NOT	17	4.0249492	1.162168795	0.576165706	0	2.605544952	16.01051679	5.245872959	2.135277136	4.886015564	0.557341662
CG12404	2L	6528	0	0	0	0	1	FALSE	TRUE	FALSE	FALSE	NOT	NOT	8	1.80072768	0	0	0	0.354651579	1.650280442	1.990626428	0.165157392	2.106043647	1.493490766
CG12405	2R	519	0	2	3	4	4	FALSE	FALSE	FALSE	FALSE	NOT	NOT	17	2.1193521	0.397691057	3.287967199	1.401581744	2.68710876	3.481350514	0.288602138	0	2.357886298	0.027664883
CG1241	3L	NA	0	0	0	0	0	FALSE	FALSE	FALSE	FALSE	NOT	NOT	7	4.257285	1.021703108	0	0.179774097	0.448021993	3.368685151	3.416541064	1.551892825	1.515720568	0.005145631
CG12410	X	NA	0	0	0	0	0	FALSE	FALSE	FALSE	FALSE	INPEAK	NOT	15	4.0140877	0	0	0.04711968	1.004992118	6.507444962	0.924250085	0.388753954	0.797418114	0.918203681
CG12413	3R	NA	0	0	0	0	0	FALSE	FALSE	FALSE	FALSE	INPEAK	INPEAK	4	0.78291274	1.55179022	0	1.876107753	0	2.821695624	3.426332317	0.799579302	5.235848922	2.529231875
CG1242	3L	3521	0	0	0	1	1	FALSE	FALSE	TRUE	TRUE	NOT	NOT	34	1.65766378	1.1379404	0	0.170256962	0.162571695	6.713305115	4.303868413	0.39839832	4.952327851	0.003048313
CG12420	3R	8092	0	0	0	0	1	FALSE	FALSE	FALSE	FALSE	NOT	NOT	9	0.21940832	0	0	0	0	5.019796146	2.054618024	5.294164837	25.64227021	0.519395115
CG12424	2R	NA	0	0	0	0	0	FALSE	FALSE	FALSE	FALSE	NOT	NOT	9	4.30774757	0.805752575	0.234852784	0.572421197	0.043641535	4.337064061	2.965463337	0.887484623	6.678060861	0.19234181
CG12426	3R	3245	0	0	0	2	2	FALSE	FALSE	FALSE	TRUE	INPEAK	INPEAK	8	4.61198208	0.438209206	2.967898732	2.496379341	6.588306332	5.201717466	2.977791271	0.125667916	26.53081012	0.07004884
CG12428	3R	NA	0	0	0	0	0	FALSE	FALSE	FALSE	FALSE	NOT	NOT	14	3.08659412	0.06546786	0.38432433	0	0.255384006	4.283324418	1.393665353	0.969062962	1.702825899	0
CG12437	2L	0	1	1	1	1	1	FALSE	FALSE	FALSE	FALSE	NOT	NOT	10	2.1424869	0.809748181	0.704735229	0.066885577	0.258615626	5.044643272	2.216712857	0.566052966	5.610491172	0.761047857
CG12438	2L	NA	0	0	0	0	0	FALSE	FALSE	FALSE	FALSE	NOT	NOT	7	2.1424869	1.401672353	3.463439141	13.1233527	29.91404982	40.7115305	7.95196329	10.24999856	33.06209124	10.17811291
CG12439	2L	NA	0	0	0	0	0	FALSE	TRUE	FALSE	TRUE	INPEAK	INPEAK	4	1.75060259	0	0.185987076	0	12.05923808	11.27109273	9.838087868	6.021856123	19.97742299	3.576225274
CG1244	3L	NA	0	0	0	0	0	FALSE	FALSE	FALSE	FALSE	NOT	NOT	17	3.06668442	0.619622716	0.01602028	0.268460685	0.211336211	3.378430938	1.665370246	0.312371168	4.433575863	0
CG12442	2R	6720	0	0	0	0	1	FALSE	FALSE	FALSE	FALSE	NOT	INPEAK	11	7.45070682	0.756751531	4.412690281	0.971881329	5.619574113	7.220855922	0.838188727	2.355737442	6.976846418	0
CG12443	2R	NA	0	0	0	0	0	TRUE	TRUE	FALSE	FALSE	NOT	NOT	6	1.85844567	NA	NA	NA	NA	NA	NA	NA	NA	NA
CG12444	2R	NA	0	0	0	0	0	FALSE	FALSE	FALSE	FALSE	NOT	NOT	5	1.86249873	4.925679087	19.92268926	19.9720518	31.65846228	24.53103785	10.85553207	4.57513769	33.49964932	8.075900379
CG12448	2L	NA	0	0	0	0	0	FALSE	FALSE	TRUE	TRUE	NOT	NOT	8	0.7587668	1.338415467	9.736821906	0.080287317	4.232232171	9.678698756	1.017229109	3.295926621	9.929722535	0.508597258
CG1245	3R	7601	0	0	0	0	1	FALSE	FALSE	FALSE	FALSE	NOT	NOT	21	0	0	0	0	0.333186666	0	1.579763363	0.258906597	0	0.004869348
CG1246	3L	NA	0	0	0	0	0	FALSE	FALSE	FALSE	FALSE	NOT	NOT	13	2.78663982	0.071772869	0.110361178	0	0.955126677	2.091892494	4.78885795	1.283665807	0.252948327	0.26124906
CG12464	2R	NA	0	0	0	0	0	TRUE	TRUE	FALSE	TRUE	INPEAK	INPEAK	8	2.5099218	4.968305698	2.322266896	11.49619771	5.490774466	10.90551124	0.812598739	1.181338385	18.53839176	0
CG12477	3L	3185	0	0	0	1	1	FALSE	TRUE	FALSE	TRUE	NOT	INPEAK	13	0.62095967	3.85469776	9.802859116	11.40183679	3.046383847	29.37774784	11.19255468	7.789911362	39.44073595	3.347632004
CG12479	X	5642	0	0	0	0	1	FALSE	FALSE	FALSE	TRUE	NOT	NOT	11	4.1022514	2.692185709	7.439809251	0	9.104334956	0.607664123	0	1.376093686	16.45955283	0.219728044
CG12480	X	6345	0	0	0	0	1	FALSE	FALSE	FALSE	TRUE	NOT	NOT	13	4.3637811	0.175267217	0	3.25665969	1.456324641	7.316100755	4.162107465	1.57979651	9.674411328	3.807044482
CG12481	X	NA	0	0	0	0	0	FALSE	TRUE	FALSE	FALSE	NOT	NOT	17	4.65837132	2.694784291	5.573467735	0	0.927891179	9.985980324	4.103568648	4.32685014	4.574762939	0.746869996
CG12487	3L	5010	0	0	0	0	4	FALSE	FALSE	FALSE	FALSE	NOT	NOT	9	0.61156808	0.133246915	0	0	4.697658335	5.60837675	1.73425193	3.365442133	0.015781953	0
CG12489	2R	0	1	1	1	1	1	FALSE	FALSE	FALSE	FALSE	NOT	NOT	10	3.08295934	0	0.516988832	1.052911167	0.349756569	13.99257176	3.512687871	0.779039799	4.502874392	0.529343331
CG1249	3R	NA	0	0	0	0	0	FALSE	FALSE	FALSE	FALSE	NOT	NOT	23	0.1746834	0	0	5.594748943	0	0	2.608633459	0.094281218	21.33166416	0.395003802
CG12490	2R	6374	0	0	0	0	1	FALSE	FALSE	FALSE	FALSE	NOT	NOT	19	2.87518093	0.23221435	0.689064907	0.212178402	1.671214615	0.637276744	0.019766765	0.658005241	11.58003282	1.194307573
CG12491	2R	NA	0	0	0	0	0	FALSE	FALSE	FALSE	FALSE	NOT	NOT	12	5.56093735	0.1513149	0.442834267	0	1.120768967	0	0	1.046594024	1.959694197	0
CG12493	3L	NA	0	0	0	0	0	FALSE	FALSE	FALSE	FALSE	NOT	NOT	3	3.96803478	1.858272437	1.076830834	0	2.174569411	1.604062429	1.42659123	0.82237535	1.256203523	0
CG12496	X	1170	0	0	1	1	1	FALSE	FALSE	FALSE	TRUE	NOT	NOT	6	1.40154998	13.33654881	67.19986263	113.7228475	46.6198531	69.48195675	25.22253852	7.286328596	40.80446391	5.679720483
CG12498	X	NA	0	0	0	0	0	FALSE	FALSE	FALSE	FALSE	NOT	NOT	2	2.37658208	0	0.074852806	0.191442694	0	25.90190815	6.413486539	5.026233187	16.22805731	1.499491801
CG12499	3R	NA	0	0	0	0	0	FALSE	FALSE	FALSE	FALSE	NOT	NOT	21	2.24479095	NA	NA	NA	NA	NA	NA	NA	NA	NA
CG1250	3R	NA	0	0	0	0	0	FALSE	FALSE	FALSE	FALSE	NOT	NOT	23	0	NA	NA	NA	NA	NA	NA	NA	NA	NA
CG12501	2R	NA	0	0	0	0	0	FALSE	FALSE	FALSE	FALSE	NOT	NOT	2	0.5256224	NA	NA	NA	NA	NA	NA	NA	NA	NA
CG12502	3L	0	1	1	1	1	1	FALSE	FALSE	FALSE	FALSE	NOT	NOT	16	1.42880347	1.227108866	0.062390039	0.638280524	0.032001448	4.922588542	6.337721291	0.465714982	29.27929409	2.481028794
CG12505	2R	NA	0	0	0	0	0	FALSE	FALSE	FALSE	FALSE	NOT	NOT	18	5.15143184	0.919226385	0	0	0	3.696544865	0.880025578	0.610581051	12.20189416	2.741027528
CG12506	2L	1304	0	0	1	1	1	FALSE	FALSE	FALSE	FALSE	NOT	NOT	16	1.19568027	2.586416841	0	0	0	4.05191593	0	2.822762851	6.415777729	3.160354417
CG12507	X	NA	0	0	0	0	0	FALSE	FALSE	FALSE	FALSE	NOT	NOT	13	5.87152036	0	0.106820094	0.216319976	2.443480954	18.35659667	7.952893068	4.117052486	24.82699656	5.419824102
CG12511	2L	NA	0	0	0	0	0	FALSE	FALSE	FALSE	TRUE	INPEAK	INPEAK	8	1.87406761	29.874332	40.00735868	30.39951924	25.71366314	31.48565924	16.28631856	6.703203855	41.19444943	4.358272704
CG12512	2L	486	0	1	1	1	1	FALSE	FALSE	FALSE	FALSE	NOT	NOT	9	2.35566334	2.755792391	2.109959135	0	2.302015863	9.94629581	5.521361748	3.359115637	13.91448931	4.012114323
CG12516	3R	1097	0	0	1	1	1	FALSE	FALSE	FALSE	TRUE	NOT	NOT	11	1.49999605	3.878698512	5.339273337	0.343090963	2.55409696	0	0.487006831	5.305165268	1.554969726	1.996100241
CG12517	2L	5730	0	0	0	0	2	FALSE	FALSE	FALSE	FALSE	NOT	NOT	15	2.74498465	0	0.230508202	0	0	3.603347997	0.108350293	3.57121641	2.674348826	0
CG12519	3L	945	0	1	3	8	8	FALSE	FALSE	FALSE	FALSE	NOT	NOT	16	2.60800084	0	0	0	0	1.724214867	3.437744898	0.418051251	0.045040332	0.071628107
CG1252	3R	3144	0	0	0	1	1	FALSE	FALSE	FALSE	FALSE	NOT	NOT	14	0.0920624	0.800250458	0	4.533461349	0	11.5759143	8.061873386	3.490166424	12.97057346	5.584304246
CG12520	3L	NA	0	0	0	0	0	FALSE	FALSE	FALSE	FALSE	NOT	NOT	8	3.108908	NA	NA	NA	NA	NA	NA	NA	NA	NA
CG12521	3L	371	0	1	1	1	2	FALSE	FALSE	FALSE	FALSE	INPEAK	NOT	15	1.36331814	0	4.245939515	0	0	4.161056463	0.985713991	4.718158707	5.827112587	1.53699881
CG12522	3L	1237	0	0	1	2	2	FALSE	FALSE	FALSE	FALSE	NOT	NOT	29	3.70292696	0	0	0	0	0	1.416944592	0	1.812706692	0
CG12523	3L	NA	0	0	0	0	0	FALSE	FALSE	FALSE	FALSE	NOT	NOT	2	3.64917515	0.208076605	0	3.903993578	0	4.358292612	2.573322108	0	19.13825277	4.486919922
CG12525	3L	NA	0	0	0	0	0	FALSE	FALSE	FALSE	FALSE	NOT	NOT	8	2.41011601	NA	NA	NA	NA	NA	NA	NA	NA	NA
CG12526	3L	905	0	1	1	2	2	FALSE	FALSE	FALSE	FALSE	NOT	NOT	12	2.41011601	0.56303485	0.638009481	0.085665421	2.789161576	1.507535431	0.039249193	4.983826015	7.771231356	0.59829238
CG12529	X	387	0	1	2	2	2	FALSE	FALSE	FALSE	FALSE	INPEAK	INPEAK	24	2.46625664	0.789919234	0	0.985891928	0	8.427412363	6.211076222	2.794535522	21.12497918	2.387127372
CG12531	X	7067	0	0	0	0	1	FALSE	TRUE	FALSE	TRUE	INPEAK	INPEAK	20	2.98453172	4.402201995	9.044842606	9.176945589	7.289437359	15.55315676	4.740620231	1.738660888	18.58221636	5.309845899
CG12532	X	NA	0	0	0	0	0	FALSE	FALSE	FALSE	FALSE	NOT	INPEAK	20	3.32355386	0.19066036	0.116162859	0.625438176	0	1.985965652	4.605815483	0.693409858	6.189529843	3.496833927
CG12534	X	NA	0	0	0	0	0	FALSE	FALSE	FALSE	FALSE	NOT	INPEAK	15	3.51441602	0.535817877	0	1.766942014	0	0.432374458	2.070110333	0	0	0
CG12535	X	NA	3	3	3	3	3	FALSE	FALSE	FALSE	FALSE	INPEAK	NOT	6	4.95939291	0.187247153	0.405935985	0.303647398	1.079348896	10.00040697	1.619133899	2.375681252	11.07325478	0.07467191
CG12538	3R	NA	0	0	0	0	0	FALSE	FALSE	FALSE	FALSE	NOT	NOT	2	0.80092281	NA	NA	NA	NA	NA	NA	NA	NA	NA
CG12539	X	NA	0	0	0	0	0	FALSE	FALSE	FALSE	FALSE	NOT	INPEAK	13	8.16800897	1.743818802	0	1.698961127	3.765374203	10.5480935	7.55727223	2.031710312	18.01110979	0.760935728
CG12540	X	NA	0	0	0	0	0	FALSE	FALSE	FALSE	FALSE	NOT	NOT	1	3.2926728	2.552811795	0.141633404	0	0.085572262	0	0.370515126	0.059669416	1.628166259	0.779555667
CG12541	X	0	1	1	1	1	2	FALSE	FALSE	FALSE	TRUE	NOT	NOT	11	3.30387817	2.000289307	1.966205737	0	0.656371416	1.684304688	2.267296744	0.564712362	1.610430287	0.315780043
CG12558	3R	1465	0	0	1	1	1	FALSE	FALSE	FALSE	FALSE	NOT	NOT	11	2.6820599	0	1.356890766	0.121117163	0.150583268	3.226207135	2.824980264	2.265162263	15.97992952	0
CG12560	2L	4192	0	0	0	1	2	FALSE	FALSE	FALSE	FALSE	NOT	NOT	14	5.99962664	0	1.342057443	0	0.099553921	1.796744174	0	0.056132462	0	0.351039256
CG1257	3R	4857	0	0	0	1	1	FALSE	FALSE	FALSE	FALSE	NOT	NOT	13	0.5870888	0.004984414	0.239925105	0.385253292	0.142751562	4.38458772	0.779215212	1.644735818	14.55495798	0.926442796
CG1258	3L	NA	0	0	0	0	0	FALSE	FALSE	FALSE	FALSE	NOT	NOT	24	2.31576636	0.833386294	0.030724552	0	0	0.872866002	3.70914016	0.542252216	5.854464169	0.428851519
CG12589	3R	1451	0	0	1	1	1	FALSE	FALSE	FALSE	FALSE	NOT	NOT	4	0	2.287220213	0	0	2.115657693	6.412182973	0.486501348	0.420794829	9.541737365	0
CG1259	3L	NA	0	0	0	0	0	FALSE	FALSE	FALSE	FALSE	NOT	NOT	21	2.47350124	0.346425413	0	5.881091949	0	8.711691439	6.884263697	0.035471055	1.798366671	3.758981413
CG12590	3R	6677	0	0	0	0	1	FALSE	FALSE	FALSE	FALSE	NOT	NOT	4	0	2.252459516	0.148960425	2.722654778	0.323642272	9.209586915	2.995249876	3.256396247	20.37963573	3.731357227
CG12591	3R	0	1	1	1	1	1	FALSE	FALSE	FALSE	FALSE	NOT	INPEAK	4	0	1.245198471	0.274530387	0.534807726	0.033714055	3.138931881	1.96102068	0.725402372	9.662379753	0.722027488
CG12592	3R	794	0	1	1	1	1	FALSE	FALSE	FALSE	FALSE	NOT	NOT	8	0.1450528	0.782150535	0.294678902	1.055735459	2.212536712	0.406832597	0.143060815	0	1.199591348	0.356162683
CG12593	3R	NA	0	0	0	0	0	FALSE	FALSE	FALSE	TRUE	NOT	NOT	10	2.54161101	2.357180252	1.991068549	1.334702427	1.637735809	0.8399594	2.20800798	0.907945213	4.28502279	2.430306848
CG12594	3R	NA	0	0	0	0	0	FALSE	FALSE	FALSE	FALSE	NOT	NOT	18	1.29297341	0.044279952	0.242940165	0	0.609801239	5.17739296	2.799423916	0.743232636	10.56262161	0.575755166
CG12598	X	NA	0	0	0	0	0	FALSE	FALSE	FALSE	FALSE	NOT	NOT	5	0.04420563	1.514075919	0.97830159	0.084962605	0.437542774	0.37626869	2.320921233	1.032372874	2.991528178	0.065554694
CG12602	2L	NA	0	0	0	0	0	FALSE	FALSE	FALSE	FALSE	NOT	NOT	7	1.407	0.429130537	1.778557938	0.239478284	2.381242611	10.15618477	6.467666495	6.707827549	20.1557898	0.770375904
CG12605	3L	NA	0	0	0	0	0	FALSE	TRUE	FALSE	TRUE	NOT	INPEAK	11	3.49893101	1.170953138	1.104602079	1.317809321	0.377324773	7.262137369	3.568182303	1.163336358	10.87532218	1.553938309
CG12607	3L	3905	0	0	0	1	1	FALSE	FALSE	FALSE	FALSE	NOT	NOT	17	2.37881568	0	0.119619574	0	0	4.845099779	0.120773312	0	7.689667885	0.805618551
CG12608	X	NA	0	0	0	0	0	FALSE	FALSE	FALSE	FALSE	INPEAK	INPEAK	11	2.3436	0	0	1.476112085	0	0.356133777	2.172374852	1.21139016	12.14423493	2.873132812
CG12609	X	NA	0	0	0	0	0	FALSE	FALSE	FALSE	TRUE	NOT	NOT	11	2.40703708	NA	NA	NA	NA	NA	NA	NA	NA	NA
CG12611	X	NA	0	0	0	0	0	FALSE	TRUE	FALSE	TRUE	NOT	NOT	8	1.05784496	3.534425876	4.155063179	4.318218027	0.838215761	16.73479137	7.740434981	0.607159211	21.37101871	1.674866483
CG12617	2L	7896	0	0	0	0	1	FALSE	FALSE	FALSE	FALSE	NOT	NOT	5	0.20151015	7.279923414	8.626873839	0	0.56896544	3.507500523	0.49670129	0	0	0
CG1262	3L	NA	0	0	0	0	0	FALSE	FALSE	FALSE	FALSE	NOT	NOT	7	5.197029	0	3.535111006	0.179175341	0	1.247448747	0.833964281	1.882926501	3.289751894	0
CG12620	2L	NA	0	0	0	0	0	FALSE	FALSE	FALSE	TRUE	NOT	NOT	2	1.81441521	0.627152823	3.010241975	0	2.369934393	3.709986578	3.04682987	2.35415021	1.132901257	0.078900967
CG12622	X	NA	0	0	0	0	0	FALSE	FALSE	FALSE	FALSE	NOT	NOT	10	3.43531346	NA	NA	NA	NA	NA	NA	NA	NA	NA
CG12623	X	NA	0	0	0	0	0	FALSE	FALSE	TRUE	TRUE	NOT	NOT	12	7.16495136	NA	NA	NA	NA	NA	NA	NA	NA	NA
CG1263	3L	NA	0	0	0	0	0	FALSE	FALSE	FALSE	FALSE	INPEAK	INPEAK	9	3.79694307	0	0	0	0	0.385304344	6.010392878	0.214106934	10.55655231	3.260601979
CG12637	X	NA	0	0	0	0	0	FALSE	FALSE	FALSE	TRUE	NOT	NOT	4	1.0102595	0	0.256646417	6.723649314	0.069893084	2.480858577	1.919568012	0.497019795	13.32824102	4.193669738
CG1264	3R	0	1	1	1	2	3	FALSE	FALSE	FALSE	FALSE	NOT	INPEAK	17	0.20272636	33.15938751	111.771673	129.9752269	103.2146438	170.3996915	57.54435608	16.33482663	124.5704403	19.55148579
CG12640	X	NA	0	0	0	0	0	FALSE	FALSE	FALSE	TRUE	NOT	NOT	10	3.12097408	NA	NA	NA	NA	NA	NA	NA	NA	NA
CG12643	X	2095	0	0	0	1	1	FALSE	FALSE	FALSE	FALSE	NOT	NOT	6	2.79009946	0.156915578	10.34488895	3.93050091	0.67256465	0	0.367185633	0	0	0.166021328
CG12645	X	7902	0	0	0	0	1	FALSE	FALSE	FALSE	TRUE	NOT	NOT	2	2.40328258	1.663441247	0	0	1.853136855	1.880819833	3.24030945	1.47213397	5.856518	1.332952501
CG1265	3L	NA	0	0	0	0	0	FALSE	FALSE	FALSE	FALSE	NOT	NOT	24	2.30599708	0	0	0.341883895	0.748437852	1.432611253	2.325518617	0.282646918	11.79195657	0
CG12653	X	NA	0	0	0	0	0	FALSE	FALSE	FALSE	FALSE	NOT	INPEAK	4	3.58948455	19.34761677	55.38878284	87.94399146	78.14143548	135.5093349	47.46909015	8.468456131	93.15703877	15.23207402
CG12659	X	NA	0	0	0	0	0	FALSE	FALSE	FALSE	FALSE	NOT	NOT	10	4.14057044	0	0.129277038	0.753469334	0	3.918934599	1.918777055	0.431869151	0.317976203	1.659860339
CG12661	X	144	0	1	1	2	3	FALSE	FALSE	FALSE	FALSE	INPEAK	INPEAK	6	8.26373912	20.66996192	48.21733466	33.38546244	30.73543936	44.62067841	10.71667123	4.168740035	0.244762655	5.397483224
CG12662	X	NA	0	0	0	0	0	FALSE	FALSE	FALSE	TRUE	NOT	NOT	2	8.26373912	NA	NA	NA	NA	NA	NA	NA	NA	NA
CG12663	X	NA	0	0	0	0	0	FALSE	FALSE	FALSE	TRUE	NOT	NOT	8	2.8853405	NA	NA	NA	NA	NA	NA	NA	NA	NA
CG12664	X	NA	0	0	0	0	0	FALSE	FALSE	FALSE	FALSE	INPEAK	INPEAK	20	5.47560553	1.967484617	2.9565685	3.082117349	0.82733974	4.077170547	0.612989604	0.047639875	2.47426523	1.344395497
CG12665	X	NA	0	0	0	0	0	FALSE	FALSE	FALSE	TRUE	NOT	NOT	22	3.4257686	0	0	0.811631046	0	9.778114984	3.879301437	0.71835424	20.61231492	1.055700929
CG12672	X	NA	0	0	0	0	0	FALSE	TRUE	FALSE	TRUE	NOT	NOT	3	2.2669782	NA	NA	NA	NA	NA	NA	NA	NA	NA
CG12673	3L	NA	0	0	0	0	0	FALSE	FALSE	FALSE	FALSE	INPEAK	NOT	0	0	1.405148248	1.613776725	3.130479355	1.298346461	4.188267847	4.050332741	0.453369079	5.061221293	1.386603717
CG12674	2L	NA	0	0	0	0	0	FALSE	FALSE	FALSE	FALSE	NOT	NOT	7	2.32259258	2.201075271	0	0.390502948	0.75090099	0	2.587813979	1.230503182	12.28438879	0
CG12676	2L	0	1	2	2	2	2	FALSE	TRUE	FALSE	FALSE	NOT	NOT	2	6.97346902	0.016111302	1.176315636	0.693780169	0.356034049	4.943347241	2.285197641	1.96285018	13.16485487	1.320392375
CG1268	3L	3161	0	0	0	1	1	FALSE	FALSE	FALSE	FALSE	NOT	NOT	20	2.43317861	0	0	0	0	0	0	0	0	0
CG12680	X	285	0	1	2	2	2	FALSE	FALSE	FALSE	TRUE	NOT	NOT	1	5.25582742	0	8.230310058	19.55636556	13.61853392	14.91557741	9.111784758	2.530918297	22.91025412	0.542956099
CG12681	X	NA	0	0	0	0	0	FALSE	FALSE	FALSE	TRUE	NOT	INPEAK	5	7.03657975	2.335462963	3.022438514	0.644713818	4.281634534	4.733602358	2.831266878	4.444982989	6.94116136	0.287374289
CG12682	X	1190	0	0	1	1	1	FALSE	FALSE	FALSE	TRUE	NOT	NOT	5	8.45539495	2.732040309	3.934579571	0.302627117	1.116209176	11.88256481	8.505808365	3.239972755	20.44267099	0.659428787
CG12684	X	NA	0	0	0	0	0	FALSE	FALSE	FALSE	FALSE	NOT	NOT	10	3.33908898	12.06883357	47.86335894	46.00360883	42.24264529	52.20860671	10.73881528	7.172748802	33.71673123	12.76368427
CG12688	X	NA	0	0	0	0	0	FALSE	FALSE	FALSE	FALSE	NOT	NOT	2	1.51203478	NA	NA	NA	NA	NA	NA	NA	NA	NA
CG12689	X	NA	0	0	0	0	0	FALSE	FALSE	FALSE	FALSE	NOT	NOT	2	1.0135112	NA	NA	NA	NA	NA	NA	NA	NA	NA
CG12690	X	0	1	1	1	1	1	FALSE	FALSE	FALSE	FALSE	NOT	INPEAK	8	1.8191761	1.673550234	0.534109609	1.358253009	0.047040045	9.186919153	3.587865008	0.262313542	0.741172543	1.031386274
CG12691	X	NA	0	0	0	0	0	FALSE	FALSE	FALSE	FALSE	NOT	NOT	12	3.80163324	0	0	0	0.559317806	30.49394618	12.81811814	0	21.30213375	0.080450436
CG12692	X	NA	0	0	0	0	0	FALSE	FALSE	FALSE	TRUE	INPEAK	INPEAK	11	3.80163324	2.238123672	1.713945161	2.191348268	7.531699571	11.68661882	7.583908027	4.498068061	24.07158854	3.451898093
CG12693	X	NA	0	0	0	0	0	FALSE	FALSE	FALSE	FALSE	INPEAK	INPEAK	7	2.52137555	0	1.993426201	1.215457288	0.140818206	10.156217	0.232903473	3.558889384	10.44852453	1.857029276
CG12697	X	NA	0	0	0	0	0	FALSE	FALSE	FALSE	TRUE	NOT	NOT	15	1.779161	NA	NA	NA	NA	NA	NA	NA	NA	NA
CG12698	X	NA	0	0	0	0	0	NA	NA	NA	NA	NOT	NOT	11	1.52384965	0.066407152	0.179495939	0	3.339125759	2.517282564	2.827506112	0.833123545	4.98023061	1.592835358
CG12699	2R	4821	0	0	0	1	1	FALSE	FALSE	FALSE	FALSE	NOT	NOT	4	1.93073242	0	1.881961056	0	1.298549885	1.668997348	2.819758212	5.004540124	19.10345997	0
CG12700	X	331	0	1	2	3	6	FALSE	TRUE	FALSE	TRUE	INPEAK	INPEAK	6	3.65576492	12.3654762	21.51611836	24.6535848	32.72798771	25.94362249	2.327601101	5.094783682	30.23201948	5.174177962
CG12701	X	NA	0	0	0	0	0	FALSE	TRUE	FALSE	TRUE	NOT	NOT	13	3.65576492	0.404164836	0.177040172	1.200449925	0.017930548	2.544553689	2.942428972	0.022528917	9.264888644	2.744551554
CG12702	X	NA	0	0	0	0	0	FALSE	FALSE	FALSE	TRUE	NOT	NOT	11	3.64830185	0.529689935	0	2.316631559	0	5.099871383	2.725759906	1.297445037	12.22285796	0.397908112
CG12703	X	NA	0	0	0	0	0	FALSE	FALSE	FALSE	FALSE	NOT	INPEAK	13	3.51441602	1.094872745	0.027705326	0.475414843	0.0450136	3.200805987	3.244501001	0.299235151	14.0581893	1.357949241
CG12708	X	NA	0	0	0	0	0	FALSE	FALSE	FALSE	TRUE	NOT	NOT	12	5.13534955	NA	NA	NA	NA	NA	NA	NA	NA	NA
CG1271	3L	530	0	1	1	1	2	FALSE	FALSE	FALSE	FALSE	NOT	NOT	13	1.1820784	0.058493945	0	0	0	2.670955535	1.933050399	2.540126667	7.996125299	0.068799858
CG12713	3L	NA	0	0	0	0	0	FALSE	FALSE	FALSE	FALSE	NOT	NOT	10	1.53086392	0.724828165	0.053244928	0.226642715	0	2.16524368	0.062425971	0.674807922	0	0
CG12715	X	NA	0	0	0	0	0	FALSE	FALSE	FALSE	TRUE	NOT	NOT	7	3.9766914	1.693414519	0.386853056	0.454247087	5.199758825	0.263847099	3.901431365	1.790245688	8.79962349	0.869165569
CG12716	X	NA	0	0	0	0	0	FALSE	FALSE	FALSE	TRUE	NOT	NOT	8	3.9766914	0.845321458	0.060408056	0.984629209	0.385101764	2.233701733	2.183390173	0.711590388	6.32189683	0.289395536
CG12717	X	7303	0	0	0	0	1	FALSE	FALSE	TRUE	TRUE	NOT	NOT	6	5.93085292	0.982382555	0.558797999	0	0.894061817	0.299707652	0.832172223	0.436111685	1.982859719	1.847106009
CG12721	X	NA	0	0	0	0	0	FALSE	FALSE	FALSE	TRUE	NOT	INPEAK	10	5.5680546	2.296833886	0.029475566	3.095009668	5.119277213	6.685822415	2.386686759	0.200101896	0.951384468	4.485458913
CG12723	X	NA	0	0	0	0	0	FALSE	FALSE	FALSE	FALSE	NOT	NOT	13	2.55288267	NA	NA	NA	NA	NA	NA	NA	NA	NA
CG12725	X	4	0	1	1	1	1	FALSE	FALSE	FALSE	FALSE	NOT	NOT	11	5.41475224	0	0.226517495	0	0.209934426	4.875911615	2.695435682	1.522521558	9.192332054	0.778146517
CG12728	X	NA	0	0	0	0	0	FALSE	FALSE	FALSE	FALSE	NOT	NOT	13	2.63555518	0.137027408	3.175958686	0.013884031	1.04512554	0.416035013	0.337122062	1.54609678	0.335927105	1.108466269
CG12729	X	NA	0	0	0	0	0	FALSE	FALSE	FALSE	TRUE	NOT	NOT	11	4.81326247	0.012889439	0.136736043	0	2.849396799	16.41195669	1.961136584	7.0797474	21.3005074	2.123058938
CG1273	3L	0	1	1	1	1	1	FALSE	FALSE	FALSE	FALSE	NOT	NOT	21	2.43317861	1.201063881	0.125433002	0.454551285	1.087460279	3.170678971	1.139462959	0.364989464	1.33171685	0.461172855
CG12730	X	6126	0	0	0	0	1	FALSE	FALSE	FALSE	FALSE	NOT	NOT	5	3.06153992	0	0.41770804	0.022396981	0	0.709512259	0.452710184	0.402094853	6.123540438	0
CG12734	3L	NA	0	0	0	0	0	FALSE	FALSE	FALSE	FALSE	NOT	NOT	34	1.55930482	1.351557794	0.265008703	0.00244238	0.190327798	2.201107246	1.365610274	1.592752565	6.115430485	1.052572598
CG12736	2R	2643	0	0	0	2	3	FALSE	FALSE	FALSE	FALSE	NOT	NOT	19	1.51994696	0.165513461	0	0	0	0	4.51573919	0.801809263	0.008077608	0.028284834
CG12737	X	NA	0	0	0	0	0	FALSE	FALSE	FALSE	FALSE	NOT	NOT	10	4.14057044	0.590220073	0	0.229063182	0	24.55992032	7.485957705	2.022895075	16.59437772	1.181595648
CG1274	3L	248	0	1	1	1	2	FALSE	FALSE	FALSE	FALSE	NOT	NOT	13	1.23377392	0	0.184409648	0	0.095760784	0.2019062	4.963162746	0.566124967	10.40458459	0.013516174
CG12740	3L	NA	0	0	0	0	0	FALSE	FALSE	FALSE	FALSE	NOT	NOT	28	1.85983	0	0.174938612	0.927208482	0	0	1.149044704	0.325325189	0	0.25684897
CG12743	X	NA	0	0	0	0	0	FALSE	FALSE	FALSE	FALSE	INPEAK	INPEAK	17	3.16693988	0.612157883	3.188616526	0.277951011	1.292428348	5.496968079	4.059107244	2.151618033	12.04148736	3.784658348
CG12744	2R	619	0	1	1	4	7	FALSE	FALSE	FALSE	FALSE	NOT	NOT	22	1.04197452	0	0.494009703	2.490715192	1.38545815	4.650238759	0.612742374	2.327857359	3.729951385	0
CG12746	3R	9981	0	0	0	0	1	FALSE	FALSE	FALSE	FALSE	NOT	NOT	19	0	0.000713206	0	0.576625947	0	0.09038148	1.156899512	0.093381029	8.914438698	0.706247493
CG12749	3R	NA	0	0	0	0	0	FALSE	FALSE	FALSE	FALSE	INPEAK	INPEAK	17	0.65588632	0.037994801	1.318271117	0.390941187	0	2.059574699	0.822856847	0.103469108	1.91037258	0
CG1275	3L	NA	0	0	0	0	0	FALSE	FALSE	FALSE	FALSE	NOT	NOT	16	2.01046399	0.446563572	0.067876268	0.014163941	0	4.136601827	3.36326551	0.164104433	8.132430794	0.149739694
CG12750	2L	353	0	1	1	1	1	FALSE	FALSE	TRUE	TRUE	INPEAK	NOT	6	0.23891365	0.349233557	0.359492057	2.484628922	3.912793166	7.955163286	1.82514176	1.282950102	12.17259706	0.707169496
CG12752	2R	NA	0	0	0	0	0	FALSE	FALSE	FALSE	FALSE	NOT	NOT	19	3.88489141	0	0	0	0	0	0	2.112963615	6.537771884	2.905177879
CG12753	3R	NA	0	0	0	0	0	FALSE	FALSE	FALSE	FALSE	NOT	NOT	16	1.75719849	0.000169296	0.613817853	2.827114919	0	2.209407127	2.653728252	0.682762062	0.62241742	0.865823407
CG12755	3L	NA	0	0	0	0	0	TRUE	TRUE	FALSE	TRUE	NOT	NOT	27	1.1863085	NA	NA	NA	NA	NA	NA	NA	NA	NA
CG12756	3L	NA	0	0	0	0	0	FALSE	FALSE	FALSE	FALSE	NOT	NOT	14	1.83412533	0	0	0	0.193999003	0	0	0.165802465	1.705516019	0
CG12758	2R	NA	0	0	0	0	0	FALSE	FALSE	FALSE	FALSE	NOT	NOT	1	8.6100727	1.10486693	0.278819382	0.451383729	0.061782397	5.493512146	2.329818934	0.150170379	8.741904622	0.582316834
CG12759	2R	4938	0	0	0	1	1	FALSE	FALSE	FALSE	FALSE	NOT	NOT	22	1.28981692	0	0	0	0.569797185	3.153396825	1.271235614	2.598185357	3.913582105	0
CG1276	3L	NA	0	0	0	0	0	FALSE	FALSE	FALSE	FALSE	NOT	NOT	21	2.75248543	0.424511372	0	2.942533509	0	5.32436972	0	0	2.025449326	0
CG12763	2R	5746	0	0	0	0	1	FALSE	FALSE	FALSE	FALSE	NOT	NOT	18	8.85490294	0.835256946	0	0	0.694730363	5.821384385	1.037907083	0	14.19983616	0
CG12765	2R	1080	0	0	1	1	1	FALSE	FALSE	FALSE	FALSE	NOT	NOT	28	1.97552149	0	0	0	0	9.031567753	0	1.037811814	0	0
CG12766	3L	NA	0	0	0	0	0	FALSE	FALSE	FALSE	FALSE	NOT	NOT	18	3.698694	NA	NA	NA	NA	NA	NA	NA	NA	NA
CG12767	2R	NA	0	0	0	0	0	FALSE	FALSE	FALSE	FALSE	NOT	NOT	21	3.57723796	0.172321862	0	0	0	3.127300129	2.404375835	0.630637264	1.561268513	0
CG12769	2R	5079	0	0	0	0	1	FALSE	FALSE	FALSE	FALSE	NOT	NOT	14	0.43963112	3.255340438	1.795300997	15.50929397	5.919369267	41.49015138	14.22156364	1.133533558	33.4214994	3.142593498
CG12770	2R	NA	0	0	0	0	0	FALSE	FALSE	FALSE	FALSE	NOT	NOT	17	0.571372	0	0.430332604	0	0	5.244467258	1.168632076	0.059461008	8.710997813	0.013277714
CG12772	X	NA	0	0	0	0	0	FALSE	FALSE	FALSE	FALSE	NOT	NOT	10	7.01718672	1.51198043	0.119868827	2.215572045	0	5.924848339	4.520411722	1.157417821	2.437077749	1.85835088
CG12773	X	3854	0	0	0	1	2	FALSE	FALSE	FALSE	FALSE	NOT	NOT	14	0.362	0.234129358	0.549424144	0.708154505	0	3.233326459	1.630686777	0.355593024	2.691393801	0.579754334
CG12780	2R	7800	0	0	0	0	1	FALSE	FALSE	FALSE	FALSE	NOT	NOT	8	0.55995765	2.039024355	3.681186657	0	2.676279858	0	0	1.152000115	0	0
CG12781	2R	NA	0	0	0	0	0	TRUE	TRUE	FALSE	TRUE	INPEAK	INPEAK	18	2.9293495	3.691675967	3.374191071	15.78447033	10.98332132	24.44364031	8.375135645	1.669605097	19.69380513	4.443674095
CG12782	2R	NA	0	0	0	0	0	FALSE	TRUE	FALSE	TRUE	INPEAK	INPEAK	9	1.39688902	5.394691142	0.870682981	3.76085739	4.215719103	33.84385856	13.18909115	7.812339343	27.06365122	4.739749944
CG12783	3R	NA	0	0	0	0	0	FALSE	FALSE	FALSE	FALSE	NOT	NOT	19	0.81129128	NA	NA	NA	NA	NA	NA	NA	NA	NA
CG12784	3R	7535	0	0	0	0	1	FALSE	FALSE	FALSE	FALSE	NOT	NOT	12	3.35983095	0.035855728	0.661119865	0	0	0	2.297521212	4.570085964	16.52371206	0
CG12785	3R	NA	0	0	0	0	0	FALSE	FALSE	FALSE	FALSE	NOT	NOT	6	1.05553696	0.280445704	0	1.030259362	0.174161445	2.372993291	1.03405362	2.202668036	5.445681615	0
CG12787	2L	0	1	1	1	1	1	FALSE	FALSE	FALSE	FALSE	NOT	NOT	20	7.5405124	0.491762829	0.084435534	1.227261086	1.637932583	11.31153902	5.123555536	3.584622501	26.10698905	4.565316723
CG12789	2L	NA	0	0	0	0	0	FALSE	FALSE	FALSE	FALSE	NOT	NOT	14	1.66567764	0.027105177	5.007095065	0	1.796700428	4.200978366	2.342652993	3.060729245	10.39552893	0.782784263
CG1279	3R	3776	0	0	0	1	1	FALSE	FALSE	FALSE	FALSE	NOT	NOT	14	0.63377735	0.028122044	1.600137099	0	0.374583654	0.01206043	0.448961594	0.915082989	7.166668149	0.25853254
CG12795	2L	9116	0	0	0	0	1	FALSE	FALSE	FALSE	FALSE	NOT	NOT	16	5.01887081	0	1.000216823	1.883609667	0	8.115616954	4.488485905	0.345920612	13.17564382	1.778231375
CG12796	X	NA	0	0	0	0	0	FALSE	FALSE	FALSE	FALSE	NOT	NOT	13	5.90726211	0	0	0.027706319	0	3.907061554	2.392788802	0	4.369187869	0
CG12797	2R	NA	0	0	0	0	0	FALSE	FALSE	FALSE	FALSE	NOT	NOT	20	1.4538478	0.253663159	0	0	0	8.427582455	8.418009468	1.793002691	7.404071374	0.747235603
CG12799	3R	1440	0	0	1	1	1	FALSE	FALSE	FALSE	FALSE	NOT	NOT	15	0.63613988	0	0	0	0	0	2.648873673	0.854399316	9.179337257	0.077570906
CG12800	3R	NA	0	0	0	0	0	FALSE	FALSE	FALSE	FALSE	NOT	NOT	23	4.2931135	0.891971667	1.467960491	0	0.235060054	1.90140659	0.336089094	2.928151193	1.005186595	0.054148741
CG12806	3R	NA	2	2	2	2	2	FALSE	FALSE	FALSE	TRUE	NOT	NOT	10	0.86807008	0.65128304	0.813246501	0.892089324	0.035860819	2.2498967	2.076712865	0.329093202	9.919483496	1.570824771
CG12807	3R	NA	0	0	0	0	0	FALSE	FALSE	FALSE	FALSE	NOT	NOT	9	1.38714178	NA	NA	NA	NA	NA	NA	NA	NA	NA
CG12809	3R	NA	0	0	0	0	0	FALSE	FALSE	FALSE	FALSE	NOT	NOT	20	0.97552316	NA	NA	NA	NA	NA	NA	NA	NA	NA
CG12811	3R	NA	0	0	0	0	0	FALSE	FALSE	FALSE	FALSE	NOT	NOT	19	1.16239556	0	0	0	2.389821599	3.894275926	2.774287841	2.314746956	10.95182657	4.891041615
CG12812	3R	NA	0	0	0	0	0	FALSE	FALSE	FALSE	FALSE	NOT	NOT	17	1.11114722	0.532100984	0	0.046491509	0	9.791581895	1.072751553	4.432514118	13.97194692	3.056042367
CG12813	3R	NA	0	0	0	0	0	FALSE	FALSE	FALSE	FALSE	NOT	NOT	17	1.07333714	0	0.030799344	0	9.817762949	13.02308279	3.604787291	7.033787564	19.79699649	0
CG12814	3R	NA	0	0	0	0	0	FALSE	FALSE	FALSE	FALSE	NOT	NOT	12	0.2728154	NA	NA	NA	NA	NA	NA	NA	NA	NA
CG12817	3R	NA	0	0	0	0	0	FALSE	FALSE	FALSE	FALSE	NOT	NOT	9	0.2190314	NA	NA	NA	NA	NA	NA	NA	NA	NA
CG12818	3R	8971	0	0	0	0	1	FALSE	FALSE	FALSE	FALSE	NOT	NOT	9	0.1429126	0	0	1.345500257	0.022474309	0	0	1.186795507	0.481160286	0
CG12819	3R	3393	0	0	0	1	1	FALSE	FALSE	FALSE	FALSE	NOT	NOT	9	0.1450528	1.120164524	0.460274242	0.44819502	1.207801776	0.549502302	0.108244494	0.088769334	1.051204494	0.24791453
CG12820	2R	NA	2	2	2	2	2	FALSE	FALSE	FALSE	FALSE	INPEAK	INPEAK	11	2.11541275	0.436912343	0	0.336444366	0.075648841	7.028458405	6.919001916	1.138244939	12.03237403	1.937791999
CG12821	2R	NA	0	0	0	0	0	FALSE	FALSE	FALSE	FALSE	NOT	NOT	17	1.57810339	0.456388027	1.188340913	0.625788131	0.083164665	1.581526857	0.995611338	1.106152326	7.231600528	0.127685877
CG12822	2R	NA	0	0	0	0	0	FALSE	FALSE	FALSE	FALSE	NOT	NOT	18	1.57810339	0.12194801	0	1.501891514	0	3.459783505	2.2408303	0.090139549	8.4161603	0.001156327
CG12824	2R	4935	0	0	0	1	1	FALSE	FALSE	FALSE	FALSE	NOT	NOT	18	0.85986811	0	4.587992722	0	0	2.59048977	0.09311433	1.22953184	0	0
CG12825	2R	3746	0	0	0	1	2	FALSE	FALSE	FALSE	FALSE	NOT	NOT	18	0.85137256	0	1.933544318	0	0.90098764	8.261731451	4.695770283	0.440397701	15.16676706	0
CG12826	2R	4754	0	0	0	1	1	FALSE	FALSE	FALSE	FALSE	NOT	NOT	22	2.16134731	0	0.206376594	0	0	1.378324434	4.156536111	0	0	6.458207493
CG12828	2R	7877	0	0	0	0	1	FALSE	FALSE	FALSE	FALSE	NOT	NOT	12	0.6183716	0	3.682333672	0.290477658	16.94079299	13.53106435	1.97978061	3.953744697	17.76350364	0.160872223
CG12831	2R	NA	0	0	0	0	0	FALSE	FALSE	FALSE	FALSE	NOT	NOT	17	1.6878989	7.014627365	0	0.13919713	0	18.67559972	6.812244583	2.126604671	11.07194586	6.154426704
CG12832	2R	NA	0	0	0	0	0	FALSE	FALSE	FALSE	FALSE	NOT	NOT	20	1.8403763	0.211227355	0	0.393511862	0	2.866107824	0.508789961	0.011169273	13.02623316	2.860610289
CG12836	2R	NA	0	0	0	0	0	FALSE	FALSE	FALSE	FALSE	NOT	NOT	19	1.7970611	NA	NA	NA	NA	NA	NA	NA	NA	NA
CG12837	2R	NA	0	0	0	0	0	FALSE	FALSE	FALSE	FALSE	NOT	NOT	20	1.8051404	0.870796408	2.760572549	0	0.590695459	4.780383787	0.216492237	0.599482338	4.258532384	1.340867439
CG12838	2R	7615	0	0	0	0	1	FALSE	FALSE	FALSE	FALSE	NOT	NOT	21	1.7124112	0.146951661	0.410023544	0	0	11.2494888	7.571310195	1.577632074	11.68562115	1.246155634
CG12839	2R	5669	0	0	0	0	1	FALSE	FALSE	FALSE	FALSE	NOT	NOT	22	1.59667208	0.030699569	0.089243481	3.45842185	0	7.384590208	2.239322951	0.629105072	22.63028573	0.564394983
CG12840	2R	0	1	1	1	1	1	FALSE	FALSE	FALSE	FALSE	INPEAK	INPEAK	24	1.5221456	3.900397482	3.624030451	0	7.308241183	8.033666292	0.010880984	2.090413746	5.601412464	3.125538257
CG12841	2R	2094	0	0	0	1	1	FALSE	FALSE	FALSE	FALSE	NOT	NOT	24	1.50709448	0	3.026694734	0.114610824	0.772095174	3.170774008	1.517030268	1.987786116	8.394362715	0.49338327
CG12843	2R	9855	0	0	0	0	1	FALSE	FALSE	FALSE	FALSE	NOT	NOT	26	1.32995304	0.71617484	4.487336992	0.071662291	6.177082485	6.615661338	5.815799158	2.223280857	15.70993171	0.353101072
CG12844	2R	NA	0	0	0	0	0	FALSE	FALSE	FALSE	FALSE	NOT	NOT	26	1.32995304	NA	NA	NA	NA	NA	NA	NA	NA	NA
CG12845	2R	1893	0	0	1	2	3	FALSE	FALSE	FALSE	FALSE	NOT	NOT	28	1.0634076	1.028136222	0	0.580354546	0.618373854	8.981065757	4.199090151	2.654502449	5.562462965	0
CG12846	2R	8000	0	0	0	0	2	FALSE	FALSE	FALSE	FALSE	NOT	NOT	26	0.94513392	0	1.93661473	0	0.132708147	9.247500766	4.930931754	5.62328707	28.94152548	1.285245261
CG12847	2R	NA	0	0	0	0	0	FALSE	FALSE	FALSE	FALSE	NOT	NOT	26	0.56389096	0.023926255	0	0	9.62E-10	3.868799806	0.867182234	1.268150054	13.29955846	2.137700699
CG12848	2R	584	0	1	1	1	1	FALSE	FALSE	FALSE	FALSE	NOT	NOT	19	1.8493785	1.286360784	0	0	0	3.486750041	2.836439537	0.075079359	0	0
CG12849	2R	NA	0	0	0	0	0	FALSE	FALSE	FALSE	FALSE	NOT	NOT	19	2.44755445	NA	NA	NA	NA	NA	NA	NA	NA	NA
CG12851	2R	NA	0	0	0	0	0	FALSE	FALSE	FALSE	FALSE	NOT	NOT	19	0.58829928	0.044362399	1.229000761	0.469061617	1.985737593	3.506919094	1.243567702	1.049173268	5.068292258	1.797480239
CG12852	3R	NA	0	0	0	0	0	FALSE	FALSE	TRUE	TRUE	NOT	NOT	0	4.30980896	NA	NA	NA	NA	NA	NA	NA	NA	NA
CG12853	2R	NA	0	0	0	0	0	FALSE	FALSE	FALSE	FALSE	INPEAK	NOT	9	3.49559445	1.354522127	0	0	9.534667068	18.50855171	0	1.684561571	4.731870449	4.242513509
CG12855	2R	NA	0	0	0	0	0	FALSE	FALSE	FALSE	FALSE	NOT	NOT	20	1.44269886	0.01555063	0	0.550816679	0	7.01423013	2.266942062	1.114981166	6.261765409	1.831261902
CG12857	2R	NA	0	0	0	0	0	FALSE	FALSE	FALSE	FALSE	NOT	NOT	13	1.97786852	0	0	0.239887271	1.575435351	2.912190208	2.340470096	0.902388267	3.507278258	0
CG12858	2R	NA	0	0	0	0	0	FALSE	FALSE	FALSE	FALSE	NOT	NOT	14	2.06196293	2.335514852	0.109237253	1.226485597	0	7.709430347	3.112816616	0.974355577	18.13154854	0.662147585
CG12859	2R	NA	0	0	0	0	0	FALSE	FALSE	FALSE	FALSE	INPEAK	INPEAK	13	1.98998828	0	0	0	0	2.873439905	2.161607537	0	0	0.519027759
CG12860	2R	135	0	1	1	1	1	FALSE	FALSE	FALSE	FALSE	NOT	NOT	13	2.47524023	1.971978176	0	0.789514605	0.010438206	8.260958692	1.858288179	2.921305728	12.48996917	3.059558416
CG12861	2R	123	0	1	1	1	1	FALSE	FALSE	FALSE	TRUE	NOT	NOT	13	2.4831083	1.816909923	0	5.460932823	2.737482799	7.236528728	4.821568592	1.604757995	16.51275297	3.723556392
CG12862	2R	NA	0	0	0	0	0	FALSE	FALSE	FALSE	FALSE	NOT	NOT	20	2.76890264	NA	NA	NA	NA	NA	NA	NA	NA	NA
CG12863	2R	NA	0	0	0	0	0	FALSE	FALSE	FALSE	FALSE	NOT	NOT	19	2.86999484	0	0	0.980575032	0.160404481	0.963327126	0.046175241	0	0.788609602	0.008826086
CG12864	2R	NA	0	0	0	0	0	FALSE	FALSE	FALSE	FALSE	NOT	NOT	16	2.93576546	0.322335857	0.217469545	0	0.941514986	1.601348807	1.466498614	0.442116199	2.228502678	0.754537571
CG12866	2R	2885	0	0	0	1	1	FALSE	FALSE	FALSE	FALSE	NOT	NOT	12	2.45407409	1.352228324	1.395068113	0.59896682	1.19895335	2.110667381	1.251608192	1.73217819	7.211411469	1.2967574
CG12868	2R	NA	0	0	0	0	0	FALSE	FALSE	FALSE	FALSE	NOT	NOT	16	3.00717158	0.437555204	0.219798024	0	2.422071013	1.553556621	0.010188807	0.113475001	2.363583046	0
CG12869	2R	NA	0	0	0	0	0	FALSE	FALSE	FALSE	FALSE	NOT	NOT	17	3.09732224	1.590283568	0	0.553123388	0	2.079800723	2.075695781	1.146456618	22.58814222	1.37404761
CG1287	3R	NA	0	0	0	0	0	FALSE	FALSE	FALSE	FALSE	NOT	INPEAK	15	0.5790326	0.238224603	0.832994925	0.29423988	0.048605407	1.696592361	3.56667687	1.811724432	21.86568141	2.709585465
CG12872	3R	0	1	1	1	1	1	FALSE	FALSE	TRUE	TRUE	NOT	NOT	0	2.5974872	0.464219435	1.224273814	0.09469787	0.267308865	1.209341998	0.575579874	0.284740579	2.302904883	0.251713619
CG12876	3R	NA	0	0	0	0	0	FALSE	FALSE	FALSE	FALSE	NOT	NOT	17	3.05451944	0.427857857	0	0.069713881	0	3.930356953	1.522076898	1.28886073	0.809857207	0.684508265
CG12877	3R	NA	0	0	0	0	0	FALSE	FALSE	FALSE	FALSE	NOT	NOT	13	3.26795772	0.880727601	0	0.083812164	0	2.497014577	0.984519704	1.027024056	1.905849275	0.165434273
CG12878	3R	NA	0	0	0	0	0	FALSE	FALSE	FALSE	FALSE	NOT	NOT	15	3.08659412	0	0.059655388	0.403941215	0	1.144663251	4.089209	0.049219729	2.130521873	0
CG1288	3R	NA	0	0	0	0	0	FALSE	FALSE	FALSE	FALSE	NOT	NOT	13	0.02290308	0	0.446849777	0.47691454	0.615907611	0.533839019	1.324900536	0.072650986	10.13331315	0.395094293
CG12880	3R	NA	0	0	0	0	0	FALSE	FALSE	FALSE	FALSE	NOT	NOT	17	2.8412466	0.874393369	0.148860271	0.090702142	0.156937422	0.975820347	3.490815057	0.097007606	5.711678484	0.118459258
CG12883	3R	NA	0	0	0	0	0	FALSE	FALSE	FALSE	FALSE	NOT	NOT	19	2.669706	0	0	0	0	0	1.55260623	0	1.308342495	0.218081602
CG12891	2R	NA	0	0	0	0	0	FALSE	FALSE	FALSE	FALSE	NOT	NOT	12	2.01055712	0.010939418	0	0.198061501	0	3.515205687	2.847491993	1.694329165	3.07330908	0
CG12892	2R	NA	0	0	0	0	0	FALSE	FALSE	FALSE	FALSE	NOT	NOT	15	1.977521	1.552340872	0.13836992	0.11307727	0	1.252346579	0.151583529	0.698907726	4.923894076	0.265484224
CG12895	2R	9863	0	0	0	0	1	FALSE	FALSE	FALSE	FALSE	NOT	NOT	19	2.03546252	0	0.09427247	4.646197323	0	0.673736494	0	0	4.289667025	0.032189557
CG12896	2R	145	0	3	3	3	4	FALSE	FALSE	FALSE	FALSE	NOT	INPEAK	17	2.1193521	0.298425964	2.264412164	0.812377579	2.101285297	0.730268657	0.339219222	0.962764814	2.516285432	0.859251188
CG12898	2R	NA	0	0	0	0	0	FALSE	FALSE	FALSE	FALSE	NOT	NOT	17	2.13224214	NA	NA	NA	NA	NA	NA	NA	NA	NA
CG12900	2R	NA	0	0	0	0	0	FALSE	TRUE	FALSE	TRUE	NOT	NOT	22	2.50103552	0.475588526	5.942807952	3.872327554	3.703695826	0.838910439	0.209990513	0.88211774	11.8954603	0.978624226
CG12902	2R	NA	0	0	0	0	0	FALSE	FALSE	FALSE	FALSE	NOT	NOT	17	2.50103552	1.634465475	2.358229998	3.819680834	4.310016276	19.7653714	1.755970508	2.693207884	0	0.398310953
CG12905	2R	NA	0	0	0	0	0	FALSE	FALSE	FALSE	FALSE	NOT	NOT	16	2.77535984	0	0	2.047574347	5.454440484	10.32334546	2.835246177	0.817125403	31.2705871	0
CG12906	2R	NA	0	0	0	0	0	FALSE	FALSE	FALSE	FALSE	NOT	NOT	19	2.50103552	NA	NA	NA	NA	NA	NA	NA	NA	NA
CG12907	2R	NA	0	0	0	0	0	FALSE	FALSE	FALSE	FALSE	NOT	NOT	17	2.50103552	0	5.741777186	0	0.291328866	0	0.215364765	2.387625419	16.63110879	0
CG12908	2R	NA	0	0	0	0	0	FALSE	FALSE	FALSE	FALSE	NOT	NOT	16	2.71718048	2.127874852	0.183696044	1.212934093	0	12.38716036	5.503653328	2.007389386	25.0738968	2.822502964
CG12909	2R	NA	0	0	0	0	0	FALSE	FALSE	FALSE	FALSE	NOT	NOT	16	2.78446592	0	0	2.31792912	0.360831774	1.283179355	0.867796374	0	13.26748509	1.644016372
CG1291	3L	NA	0	0	0	0	0	FALSE	FALSE	FALSE	FALSE	NOT	NOT	22	1.3072375	0.000210401	0	0	0	1.569191595	3.223954618	0.111678956	11.37608937	0.123770927
CG12910	2R	NA	0	0	0	0	0	FALSE	FALSE	FALSE	FALSE	NOT	NOT	12	3.20994336	2.40090897	0.125344069	2.246284025	0.297524134	24.81613876	9.608724705	6.614637147	47.24084046	2.626950905
CG12911	2R	NA	0	0	0	0	0	FALSE	FALSE	FALSE	FALSE	INPEAK	NOT	10	3.17390552	1.373957429	2.611057676	6.680693166	11.376508	24.45238361	8.115057294	5.82967104	36.88338151	1.505302087
CG12912	2R	NA	0	0	0	0	0	FALSE	FALSE	FALSE	FALSE	NOT	NOT	9	1.01950588	0.669642988	11.91075747	9.705014403	0.06947347	2.681772315	0.192053035	0	5.309119204	0.041356252
CG12913	2R	NA	0	0	0	0	0	FALSE	FALSE	FALSE	FALSE	NOT	NOT	9	3.01373934	0.553100145	0.803306115	0.02604049	1.219721718	7.100871099	1.72083519	2.644118084	13.9423262	1.056016187
CG12914	2R	NA	0	0	0	0	0	FALSE	FALSE	FALSE	FALSE	NOT	NOT	10	2.93357652	1.444480043	0	0	0.485607399	11.07407717	1.854301538	0.967900603	8.879829971	1.099024865
CG12917	2R	NA	0	0	0	0	0	FALSE	FALSE	FALSE	FALSE	NOT	NOT	12	1.15843324	0.014345717	0.204477563	3.054294825	0.071436293	3.607756973	2.579953632	3.556960926	1.023221542	0.028813986
CG12918	2R	NA	0	0	0	0	0	FALSE	FALSE	FALSE	FALSE	NOT	NOT	19	1.62537568	0	0.040022533	2.576522057	0	0.351154837	0.321183433	1.697099351	0	0
CG12919	2R	NA	0	0	0	0	0	FALSE	FALSE	FALSE	FALSE	NOT	NOT	21	1.63605676	1.150967522	3.660006913	2.529938703	7.10254975	8.148994274	3.748242497	2.410626952	15.16355706	0.283452873
CG12920	2R	NA	0	0	0	0	0	FALSE	FALSE	FALSE	FALSE	NOT	NOT	21	1.68901219	0.073557083	0	0	0.049102817	10.95078972	0.456051312	1.702941046	1.722644663	0.293595055
CG12921	2R	NA	0	0	0	0	0	FALSE	FALSE	FALSE	FALSE	NOT	NOT	20	1.70124727	0	0	1.914970571	0	0	3.459536726	0	0	0
CG12923	2R	7660	0	0	0	0	1	FALSE	FALSE	FALSE	FALSE	NOT	NOT	20	1.0279663	0.826578381	0.437953765	0.667202813	0	6.699401738	1.426267783	3.522554267	3.421942961	0.948023946
CG12924	2R	3718	0	0	0	1	1	FALSE	FALSE	FALSE	FALSE	NOT	NOT	23	1.7490254	1.05088699	0	0	0.530133554	0.812221074	0	0.003448677	0.651692027	0.337302666
CG12926	2R	NA	0	0	0	0	0	FALSE	FALSE	FALSE	FALSE	NOT	NOT	18	1.9456862	4.378867602	0	0	0.91613055	5.278458189	4.148635666	0.685739871	5.104300561	0
CG12929	2R	NA	0	0	0	0	0	FALSE	FALSE	FALSE	FALSE	NOT	NOT	18	2.2674764	0	0	0	0	0	0.117881963	0	0.243221226	0
CG12931	2R	NA	0	0	0	0	0	FALSE	FALSE	FALSE	FALSE	NOT	NOT	19	2.6759321	NA	NA	NA	NA	NA	NA	NA	NA	NA
CG12934	2R	7683	0	0	0	0	2	FALSE	FALSE	FALSE	FALSE	NOT	NOT	4	2.21435964	1.608335523	0	0	0.040823494	6.157022192	2.900405772	0	1.349058528	0.123984111
CG12935	2R	7304	0	0	0	0	1	FALSE	FALSE	FALSE	FALSE	NOT	NOT	16	3.76921225	0	0	0	0.324629034	0	1.625588628	0.128484534	0	1.303650402
CG12936	2R	8985	0	0	0	0	1	FALSE	FALSE	FALSE	FALSE	NOT	NOT	16	3.7870605	0	0.048557257	0	0	5.266756741	2.275212317	0.005270254	0	2.328774269
CG12938	2R	NA	0	0	0	0	0	FALSE	FALSE	FALSE	FALSE	NOT	NOT	15	3.88778105	0	0	0.327677101	0	0.694274073	0	0	14.1665274	0
CG12942	2R	9089	0	0	0	0	1	FALSE	FALSE	FALSE	FALSE	INPEAK	INPEAK	14	3.94284274	0.183167869	0	0	0	4.248901159	3.220282334	0.855076244	3.53031606	0.601237087
CG12943	2R	748	0	1	1	1	1	FALSE	TRUE	FALSE	TRUE	NOT	NOT	14	3.90447952	0.586100307	2.117920785	0.949009035	6.556154648	2.581290061	0.617063083	1.787304113	4.719942012	1.851588673
CG12944	2R	3579	0	0	0	1	1	FALSE	FALSE	FALSE	FALSE	NOT	NOT	13	3.77040526	0	0	0	0.537477332	14.25639465	4.2633024	4.327626953	7.212084616	0.66597518
CG12945	3R	NA	0	0	0	0	0	FALSE	FALSE	FALSE	FALSE	NOT	NOT	32	0.67217528	0	3.524224791	0	1.208175561	0.816643807	0	0.791321144	0	0.667526302
CG12946	3R	NA	0	0	0	0	0	FALSE	FALSE	FALSE	FALSE	NOT	NOT	34	0.64774184	0	0	0	0	5.705871409	4.644548655	0	15.41022727	0.537011372
CG12947	3R	NA	0	0	0	0	0	FALSE	FALSE	FALSE	FALSE	NOT	NOT	34	0.67217528	NA	NA	NA	NA	NA	NA	NA	NA	NA
CG12948	3R	NA	0	0	0	0	0	FALSE	FALSE	FALSE	FALSE	NOT	NOT	29	0.53335288	0	0	0	0.221150448	1.845429029	0.675904713	0.474156197	2.398459562	0.216609504
CG12950	3R	NA	0	0	0	0	0	FALSE	FALSE	FALSE	FALSE	NOT	NOT	29	0.48973544	0.039785257	1.091610142	0.603926735	0.577699288	5.754664727	1.361018108	0.167482735	7.676637469	0.901559018
CG12951	3R	9283	0	0	0	0	1	FALSE	FALSE	FALSE	FALSE	NOT	NOT	10	0.9376016	0	0	0	0.328777243	0	0.21662674	0.656180472	7.813348003	0
CG12952	3R	NA	0	0	0	0	0	FALSE	FALSE	FALSE	FALSE	NOT	NOT	12	1.1821651	0.000830776	0.501239899	0.125128032	0.248885034	4.692217083	4.660548556	1.70090601	0.530558486	4.298202874
CG12954	2R	NA	0	0	0	0	0	FALSE	FALSE	FALSE	FALSE	INPEAK	INPEAK	16	1.20209537	0.393366584	0	0.741779449	0	2.844363347	0.720435558	3.041445882	0	1.588336544
CG12960	2R	NA	0	0	0	0	0	FALSE	FALSE	FALSE	FALSE	NOT	NOT	13	2.49046405	NA	NA	NA	NA	NA	NA	NA	NA	NA
CG12963	2R	NA	0	0	0	0	0	FALSE	FALSE	FALSE	FALSE	NOT	NOT	13	3.9251816	0.086485915	0.329134332	4.707693324	0.502730275	4.723452987	4.024929432	0.101974994	17.85542759	2.484285324
CG12964	2R	NA	0	0	0	0	0	FALSE	FALSE	FALSE	FALSE	NOT	NOT	10	2.1583835	2.808921954	0.032982675	1.373862922	1.664312577	5.937031856	3.106753366	0.574927625	9.659739251	0.070402323
CG12970	2R	NA	0	0	0	0	0	FALSE	FALSE	FALSE	FALSE	NOT	NOT	8	2.35127349	NA	NA	NA	NA	NA	NA	NA	NA	NA
CG12971	3L	NA	0	0	0	0	0	FALSE	FALSE	FALSE	FALSE	NOT	NOT	9	0.13663518	NA	NA	NA	NA	NA	NA	NA	NA	NA
CG12972	3L	7981	0	0	0	0	1	FALSE	FALSE	FALSE	FALSE	NOT	NOT	13	0.13099374	0.548629038	1.046378952	0.037721782	1.109431786	12.81727858	0.22279787	1.061984546	15.72547371	1.141734438
CG12974	3L	NA	0	0	0	0	0	FALSE	FALSE	FALSE	FALSE	NOT	NOT	16	0.08727534	0.213309777	0.425001628	2.238177364	2.578856794	3.243396994	1.525304882	2.077641136	7.923339982	1.789930094
CG12975	3L	9224	0	0	0	0	1	FALSE	FALSE	FALSE	FALSE	NOT	NOT	14	0.069	0	2.313561438	0	0	0.544846781	0.076324336	0	0	0.328103047
CG12983	3L	NA	0	0	0	0	0	FALSE	FALSE	FALSE	FALSE	NOT	NOT	10	0.14821789	1.466347282	8.504537619	1.633956809	11.59966303	6.954069753	1.860704806	3.341365551	17.45840723	2.625753224
CG12984	3L	0	1	1	1	1	1	FALSE	FALSE	FALSE	FALSE	NOT	NOT	12	0.16267667	0	3.480712068	0.614641062	1.715324996	10.57041004	3.344709293	2.126898631	10.45796511	0.002303035
CG12985	X	8414	0	0	0	0	1	FALSE	FALSE	FALSE	FALSE	NOT	NOT	18	2.41917184	0	0	0.683691072	0.539669766	5.134740722	3.656183613	0.247545546	13.0722945	3.217379822
CG12986	X	NA	0	0	0	0	0	FALSE	FALSE	FALSE	FALSE	NOT	NOT	14	2.54909558	NA	NA	NA	NA	NA	NA	NA	NA	NA
CG1299	3L	NA	0	0	0	0	0	FALSE	FALSE	FALSE	FALSE	NOT	NOT	18	2.83496962	4.373204792	25.35521624	35.47962894	16.63330399	39.85379364	18.97762206	6.218525399	34.90424399	2.041639475
CG12990	X	NA	0	0	0	0	0	FALSE	FALSE	FALSE	FALSE	NOT	NOT	13	1.65567226	0.866134574	0.183069295	0.0341504	0.510292113	7.509790823	2.75709853	2.759247144	8.709925525	3.141824329
CG12991	X	NA	0	0	0	0	0	FALSE	FALSE	FALSE	TRUE	NOT	NOT	10	0.85933554	0.551370596	0.473471876	0.710172904	0.215766412	3.717509567	0.955311396	0.063504423	7.18710559	0.743663939
CG12992	X	NA	0	0	0	0	0	FALSE	FALSE	FALSE	TRUE	NOT	NOT	10	0.85933554	1.825830874	0.498778109	1.673028984	1.819979438	0.496156486	2.409305553	0.558659408	10.07921808	1.825403275
CG12993	X	NA	0	0	0	0	0	FALSE	FALSE	FALSE	FALSE	NOT	NOT	5	1.46938296	1.030711502	0.826440427	1.067168897	0.651108874	8.119434014	4.609212824	2.251867814	13.94584361	3.626195609
CG12994	X	0	1	1	1	1	1	FALSE	FALSE	FALSE	TRUE	NOT	NOT	5	1.70379552	0.847174276	0	0	0	1.029077444	1.460047186	0.280546108	2.085722814	0.105982166
CG12995	X	NA	0	0	0	0	0	FALSE	FALSE	FALSE	TRUE	NOT	NOT	16	0.84930864	NA	NA	NA	NA	NA	NA	NA	NA	NA
CG12998	X	NA	0	0	0	0	0	FALSE	FALSE	FALSE	TRUE	NOT	NOT	16	0.82884064	0.114026598	0	0.829866375	0	0.716664132	3.030929284	0	2.501732338	0
CG13000	X	NA	0	0	0	0	0	FALSE	FALSE	FALSE	FALSE	NOT	NOT	6	3.57029606	0	0	0	0	3.592877542	3.696677553	0	8.19613139	0.73575679
CG13001	X	4683	0	0	0	1	1	FALSE	FALSE	FALSE	FALSE	NOT	NOT	6	3.71240902	2.429213275	1.887209246	0.840176872	0.432944649	0	2.295306259	0.102218593	1.159161305	0.236929174
CG13002	X	NA	0	0	0	0	0	FALSE	FALSE	FALSE	TRUE	NOT	NOT	10	4.63554196	NA	NA	NA	NA	NA	NA	NA	NA	NA
CG13003	X	NA	0	0	0	0	0	FALSE	TRUE	FALSE	TRUE	NOT	NOT	10	5.14261044	NA	NA	NA	NA	NA	NA	NA	NA	NA
CG13004	X	2503	0	0	0	1	1	FALSE	FALSE	FALSE	FALSE	INPEAK	INPEAK	13	5.12816146	1.021282872	2.569615538	0.616528903	1.291726607	2.860726423	4.597593327	2.841575204	7.005703779	0.965394047
CG13005	X	NA	0	0	0	0	0	FALSE	FALSE	FALSE	FALSE	INPEAK	INPEAK	13	5.1073261	1.900130324	0.318355529	1.443557692	0	3.660802395	2.698163451	0.074631474	5.992725372	0.027762176
CG13008	X	NA	0	0	0	0	0	FALSE	FALSE	FALSE	TRUE	NOT	NOT	19	3.92410062	0.89236683	0.382855002	0.770507865	0.190846161	5.516075929	7.606741242	4.05392982	24.72073522	2.848224342
CG13010	X	NA	0	0	0	0	0	FALSE	FALSE	FALSE	FALSE	NOT	NOT	23	2.76369598	0.625101197	0	0.540831119	0	0	2.931973405	0.12091699	0.04446063	0
CG13011	X	NA	0	0	0	0	0	FALSE	FALSE	FALSE	FALSE	NOT	NOT	23	3.13754175	0.34266085	0	0.304742649	0	6.595465114	1.104786933	1.75559621	5.836066859	3.365362497
CG13012	X	NA	0	0	0	0	0	FALSE	FALSE	FALSE	TRUE	NOT	NOT	22	2.76369598	0.305754016	0.066672254	0.105369782	0.143669539	4.196392075	1.862474606	0.361143528	5.839624654	0.175564573
CG13014	X	NA	0	0	0	0	0	FALSE	FALSE	FALSE	FALSE	NOT	NOT	14	7.95165656	0.911561169	0	0	0	10.64281121	4.685932192	1.212288282	17.31523166	0
CG13016	2R	NA	0	0	0	0	0	FALSE	FALSE	FALSE	FALSE	NOT	NOT	15	3.80756669	0	0.370114545	0	0.852123919	0	0.799298798	3.276634186	4.618121417	0.99623455
CG13018	2R	NA	0	0	0	0	0	FALSE	FALSE	FALSE	FALSE	NOT	NOT	15	3.86180751	0	0	0	0	0.396749409	0	0	0	0
CG13021	X	NA	0	0	0	0	0	FALSE	FALSE	FALSE	FALSE	NOT	NOT	8	3.7742738	0	1.411051619	0.494111905	1.510906767	8.615523867	4.665149128	2.791861139	11.60510348	2.22772939
CG13022	3L	6831	0	0	0	0	1	FALSE	FALSE	FALSE	FALSE	NOT	NOT	8	0.88759724	1.52435902	1.056164907	0.044295738	0	6.38488958	0.039505327	2.280303767	29.35647721	3.318359482
CG13023	3L	NA	0	0	0	0	0	FALSE	FALSE	FALSE	FALSE	NOT	NOT	8	0.97607255	1.597029934	0	0.633857305	0.241146035	1.628025403	4.210369855	0	7.775467114	1.269215956
CG13024	3L	NA	0	0	0	0	0	FALSE	FALSE	FALSE	FALSE	INPEAK	NOT	16	1.34981199	4.262548031	3.370484924	2.841888599	2.468938436	1.408494878	3.081073756	0.52861455	0	1.294054646
CG13025	3L	NA	0	0	0	0	0	FALSE	FALSE	FALSE	FALSE	NOT	NOT	10	1.23576001	0.924892359	1.844347873	3.875890456	0.184112067	4.213541706	2.307642151	0.290782183	0	0
CG13026	3L	4817	0	0	0	1	1	FALSE	FALSE	FALSE	FALSE	NOT	NOT	11	1.0890248	0.142191277	0	2.144104198	3.541886841	5.526227623	1.134949676	1.76597627	10.83159126	0.008317377
CG13027	3L	NA	0	0	0	0	0	FALSE	FALSE	FALSE	FALSE	NOT	NOT	7	0.84444413	NA	NA	NA	NA	NA	NA	NA	NA	NA
CG13028	3L	NA	0	0	0	0	0	FALSE	FALSE	FALSE	FALSE	NOT	NOT	8	0.99223331	0	0	0	0	10.78718944	2.897673395	4.412901093	18.25261718	1.433203508
CG13029	3L	NA	0	0	0	0	0	FALSE	FALSE	FALSE	FALSE	NOT	NOT	12	1.42560779	NA	NA	NA	NA	NA	NA	NA	NA	NA
CG1303	3R	NA	0	0	0	0	0	FALSE	FALSE	FALSE	FALSE	NOT	NOT	17	0.21277694	0	0	0	0	0	0.749516748	0.103029564	4.879306775	6.795777773
CG13030	3L	NA	0	0	0	0	0	FALSE	FALSE	FALSE	FALSE	NOT	INPEAK	12	1.43435345	0.844990613	0.563633587	0.237959878	1.179808023	7.057214105	6.237286515	2.388190699	13.57099767	3.032935307
CG13031	3L	NA	0	0	0	0	0	FALSE	FALSE	FALSE	FALSE	NOT	NOT	12	1.08885029	NA	NA	NA	NA	NA	NA	NA	NA	NA
CG13032	3L	7811	0	0	0	0	1	FALSE	FALSE	FALSE	FALSE	NOT	NOT	9	0.9504417	0.110505238	0	0	2.728923528	5.629246939	2.413932164	2.834103793	16.285143	0
CG13033	3L	NA	0	0	0	0	0	FALSE	FALSE	FALSE	FALSE	NOT	NOT	15	2.28833461	3.447194614	0.005564708	0	1.189904507	6.042800734	3.237145229	1.015521458	7.41046545	4.102404573
CG13035	3L	NA	0	0	0	0	0	FALSE	FALSE	FALSE	FALSE	NOT	NOT	21	2.262296	NA	NA	NA	NA	NA	NA	NA	NA	NA
CG13036	3L	NA	0	0	0	0	0	FALSE	FALSE	FALSE	FALSE	NOT	NOT	24	2.14229	0	0	0	0	0.26272868	0	0	0	0.991345478
CG13037	3L	NA	0	0	0	0	0	FALSE	FALSE	FALSE	FALSE	NOT	NOT	38	1.43999546	4.335683572	0	0	0	3.256838132	0	0	0.138322858	0
CG13038	3L	NA	0	0	0	0	0	FALSE	FALSE	FALSE	FALSE	NOT	NOT	42	1.2378233	0	0	0	0	5.224952167	0.462423043	3.980227831	20.41926163	0.635394282
CG13039	3L	NA	0	0	0	0	0	FALSE	FALSE	FALSE	FALSE	NOT	NOT	42	1.21584638	NA	NA	NA	NA	NA	NA	NA	NA	NA
CG13040	3L	NA	0	0	0	0	0	FALSE	FALSE	FALSE	FALSE	NOT	NOT	42	1.21584638	0.131387821	0.071707885	2.413922476	0.635170049	8.451960618	7.168944518	0.801367078	10.76909885	1.849702465
CG13041	3L	NA	0	0	0	0	0	FALSE	FALSE	FALSE	FALSE	NOT	NOT	44	1.15036136	0.466714391	0	0	0	0.912146382	0.488033816	0.033341215	15.95027555	2.677640758
CG13042	3L	4058	0	0	0	1	1	FALSE	FALSE	FALSE	FALSE	NOT	NOT	46	1.05050591	0.683694688	0	0.714808563	0	3.683853549	3.340204629	0.728385755	12.54641259	0
CG13043	3L	1437	0	0	1	1	1	FALSE	FALSE	FALSE	FALSE	NOT	NOT	46	1.02491462	1.097537524	0	3.778940929	0	4.703557414	5.152376767	0.302579115	26.57107097	0
CG13044	3L	544	0	1	1	1	1	FALSE	FALSE	FALSE	FALSE	NOT	NOT	45	0.99775355	0	0	0	0	1.821213253	2.425855147	0	11.39624226	1.03697488
CG13045	3L	NA	0	0	0	0	0	FALSE	FALSE	FALSE	FALSE	NOT	NOT	41	0.85765553	NA	NA	NA	NA	NA	NA	NA	NA	NA
CG13046	3L	990	0	1	1	1	1	FALSE	FALSE	FALSE	FALSE	NOT	NOT	42	0.85442876	0.918203387	0	0	0.715530397	7.809014008	6.141457902	0	11.03340772	0
CG13047	3L	4016	0	0	0	1	1	FALSE	FALSE	FALSE	FALSE	NOT	NOT	43	0.79119182	0.560214274	0	0.020159345	0	3.133129379	6.559218036	0	17.75315865	0
CG13048	3L	NA	0	0	0	0	0	FALSE	FALSE	FALSE	TRUE	NOT	NOT	43	0.79119182	NA	NA	NA	NA	NA	NA	NA	NA	NA
CG13049	3L	7482	0	0	0	0	1	FALSE	FALSE	TRUE	TRUE	NOT	NOT	44	0.79119182	0.388507146	0	0	0	4.601842997	5.561402771	0.088343667	16.85285326	0
CG13050	3L	NA	0	0	0	0	0	FALSE	FALSE	FALSE	FALSE	NOT	NOT	42	0.75749969	1.255510739	0.139493238	0	0.223095169	0.006981175	4.345735909	0	8.772951623	0
CG13051	3L	NA	0	0	0	0	0	FALSE	FALSE	FALSE	FALSE	NOT	NOT	36	0.62326412	NA	NA	NA	NA	NA	NA	NA	NA	NA
CG13053	3L	NA	0	0	0	0	0	FALSE	FALSE	FALSE	FALSE	NOT	NOT	35	0.5770622	0.980860437	0	0	0.270275435	10.02760218	0.925929842	0	16.1139264	2.273404661
CG13054	3L	NA	0	0	0	0	0	FALSE	FALSE	FALSE	FALSE	NOT	NOT	33	0.568184	1.525818241	0	0	0.077616439	10.46863401	9.669007952	5.869384879	27.60244317	0.179532218
CG13055	3L	NA	0	0	0	0	0	FALSE	FALSE	FALSE	FALSE	NOT	NOT	30	0.874976	NA	NA	NA	NA	NA	NA	NA	NA	NA
CG13056	3L	NA	0	0	0	0	0	FALSE	FALSE	FALSE	FALSE	NOT	NOT	38	1.2874361	0	0.576066135	0	0	0.254921133	1.188798202	1.084184006	14.00168636	0
CG13057	3L	NA	0	0	0	0	0	FALSE	FALSE	FALSE	FALSE	NOT	NOT	39	1.28499422	1.187662026	0	0.112875068	0	10.34439915	8.13101934	7.321477059	19.94491049	1.642232184
CG13058	3L	NA	0	0	0	0	0	FALSE	FALSE	FALSE	FALSE	NOT	NOT	40	1.2538118	4.049643961	0	0	0	0	5.213815063	3.272114684	15.19372448	0
CG13059	3L	NA	0	0	0	0	0	FALSE	FALSE	FALSE	FALSE	NOT	NOT	41	1.20247418	6.103677072	0	2.286575418	0	1.925299258	2.802993588	0	13.67543129	1.558630966
CG13060	3L	NA	0	0	0	0	0	FALSE	FALSE	FALSE	FALSE	NOT	NOT	43	1.15036136	0.652346376	0	0	0	6.009053994	3.143889282	2.560872147	24.41303772	7.172019685
CG13061	3L	NA	0	0	0	0	0	FALSE	FALSE	FALSE	FALSE	NOT	NOT	43	1.14916949	0.09097668	0	1.729233027	0.091371233	0.17672687	1.145788674	0	0.143259423	0
CG13062	3L	NA	0	0	0	0	0	FALSE	FALSE	FALSE	FALSE	NOT	NOT	44	1.11397541	7.47352226	15.63984373	6.775255456	2.132819494	14.33878704	1.231481549	0.073513363	12.09674378	11.83842943
CG13063	3L	2812	0	0	0	1	1	FALSE	FALSE	FALSE	FALSE	NOT	NOT	45	1.03826744	2.001138336	0	0	0	4.837536289	6.896387783	0.565029749	19.49389845	1.506723061
CG13064	3L	8552	0	0	0	0	1	FALSE	FALSE	FALSE	TRUE	NOT	NOT	43	0.76788737	0	0	0	0.335203834	2.10807432	0.137114068	0	13.32450213	0
CG13065	3L	NA	0	0	0	0	0	FALSE	FALSE	FALSE	FALSE	NOT	NOT	42	0.75464114	2.52269671	0	0.034648802	0	7.200722714	1.858601486	3.487585246	0.356631494	0
CG13066	3L	NA	0	0	0	0	0	FALSE	FALSE	FALSE	FALSE	NOT	NOT	39	0.69640424	NA	NA	NA	NA	NA	NA	NA	NA	NA
CG13067	3L	NA	0	0	0	0	0	FALSE	FALSE	FALSE	FALSE	NOT	NOT	39	0.69640424	0.460072761	0	5.942553134	0	2.745001899	2.507855568	3.351376673	29.62132774	0
CG13068	3L	NA	0	0	0	0	0	FALSE	FALSE	FALSE	FALSE	NOT	NOT	37	0.67717928	1.846197699	0	0	0	0	2.77578589	2.145351559	25.93475197	0
CG13069	3L	NA	0	0	0	0	0	FALSE	FALSE	FALSE	FALSE	NOT	NOT	35	0.62326412	0	0	0	0	0.188525811	5.537009317	0	6.539519459	0
CG1307	3R	NA	0	0	0	0	0	FALSE	FALSE	FALSE	FALSE	NOT	NOT	18	0.21991634	0	0	0	0	0	0.96118315	0	13.41113125	0
CG13070	3L	NA	0	0	0	0	0	FALSE	FALSE	FALSE	FALSE	NOT	NOT	35	0.62003735	NA	NA	NA	NA	NA	NA	NA	NA	NA
CG13071	3L	NA	0	0	0	0	0	FALSE	FALSE	FALSE	FALSE	NOT	NOT	35	0.5770622	NA	NA	NA	NA	NA	NA	NA	NA	NA
CG13072	3L	5361	0	0	0	0	1	FALSE	FALSE	FALSE	FALSE	NOT	NOT	28	1.010192	0	0.521025888	0	0.051582273	0	1.41244821	1.428287895	0	0
CG13073	3L	NA	0	0	0	0	0	FALSE	FALSE	FALSE	FALSE	NOT	NOT	20	1.324922	NA	NA	NA	NA	NA	NA	NA	NA	NA
CG13074	3L	NA	0	0	0	0	0	FALSE	FALSE	FALSE	FALSE	NOT	NOT	18	1.64279775	0	0	0.075532322	0	3.768638918	1.739176716	3.508418079	8.886248494	0
CG13075	3L	NA	0	0	0	0	0	FALSE	FALSE	FALSE	FALSE	NOT	NOT	19	1.50187554	0	0.174348055	0.06793988	3.162126696	1.239306908	0.82444336	0.802369319	0	0
CG13076	3L	NA	0	0	0	0	0	FALSE	FALSE	FALSE	FALSE	NOT	NOT	16	1.7928145	NA	NA	NA	NA	NA	NA	NA	NA	NA
CG13077	2L	NA	0	0	0	0	0	FALSE	FALSE	FALSE	FALSE	NOT	NOT	19	0.13454778	0	0	0.100699553	0.609657957	0	1.86706995	1.449725992	10.83726215	0.502790929
CG13078	2L	NA	0	0	0	0	0	FALSE	FALSE	FALSE	FALSE	NOT	NOT	19	0.13403566	1.860088701	0.804858814	2.002543062	9.545644551	12.55875389	7.008757851	12.22161956	58.60253939	8.040451551
CG13079	2L	NA	0	0	0	0	0	FALSE	FALSE	FALSE	FALSE	NOT	NOT	20	0.12410714	NA	NA	NA	NA	NA	NA	NA	NA	NA
CG13081	2L	NA	0	0	0	0	0	FALSE	FALSE	FALSE	FALSE	NOT	INPEAK	24	0.138197	0	0.428355462	0	0.143851276	3.741948086	2.734322522	0.625146616	15.90788519	0
CG13082	2L	NA	0	0	0	0	0	FALSE	FALSE	FALSE	FALSE	NOT	NOT	26	0.1425915	3.841139342	0	0.396819678	0	9.486666445	6.452366588	0.742017287	21.58752557	0.347953111
CG13083	2L	NA	0	0	0	0	0	FALSE	FALSE	FALSE	FALSE	NOT	NOT	21	0.27121875	0.18875853	0	0	0	13.79157781	2.781435235	5.543314289	20.68667448	3.693268675
CG13084	2L	NA	0	0	0	0	0	FALSE	FALSE	FALSE	FALSE	NOT	NOT	20	0.27121875	0.631451575	0	0	0.15882835	30.87601272	11.28273255	8.022246457	43.71524356	4.970965578
CG13085	2L	NA	0	0	0	0	0	FALSE	FALSE	FALSE	FALSE	NOT	NOT	18	0.24523136	0.823155703	0.223514146	2.827562533	0	0.148208384	2.996343971	0	4.477879963	0.02052617
CG13086	2L	7179	0	0	0	0	2	FALSE	FALSE	FALSE	FALSE	NOT	NOT	8	0.05103296	0	0.117577261	0.446188612	4.212917708	30.04301103	6.856777947	4.188952827	13.44275221	3.629999971
CG13088	2L	NA	0	0	0	0	0	FALSE	FALSE	FALSE	FALSE	NOT	NOT	22	3.28655786	0.129426739	0.183247982	1.312442758	0.531543592	1.61717151	1.375054527	0.368330009	1.548209681	0.003099937
CG13089	2L	NA	0	0	0	0	0	FALSE	FALSE	FALSE	FALSE	NOT	NOT	16	3.96823642	0	0	0	0	0.557309611	0.843300906	1.011989099	5.083990882	0.589106355
CG1309	3L	4982	0	0	0	1	1	FALSE	FALSE	FALSE	FALSE	NOT	NOT	22	2.41174268	0	0	0.042280023	0	1.165419182	2.159981996	2.733102292	2.206448875	0.293666031
CG13090	2L	NA	0	0	0	0	0	FALSE	FALSE	FALSE	FALSE	NOT	NOT	16	4.02604418	0.172496967	0.073805694	0.091133531	0	8.424025772	5.269879536	0.783458465	11.56887094	0.859308328
CG13091	2L	NA	0	0	0	0	0	FALSE	FALSE	FALSE	FALSE	NOT	INPEAK	16	4.08335954	0.277528874	3.46940087	0.421994338	0.139219729	0.897922023	0.685976098	0.77128217	9.103721013	1.24828419
CG13094	2L	NA	0	0	0	0	0	FALSE	FALSE	FALSE	FALSE	NOT	NOT	18	3.4841826	0	1.71278082	0	0	0.413155786	0.266465948	0.6449056	1.197844226	0.078927812
CG13095	2L	NA	0	0	0	0	0	FALSE	FALSE	FALSE	FALSE	NOT	NOT	19	3.40559556	2.512117679	0.260409182	0	0	20.66582167	11.59301344	11.33221492	59.42963982	2.971857237
CG13096	2L	NA	0	0	0	0	0	FALSE	FALSE	FALSE	FALSE	NOT	NOT	17	3.4841826	0.966903401	0.176090394	0	0	1.684462276	2.076742472	0.47879407	0.270948843	0.481382255
CG13097	2L	NA	0	0	0	0	0	FALSE	FALSE	FALSE	FALSE	NOT	NOT	17	3.90582472	1.441451648	0	0.241936317	0	0.150212446	0.064576359	0.018224499	0.076523496	0
CG13098	2L	NA	0	0	0	0	0	FALSE	FALSE	FALSE	FALSE	NOT	NOT	16	3.99558924	0	0	0	0	4.387670472	0	4.318548474	0	0
CG13101	2L	NA	0	0	0	0	0	FALSE	FALSE	FALSE	FALSE	NOT	NOT	22	3.37800082	0	4.407723136	0.157703407	2.296735639	4.310804925	0.316893082	1.509385339	7.775063988	0.540579648
CG13102	2L	4407	0	0	0	1	1	FALSE	FALSE	FALSE	TRUE	INPEAK	INPEAK	16	2.9180005	2.152383897	10.34081587	4.867779054	5.766446349	18.56802144	7.821788607	7.130426309	32.59418513	3.215575785
CG13106	2L	NA	0	0	0	0	0	FALSE	FALSE	FALSE	FALSE	NOT	NOT	4	1.75423962	NA	NA	NA	NA	NA	NA	NA	NA	NA
CG13108	2L	NA	0	0	0	0	0	FALSE	FALSE	FALSE	FALSE	NOT	NOT	3	2.36076891	0.368938456	0	0	0	0.536182932	0.41568721	0	0	0.105438996
CG13109	2L	NA	2	2	2	2	2	FALSE	FALSE	FALSE	FALSE	NOT	NOT	5	2.36510961	0.642110003	0.322043265	0.873072906	0.108243379	3.127988386	2.527262503	0.357678111	5.58225082	0.526051326
CG1311	3L	NA	0	0	0	0	0	FALSE	FALSE	FALSE	FALSE	NOT	NOT	22	2.65206452	0.034472181	0	0	0	3.132668149	1.436267104	0.757188188	0	0.703909959
CG13110	2L	NA	0	0	0	0	0	FALSE	FALSE	FALSE	FALSE	NOT	NOT	11	1.49905206	0	1.265275396	0	0.077015709	1.059203387	6.71983216	0.691781947	10.65869416	1.743205065
CG13113	2L	2698	0	0	0	1	1	FALSE	FALSE	FALSE	FALSE	NOT	NOT	12	4.7819586	0.058614435	0	0	7.159218062	0	2.011511191	1.601041976	14.39059854	0
CG13114	2L	149	0	1	1	1	1	FALSE	FALSE	FALSE	FALSE	NOT	NOT	12	4.7914788	0.930001521	0.53647506	0	0	3.365123259	5.291442459	0.367091751	11.68696665	3.512396332
CG13116	2L	NA	0	0	0	0	0	FALSE	FALSE	FALSE	FALSE	NOT	NOT	16	4.07201347	1.98830972	1.109541338	0	4.123795339	18.23446566	7.219535047	3.313344734	30.33683037	4.365936665
CG13117	2L	NA	0	0	0	0	0	FALSE	FALSE	FALSE	FALSE	NOT	NOT	17	4.1441647	1.209898129	0	0	0.28847454	8.270702346	1.09072084	0.957388743	0	0
CG13123	2L	NA	0	0	0	0	0	FALSE	FALSE	FALSE	FALSE	NOT	NOT	12	4.78514944	0.297848104	2.402594499	0	0	2.844209344	0.853395637	1.734733387	3.693289102	2.247974118
CG13124	2L	NA	0	0	0	0	0	FALSE	FALSE	FALSE	FALSE	INPEAK	INPEAK	24	3.2558575	0.025064116	1.142633671	0.672916445	0.572037464	8.206483475	2.188414061	1.00756437	3.811771547	1.278225185
CG13125	2L	NA	0	0	0	0	0	FALSE	FALSE	FALSE	FALSE	NOT	NOT	29	2.5452868	NA	NA	NA	NA	NA	NA	NA	NA	NA
CG13126	2L	NA	0	0	0	0	0	FALSE	FALSE	FALSE	FALSE	NOT	NOT	26	1.73612905	0	0	0	0	4.83926634	0.485889727	0.001724789	0.369994014	3.219283879
CG13127	2L	4329	0	0	0	1	1	FALSE	FALSE	FALSE	TRUE	NOT	NOT	12	6.64469887	1.688186943	2.131704491	1.680870126	3.347702312	2.535049272	1.080499352	3.229878221	19.76400446	2.393462388
CG13128	2L	0	1	1	1	1	1	FALSE	FALSE	FALSE	TRUE	NOT	NOT	5	8.76662836	2.132837631	0.209738871	0.013750039	0.005808086	3.940408779	3.144124053	1.246751238	8.551153286	0.085478963
CG13130	2L	2829	0	0	0	1	1	FALSE	FALSE	FALSE	FALSE	NOT	NOT	18	2.71796122	0.030452615	0	0	1.971034061	4.409229184	0.430444682	0.046171624	7.744696532	0
CG13131	2L	NA	0	0	0	0	0	FALSE	FALSE	FALSE	FALSE	NOT	NOT	14	5.5643617	0.576356526	2.035080918	0.026497375	0.8244723	3.208292604	2.126930806	1.997620769	14.26411156	0.539807654
CG13133	2L	NA	0	0	0	0	0	FALSE	FALSE	FALSE	TRUE	NOT	NOT	7	8.67971797	4.738086094	0.192438877	0	0	10.8577827	11.92726409	0.841272768	26.60816515	4.857206005
CG13135	2L	3564	0	0	0	1	1	FALSE	FALSE	FALSE	TRUE	NOT	NOT	4	9.11061172	7.899256645	0.185279509	0.562938702	0	10.58335882	1.6322655	0	5.924500355	0.784497923
CG13137	2L	7474	0	0	0	0	2	FALSE	FALSE	FALSE	TRUE	NOT	NOT	12	8.81390888	2.17902046	5.548196828	1.458492575	1.001610025	8.269075544	5.879414827	4.700522415	9.885825883	0.519901062
CG13138	2L	NA	0	0	0	0	0	TRUE	TRUE	TRUE	TRUE	NOT	NOT	34	5.12518248	NA	NA	NA	NA	NA	NA	NA	NA	NA
CG13139	2L	NA	0	0	0	0	0	FALSE	FALSE	TRUE	TRUE	NOT	INPEAK	33	3.58275648	5.578597678	1.485011858	0.018843088	0.172065625	6.724904134	5.032904436	0.821428744	9.606539299	1.621989022
CG13140	2L	NA	0	0	0	0	0	FALSE	FALSE	TRUE	TRUE	INPEAK	INPEAK	35	3.5378976	0.061154781	0.325756295	0.115062913	0.168524043	0.276253532	0.61153505	0.11044095	1.868987183	0.964233874
CG13142	2L	1960	0	0	1	1	1	FALSE	FALSE	FALSE	FALSE	NOT	NOT	30	3.31835168	0	0.74161871	0	0.153421264	0.476149985	1.259778321	0.940059071	0	0.104691864
CG13144	2L	NA	0	0	0	0	0	FALSE	FALSE	FALSE	FALSE	NOT	NOT	17	3.52198632	0	0	0.022454819	0.536154184	2.172435924	4.979152064	0.061501085	0	1.372441416
CG13148	2R	NA	0	0	0	0	0	FALSE	FALSE	FALSE	FALSE	NOT	NOT	13	7.23262374	0.716622704	0	0.202393889	0.32403821	9.752378023	1.275796523	1.05700522	9.637593355	0.015493447
CG1315	3R	NA	0	0	0	0	0	FALSE	FALSE	FALSE	TRUE	NOT	NOT	17	0.26934446	0.005178671	0.006748626	2.245989094	0.236581535	7.784738831	6.014695683	1.754438547	27.63951377	0.856770692
CG13151	2R	3991	0	0	0	1	3	FALSE	FALSE	FALSE	FALSE	NOT	NOT	15	3.64186763	1.465076156	0	0.582418005	0	4.346094422	2.721365672	0.58830899	3.324813426	2.262313158
CG13154	2R	7167	0	0	0	0	1	FALSE	FALSE	FALSE	FALSE	NOT	NOT	29	3.362	0.863142873	0	0.278179109	1.052449575	0.09003138	2.632345117	0.468763342	0.298145303	0
CG13155	2R	NA	0	0	0	0	0	FALSE	FALSE	FALSE	FALSE	NOT	NOT	33	3.362	0	0.582521941	3.81960525	0	5.884918893	6.376514461	0.583588279	25.21906763	5.449552439
CG13157	2R	NA	0	0	0	0	0	FALSE	FALSE	FALSE	FALSE	NOT	NOT	30	3.362	NA	NA	NA	NA	NA	NA	NA	NA	NA
CG13158	2R	NA	0	0	0	0	0	FALSE	FALSE	FALSE	FALSE	NOT	NOT	32	3.362	NA	NA	NA	NA	NA	NA	NA	NA	NA
CG13159	2R	NA	0	0	0	0	0	FALSE	FALSE	FALSE	FALSE	NOT	NOT	30	3.362	0	0	0	0	0	0	0	0	0
CG1316	3L	NA	0	0	0	0	0	FALSE	FALSE	FALSE	FALSE	NOT	NOT	21	2.7228193	0.006289777	0.358892712	0.959578532	0	1.268537472	2.348124634	2.010176779	4.548794882	0.050256306
CG13160	2R	NA	0	0	0	0	0	FALSE	FALSE	FALSE	FALSE	NOT	NOT	30	3.362	0.258946774	1.823853998	1.638119738	2.853828815	2.49720554	2.409891619	2.041783595	10.70644823	1.478790429
CG13162	2R	NA	0	0	0	0	0	FALSE	FALSE	FALSE	FALSE	NOT	NOT	26	3.743735	NA	NA	NA	NA	NA	NA	NA	NA	NA
CG13163	2R	1844	0	0	1	1	1	FALSE	FALSE	FALSE	FALSE	NOT	NOT	17	4.37489515	0	0.589996672	0	1.99162376	0	1.113830669	0.900426175	3.19184531	0.576420045
CG13164	2R	NA	0	0	0	0	0	FALSE	FALSE	FALSE	FALSE	NOT	NOT	17	4.9272632	0.641477901	1.712310106	0.366197998	2.416105709	2.109837474	3.48609604	2.651565838	9.551151947	0.734095971
CG13167	2R	9363	0	0	0	0	1	FALSE	FALSE	FALSE	FALSE	NOT	NOT	12	5.62788586	0.297777132	0.090262622	0	0	17.40800525	8.012422616	1.016284244	41.84021939	0
CG13168	2R	6073	0	0	0	0	1	FALSE	FALSE	FALSE	FALSE	NOT	NOT	12	4.64394134	3.221844681	0	0	0.339062001	4.806678014	1.416359837	0.720427775	6.625141943	0.195738754
CG1317	3L	NA	0	0	0	0	0	FALSE	FALSE	FALSE	FALSE	NOT	NOT	10	1.9112986	0.076356484	0.441998611	0.006480489	0.008821567	4.309169696	4.19587366	0.650423223	7.070403672	0.243115856
CG13170	2R	6939	0	0	0	0	1	FALSE	FALSE	FALSE	FALSE	NOT	NOT	13	4.64394134	0	0.153489282	0	0.298009025	2.993506843	2.992873198	3.326198424	0	0
CG13171	2R	NA	0	0	0	0	0	FALSE	FALSE	FALSE	TRUE	NOT	NOT	23	4.28528546	0.014210371	0.028994046	0	0	6.418754964	5.195788473	2.675794324	14.38886789	0.640331554
CG13176	2R	NA	0	0	0	0	0	FALSE	FALSE	FALSE	FALSE	NOT	NOT	26	3.21969808	0.009675092	0	2.267525408	0	4.530288105	3.210345305	0	5.696795637	1.927426417
CG13177	2R	NA	0	0	0	0	0	FALSE	FALSE	FALSE	FALSE	NOT	NOT	24	3.0868556	0	0	0	2.526720433	0	0	0	5.542053752	0.315915243
CG13178	2R	4539	0	0	0	1	1	FALSE	FALSE	FALSE	FALSE	NOT	NOT	22	3.6656888	0.013666909	0	0.456796966	0	1.531509077	1.534618187	0	0.110594338	0.629107539
[truncated: 10,205 more rows]
